# Supplementary material for: emPAI‐assisted strategy enhances screening and assessment of Mycobacterium tuberculosis infection serological markers
Source: Microb Biotechnol. 2021 Jun 26;14(4):1827–38. doi: 10.1111/1751-7915.13829 (PMC8313264; doi:10.1111/1751-7915.13829)
Supplement: Supplementary file 2 — Table S1.1 List of all identified MTB‐CFPs from M. tuberculosis H37Rv using LC‐MS/MS. Table S1.2 Discription of functional group of all identified MTB‐CFPs from M. tuberculosis H37Rv. [file MBT2-14-1827-s002.xlsx]

## Sheet: Table S1.1
Table S1.1 List of all identified MTB-CFPs from M. tuberculosis H37Rv using LC-MS/MS
Sample	protein accession	Gene name	emPAI	prot_matches	prot_sequences	prot_cover(%)	prot_pI	prot_mass	GRAVY	TMHMM	Signal peptide	Cytoplasmic	CytoplasmicMembrane	Cell wall	Extracellular	Tatp	Lipop	Functional group	Protein description
Raw-1	I6XU56	Rv0002	0.35	7	4	11.7	4.76	42144	0.121	0	No	9.97	0	0.01	0.02	No	No	II.A.5	DNA polymerase III subunit beta
Raw-3	I6WX66	Rv0005	0.09	3	2	3.1	5.97	74159	-0.362	0	No	9.97	0	0.01	0.02	No	No	II.A.5	DNA gyrase subunit B
Raw-2	I6Y2H5	Rv0006	0.11	4	3	4.9	5.41	92332	-0.303	0	No	9.97	0	0.01	0.02	No	No	II.A.5	DNA gyrase subunit A
Raw-2	I6XU61	Rv0007	0.23	4	3	12.8	8.97	31111	-0.138	2	No	0.032	9.95	0.12	0.01	No	No	V	Uncharacterized protein
Raw-1	I6WX71	Rv0008c	0.22	2	1	9.7	11.41	15661	-0.284	1	No	1.78	8.16	0.06	0.01	No	No	VI	Cell wall synthesis protein CwsA
Raw-1	I6Y2I0	Rv0009	0.9	20	4	36.8	5.8	19285	-0.317	0	No	9.67	0.01	0.15	0.17	No	No	II.A.6	Peptidyl-prolyl cis-trans isomerase
Raw-1	I6XU75	Rv0020c	0.4	9	6	30	4.89	56903	-1.068	0	No	7.5	1.15	0.62	0.73	No	No	V	Signal peptide protein
Raw-3	I6X8C7	Rv0036c	0.12	2	1	5.8	4.84	27586	-0.051	0	No	0.32	9.55	0.12	0.01	No	No	V	Uncharacterized protein
Raw-3	I6XU92	Rv0040c	0.1	1	1	3.5	6.97	31904	0.0525806	1	Yes	0	3.33	3.33	3.33	Yes	No	V	Proline-rich antigen
Raw-2	I6WXB4	Rv0053	0.74	34	2	25	8.01	10928	-0.251	0	No	9.97	0	0.01	0.02	No	No	II.A.1	30S ribosomal protein S6 _00300
Raw-3	I6Y2M3	Rv0054	0.7	3	3	29.9	5.12	17400	-0.488	0	No	9.67	0.01	0.15	0.17	No	No	II.A.5	Single-stranded DNA-binding protein
Raw-2	I6XUA7	Rv0055	0.36	3	1	14.3	10.61	9708	-0.614	0	No	9.95	0.05	0	0	No	No	II.A.1	30S ribosomal protein S18
Raw-1	I6X8E2	Rv0056	0.46	5	2	19.1	8.93	16160	-0.0210526	0	No	9.97	0	0.01	0.02	No	No	II.A.1	50S ribosomal protein L9
Raw-2	O53611	Rv0066c	0.12	3	3	5	5.24	82840	-0.289	0	No	9.97	0	0.01	0.02	No	No	I.B.3	Isocitrate dehydrogenase icd2
Raw-3	I6X8G7	Rv0083	0.05	1	1	1.3	10.09	65871	0.839531	1 5	No	0	10	0	0	No	No	I.B.7	Uncharacterized protein
Raw-1	A0A089QKK1	Rv0088	0.19	4	1	11.9	9.98	17419	-0.365	0	No	2.5	2.5	2.5	2.5	No	No	VI	Dimethyladenosine transferase
Raw-3	O07175	Rv0125	0.1	4	2	12.4	5.04	34905	0.182	1	Yes	0	3.33	3.33	3.33	No	No	II.B.3	Probable serine protease PepA (Serine proteinase) (MTB32A) pepA
Raw-1	I6Y6Y9	Rv0127	0.07	1	1	2	5.06	50019	-0.183	0	No	7.5	1.15	0.62	0.73	No	No	V	Maltokinase
Raw-2	I6Y2U9	Rv0129c	0.68	10	6	25	5.92	36805	-0.417	0	Yes	0	0	0	9.98	Yes	No	I.H.3	Diacylglycerol acyltransferase/mycolyltransferase Ag85A
Raw-1	A0A089QKT1	Rv0144	0.31	2	2	12.3	5.85	23364	-0.089	1	No	7.5	1.15	0.62	0.73	No	No	I.J.1	TetR family transcriptional regulator
Raw-3	A0A089QND1	Rv0147	0.06	3	1	2.4	9.13	53534	-0.144	0	No	9.97	0	0.01	0.02	No	No	I.B.7	Aldehyde dehydrogenase
Raw-1	I6WXK0	Rv0148	1.33	14	8	44.1	5.26	29874	0.111	0	No	9.97	0	0.01	0.02	No	Yes	I.B.7	Serine/threonine protein kinase
Raw-1	P96832	Rv0155	0.29	5	4	16.7	4.9	37785	0.137	1	No	0.17	9.51	0.16	0.15	No	No	I.C.1	NAD(P) transhydrogenase subunit alpha pntAa
Raw-3	O07408	Rv0163	0.44	2	2	14.6	6.27	16711	0.169	0	No	0.32	9.55	0.12	0.01	No	No	I.B.7	4-hydroxybenzoyl-CoA thioesterase Rv0163
Raw-3	Q79FZ9	Rv0169	0.22	4	3	11.2	5.15	47871	0.0707048	1	No	0.01	9.35	0.32	0.32	No	No	IV.A	MCE-family protein MCE1A mce1A
Raw-1	O07414	Rv0170	0.8	15	7	26.6	9	37818	-0.061	1	No	2.5	2.5	2.5	2.5	No	No	IV.A	Mammalian cell entry protein mce1B
Raw-2	O07415	Rv0171	0.43	9	6	19.2	5.39	53898	-0.156	0	No	7.5	1.15	0.62	0.73	No	No	IV.A	Mammalian cell entry protein mce1C
Raw-2	O07416	Rv0172	0.33	16	5	16.4	4.97	56595	-0.156	0	No	7.5	1.15	0.62	0.73	No	No	IV.A	Mammalian cell entry protein mce1D
Raw-1	L0T2W6	Rv0174	0.34	7	5	17.1	5.61	54460	-0.086	1	Yes	2.5	2.5	2.5	2.5	No	No	IV.A	Mammalian cell entry protein mce1F
Raw-2	O07421	Rv0177	0.17	1	1	9.8	7.96	20208	-0.186413	1	No	0.32	9.55	0.12	0.01	No	Yes	V	Mammalian cell entry protein Rv0177
Raw-2	O07422	Rv0178	0.13	1	1	5.7	5.58	25896	-0.284	1	No	2.5	2.5	2.5	2.5	No	No	V	Mammalian cell entry protein Rv0178
Raw-3	O07424	Rv0180c	0.07	1	1	3.3	9.54	47563	0.481858	6	No	0	10	0	0	No	No	II.C.5	Membrane protein Rv0180c
Raw-3	O07427	Rv0183	0.11	1	1	6.5	5.79	30357	0.006	0	No	1.76	8.16	0.06	0.01	No	No	I.B.7	Hydrolase Rv0183
Raw-1	I6XUM9	Rv0189c	0.06	1	1	2.4	5.06	59770	0.155	0	No	7.5	1.15	0.62	0.73	No	No	I.D.7	Dihydroxy-acid dehydratase
Raw-1	I6Y329	Rv0206c	0.17	5	5	6.9	9.48	101069	0.237	12	Yes	0	10	0	0	No	Yes	II.C.4	Membrane protein
Raw-1	I6Y334	Rv0211	0.46	13	8	18	4.92	67723	-0.321	0	No	9.97	0	0.01	0.02	No	No	I.C.2	Phosphoenolpyruvate carboxykinase [GTP] pckG
Raw-1	A0A089QKZ6	Rv0227c	0.15	5	2	6.3	4.87	46128	-0.406	2	Yes	0	3.33	3.33	3.33	No	No	II.C.5	Uncharacterized protein
Raw-1	P96414	Rv0231	0.05	2	2	5.6	5.72	63683	-0.155	0	No	7.5	1.15	0.62	0.73	Yes	No	I.A.3	Acyl-CoA dehydrogenase fadE4
Raw-1	A0A089QNK5	Rv0234c	0.14	2	2	6.1	4.95	48857	0.021	0	No	9.95	0.05	0	0	No	No	I.A.1	Succinate-semialdehyde dehydrogenase
Raw-1	O53664	Rv0241c	0.23	3	2	10	10.03	30176	0.0164	1	No	7.5	1.15	0.62	0.73	No	No	VI	Dehydratase htdX
Raw-1	I6Y778	Rv0242c	1.11	35	11	38.5	6.04	46916	0.069	0	No	9.97	0	0.01	0.02	Yes	No	I.H.1	3-ketoacyl-ACP reductase fabG
Raw-1	O86361	Rv0243	0.41	8	5	14.5	6.2	46307	-0.05	0	No	9.67	0.01	0.15	0.17	No	No	I.A.3	Acetyl-CoA acetyltransferase fadA2
Raw-2	O53666	Rv0244c	0.05	1	1	2.3	5.3	66062	-0.012275	0	No	9.97	0	0.01	0.02	No	No	I.A.3	Butyryl-CoA dehydrogenase fadE5
Raw-3	O53669	Rv0247c	0.11	1	1	4.8	5.92	29348	-0.455	0	No	9.89	0.09	0.01	0.02	No	No	I.B.7	Fumarate reductase Rv0247c
Raw-1	O53670	Rv0248c	0.44	43	8	17	5.62	71092	-0.332	0	No	1.05	8.78	0.08	0.09	No	No	I.B.7	Probable succinate dehydrogenase [iron-sulfur subunit] (Succinic dehydrogenase) sdhA
Raw-2	O53671	Rv0249c	0.11	1	1	5.5	9.61	31456	0.229304	5	No	0	10	0	0	No	No	II.C.5	Membrane protein Rv0249c
Raw-1	I6XUT7	Rv0250c	1.27	5	3	51.5	4.47	10947	-0.435	0	No	7.5	1.15	0.62	0.73	No	No	VI	Uncharacterized protein _01370
Raw-1	P95227	Rv0270	0.53	14	8	20	6.31	59856	-0.071	1	No	9.97	0	0.01	0.02	No	No	I.A.3	Acyl-CoA synthetase fadD2
Raw-3	P95228	Rv0271	0.09	2	2	4.9	5.27	78714	0.018	0	No	9.97	0	0.01	0.02	Yes	No	I.A.3	Acyl-CoA dehydrogenase fadE6
Raw-1	I6WY14	Rv0281	0.1	2	1	3.6	4.88	33092	-0.239	0	No	7.5	1.15	0.62	0.73	Yes	Yes	V	SAM-dependent methyltransferase
Raw-1	A0A089QL38	Rv0282	0.21	6	4	10.2	5.16	67408	-0.15	0	No	7.5	1.15	0.62	0.73	No	No	V	Secretion protein EccA
Raw-1	I6XUX6	Rv0283	0.33	9	5	16.9	6.76	56022	0.039	1	No	0.32	9.55	0.12	0.01	No	No	V	Secretion protein EccB
Raw-2	I6X8X9	Rv0284	0.12	7	5	5.3	6.03	145194	-0.126	2	No	0.04	9.96	0	0	No	No	V	Secretion protein EccC
Raw-2	O53695	Rv0291	0.23	6	3	9.5	5.3	46384	0.15	2	Yes	0	8.29	1.56	0.15	No	No	II.C.5	Peptidase mycP3
Raw-1	I6Y3F4	Rv0292	0.3	3	3	11.2	10.36	36081	-0.034	2	Yes	0.32	9.55	0.12	0.01	No	No	II.C.5	Secretion protein EccE
Raw-1	O07236	Rv0309	0.31	3	2	16.5	8.54	22856	0.14633	1	Yes	0	3.33	3.33	3.33	No	No	VI	Possible conserved exported protein Rv0309
Raw-1	O07242	Rv0315	0.1	1	1	4.8	4.91	32280	-0.351	1	Yes	0	3.33	3.33	3.33	No	No	II.B.4	1,3-beta-glucanase Rv0315
Raw-3	A0A089S1Q6	Rv0332	0.12	1	1	4.8	5.25	27622	-0.287	0	No	7.5	1.15	0.62	0.73	No	No	VI	Uncharacterized protein
Raw-1	O33273	Rv0333	0.59	3	2	20.2	4.46	13066	0.082	0	No	7.5	1.15	0.62	0.73	No	Yes	VI	Uncharacterized protein Rv0333
Raw-1	A0A089QNU8	Rv0341	0.16	4	1	7.9	5.25	43852	0.424635	0	No	0	10	0	0	No	No	V	Isoniazid-inducible protein iniB
Raw-2	I6Y7L1	Rv0350	1.16	65	15	34.6	4.85	66790	-0.368	0	No	9.97	0	0.01	0.02	No	No	III.B	Molecular chaperone DnaK
Raw-2	I6WY69	Rv0351	0.67	16	4	25.1	4.39	24518	-0.579	0	No	2.5	2.5	2.5	2.5	No	No	III.B	Heat shock protein GrpE
Raw-1	I6Y3K4	Rv0352	0.08	1	1	3.8	8.4	41776	-0.447848	0	No	9.97	0	0.01	0.02	Yes	No	III.B	Molecular chaperone DnaJ
Raw-3	I6XV40	Rv0363c	0.41	7	5	25.6	5.49	36750	-0.08	0	No	9.97	0	0.01	0.02	No	No	I.B.1	Fructose-bisphosphate aldolase
Raw-2	A0A046LMD9	Rv0379	1.99	68	2	42.3	8.09	7961	-0.261	0	No	7.5	1.15	0.62	0.73	No	No	III.D	Transporter
Raw-2	O53718	Rv0383c	0.1	1	1	4.6	10.13	31953	-0.444718	1	No	7.5	1.15	0.62	0.73	No	No	II.C.5	Possible conserved secreted protein Rv0383c
Raw-3	I6X921	Rv0384c	0.19	9	6	9.1	5.22	92512	-0.266	0	No	9.97	0	0.01	0.02	No	No	III.B	Chaperone protein ClpB clpB
Raw-3	P95202	Rv0394c	0.13	1	1	8.4	5.58	25320	-0.079	1	No	1.78	8.16	0.06	0.01	No	No	VI	Possible secreted protein Rv0394c
Raw-2	P95208	Rv0400c	0.08	1	1	3	6.21	42670	-0.007	0	No	9.97	0	0.01	0.02	No	No	I.A.3	Acyl-CoA dehydrogenase fadE7
Raw-3	I6Y3P7	Rv0407	0.19	3	2	7.4	5.28	37080	-0.247	0	No	7.5	1.15	0.62	0.73	Yes	No	IV.G	Glucose-6-phosphate dehydrogenase
Raw-3	P96272	Rv0426c	0.25	2	1	22.4	11.6	13922	0.281633	2	Yes	0.32	9.55	0.12	0.01	Yes	No	VI	Membrane protein Rv0426c
Raw-3	I6Y3R9	Rv0432	0.3	2	2	17.5	5.94	24001	-0.061	1	Yes	0	10	0	0	No	No	III.F	Superoxide dismutase
Raw-3	I6Y7T8	Rv0440	4.75	205	23	61.9	4.85	56692	-0.091	0	No	9.97	0	0.01	0.02	No	No	III.B	Molecular chaperone GroEL
Raw-3	I6X951	Rv0444c	0.3	3	2	10.8	5.73	23868	0.062	1	No	0.32	9.55	0.12	0.01	No	No	V	Anti-sigma K factor
Raw-3	I6Y7U5	Rv0450c	0.03	1	1	1.1	6.64	105566	0.265977	1 1	No	0	10	0	0	No	No	II.C.4	Membrane protein
Raw-2	O53740	Rv0455c	0.74	8	3	31.1	6.39	16743	-0.181757	1	Yes	0	9.87	0.12	0.01	Yes	No	VI	Conserved protein Rv0455c
Raw-1	I6WYF7	Rv0458	0.12	2	2	6.5	5.09	54825	-0.347	0	No	9.67	0.01	0.15	0.17	No	No	I.B.7	Aldehyde dehydrogenase _02450
Raw-1	I6Y7V9	Rv0462	0.91	27	10	34.3	5.53	49437	0.104	0	No	9.97	0	0.01	0.02	No	No	I.B.2	Dihydrolipoyl dehydrogenase
Raw-3	I6WYG5	Rv0468	0.11	1	1	7	5.2	30766	0.17	0	No	7.5	1.15	0.62	0.73	No	No	I.A.3	3-hydroxybutyryl-CoA dehydrogenase
Raw-3	I6X969	Rv0475	1.06	17	4	28.6	9.17	21522	-0.593	0	No	0	0	10	0	No	No	II.C.5	Heparin-binding hemagglutinin
Raw-3	I6XVD9	Rv0479c	0.09	2	2	11.5	9.32	37139	-0.196264	1	No	2.5	2.5	2.5	2.5	No	No	II.C.5	Uncharacterized protein
Raw-2	L7N675	Rv0485	0.5	14	4	17.9	5.07	39133	0.240153	0	No	0	10	0	0	No	No	I.J.1	PPE family protein PPE18
Raw-3	I6XVE9	Rv0489	0.12	1	1	8.8	5.38	27256	-0.199	0	No	2.5	2.5	2.5	2.5	No	No	I.B.1	2,3-bisphosphoglycerate-dependent phosphoglycerate mutase gpmA
Raw-1	I6Y7Z2	Rv0500	0.11	1	1	5.1	4.73	30153	0.392	0	Yes	9.67	0.01	0.15	0.17	No	No	I.D.1	Pyrroline-5-carboxylate reductase
Raw-2	I6Y7Z6	Rv0503c	0.44	11	4	15.9	5.11	34866	-0.467	0	No	10	0	0	0	No	No	I.H.2	SAM-dependent methyltransferase
Raw-3	O06389	Rv0523c	0.51	2	2	15.3	11.27	14818	-0.298	0	No	0	10	0	0	No	No	V	Conserved protein Rv0523c
Raw-1	I6WYM1	Rv0524	0.07	1	1	3.9	5.93	47828	0.202	0	No	9.97	0	0.01	0.02	Yes	No	I.G.12	Glutamate-1-semialdehyde 2,1-aminomutase
Raw-3	O06412	Rv0546c	0.24	1	1	9.4	5.31	14337	-0.278	0	No	7.5	1.15	0.62	0.73	No	No	V	Conserved protein Rv0546c
Raw-1	A0A089S2G2	Rv0548c	0.1	1	1	6	5.99	33514	-0.304	0	No	7.5	1.15	0.62	0.73	No	No	I.G.11	1,4-dihydroxy-2-naphthoyl-CoA synthase menB
Raw-1	I6Y849	Rv0563	0.11	1	1	4.5	9.93	30833	0.303846	4	No	0	10	0	0	No	No	III.B	Protease HtpX
Raw-1	I6XVM1	Rv0566c	0.67	5	3	25.8	9.2	18067	-0.543	0	No	7.5	1.15	0.62	0.73	No	No	V	UPF0234 protein
Raw-1	I6WYR2	Rv0569	0.36	1	1	13.6	5.7	9517	-0.212	0	No	2.5	2.5	2.5	2.5	No	No	V	Uncharacterized protein
Raw-1	I6Y861	Rv0577	0.99	20	5	37.5	4.41	27382	-0.027	0	No	2.5	2.5	2.5	2.5	No	No	V	Antigen Cfp30B
Raw-3	O53777	Rv0580c	0.68	4	3	19.6	9.88	18024	-0.061	0	No	0.32	9.55	0.12	0.01	No	No	VI	Conserved protein Rv0580c
Raw-3	I6Y8B5	Rv0632	0.29	3	2	10.4	5.52	24454	0.206	0	No	7.5	1.15	0.62	0.73	No	No	I.A.3	Enoyl-CoA hydratase echA3
Raw-1	A0A089QM31	Rv0634A	0.43	1	1	41.4	5.06	8104	-0.702	0	No	7.5	1.15	0.62	0.73	No	No	III.F	Uncharacterized protein
Raw-3	I6Y8B9	Rv0635	0.19	2	1	7	4.51	17584	-0.174	0	No	7.5	1.15	0.62	0.73	No	No	V	UPF0336 protein _03440
Raw-3	I6WYY7	Rv0636	0.23	3	2	25.4	6.08	14925	0.0204225	0	No	2.5	2.5	2.5	2.5	No	No	VI	(3R)-hydroxyacyl-ACP dehydratase subunit HadB
Raw-1	I6Y4B3	Rv0637	0.63	3	3	17.5	5.17	19088	-0.119	0	No	7.5	1.15	0.62	0.73	No	No	V	UPF0336 protein _03450 _03450
Raw-2	I6X9G7	Rv0639	0.45	7	3	18.1	4.7	25431	-0.18	0	No	2.5	2.5	2.5	2.5	No	No	II.A.7	Transcription termination/antitermination protein NusG
Raw-3	I6Y8C4	Rv0640	0.23	2	1	21.1	9.52	15051	-0.133	0	Yes	9.67	0.01	0.15	0.17	No	No	II.A.1	50S ribosomal protein L11
Raw-3	I6WYZ2	Rv0641	0.66	6	4	27.7	9.74	24741	-0.2	0	Yes	9.97	0	0.01	0.02	No	No	II.A.7	50S ribosomal protein L1
Raw-3	A0A089S2W4	Rv0642c	0.58	11	4	17.4	5.37	34602	-0.393	0	No	9.97	0	0.01	0.02	No	No	I.H.2	SAM-dependent methyltransferase
Raw-2	I6XVV3	Rv0643c	0.1	1	1	5.1	5.27	33527	-0.183	0	No	9.97	0	0.01	0.02	No	No	I.H.2	SAM-dependent methyltransferase
Raw-3	I6X9H0	Rv0644c	0.21	2	2	10.1	5.52	32875	-0.231	0	No	9.97	0	0.01	0.02	No	No	I.H.2	SAM-dependent methyltransferase
Raw-2	I6WZ02	Rv0651	0.95	9	4	27	7.82	18524	0.084	0	No	9.67	0.01	0.15	0.17	No	No	II.A.1	50S ribosomal protein L10
Raw-2	I6Y4C5	Rv0652	2.9	143	4	34.6	4.59	13432	0.18	0	No	9.67	0.01	0.15	0.17	No	No	II.A.1	50S ribosomal protein L7
Raw-3	A0A089QJJ8	Rv0655	0.41	5	4	14.9	5.49	36772	-0.091	0	No	1.05	8.78	0.08	0.09	No	No	II.C.5	ABC transporter ATP-binding protein
Raw-3	A0A089S2Y5	Rv0667	0.38	26	13	14.1	4.92	130354	-0.323	0	No	9.97	0	0.01	0.02	Yes	No	II.A.7	DNA-directed RNA polymerase subunit beta rpoB
Raw-1	I6X9I6	Rv0668	0.42	42	15	18.3	5.86	147362	-0.363	0	No	9.97	0	0.01	0.02	Yes	No	II.A.7	DNA-directed RNA polymerase subunit beta
Raw-1	I6Y4E3	Rv0670	0.12	1	1	6	5.33	27114	-0.167	0	No	7.5	1.15	0.62	0.73	No	No	II.B.2	Endonuclease IV _03625
Raw-3	I6X9J0	Rv0672	0.06	1	1	2.6	5.67	59011	-0.156	0	No	7.5	1.15	0.62	0.73	No	No	I.A.3	Acyl-CoA dehydrogenase fadE8
Raw-3	I6Y4F1	Rv0680c	0.26	1	1	7.3	5.13	13305	0.150806	2	Yes	0	3.33	3.33	3.33	No	No	II.C.5	Membrane protein Rv0680c
Raw-1	I6X9J6	Rv0682	0.25	1	1	6.5	11.37	13898	-0.81371	0	No	9.67	0.01	0.15	0.17	Yes	No	II.A.1	30S ribosomal protein S12
Raw-3	I6Y8G2	Rv0683	0.7	4	2	20.5	10.56	17590	-0.606	0	No	7.5	1.15	0.62	0.73	No	No	II.A.1	30S ribosomal protein S7
Raw-1	I6WZ34	Rv0684	0.28	10	8	16.5	4.96	77268	-0.289	0	No	10	0	0	0	No	No	II.A.6	Elongation factor G fusA
Raw-2	I6Y4F5	Rv0685	2.47	87	13	50.8	5.28	43566	-0.313	0	No	9.97	0	0.01	0.02	No	No	II.A.6	Elongation factor Tu
Raw-3	I6Y4G4	Rv0694	0.08	1	1	3	8.8	42135	-0.00277778	0	No	1.78	8.16	0.06	0.01	No	No	I.B.6.a	Flavin oxidoreductase
Raw-2	I6XW09	Rv0700	0.3	3	1	14.9	9.41	11481	-0.326	0	No	9.67	0.01	0.15	0.17	No	No	II.A.1	30S ribosomal protein S10
Raw-1	I6X9L0	Rv0701	0.31	8	2	12	10.3	23133	-0.308295	0	No	9.67	0.01	0.15	0.17	No	No	II.A.1	50S ribosomal protein L3
Raw-1	I6Y8H9	Rv0702	0.14	1	1	9	10.13	23729	-0.104	0	No	9.97	0	0.01	0.02	No	No	X	50S ribosomal protein L4
Raw-2	I6WZ49	Rv0703	0.73	12	3	50	10.48	10951	-0.285	0	No	9.64	0.3	0.06	0.01	No	No	II.A.1	50S ribosomal protein L23 _03805
Raw-1	I6Y4H2	Rv0704	0.36	7	3	14.6	11.39	30615	-0.851	0	No	7.5	1.15	0.62	0.73	Yes	No	II.A.1	50S ribosomal protein L2 _03810
Raw-3	I6XW14	Rv0705	0.74	2	2	35.5	10.48	10797	-0.810753	0	No	10	0	0	0	No	No	II.A.1	30S ribosomal protein S19 _03815
Raw-2	I6X9L2	Rv0706	0.17	3	1	5.1	11.74	20368	-0.494416	0	No	10	0	0	9	No	No	II.A.1	50S ribosomal protein L22
Raw-2	I6Y8I3	Rv0707	0.23	2	2	6.9	10.14	30059	-0.621	0	No	9.97	0	0.01	0.02	No	No	II.A.1	30S ribosomal protein S3
Raw-3	I6WZ54	Rv0708	0.48	3	2	29.7	11.16	15683	-0.598	0	No	9.97	0	0.01	0.02	No	No	II.A.1	50S ribosomal protein L16
Raw-2	I6Y4H9	Rv0709	0.94	2	2	28.6	5.51	8854	-0.748	0	No	7.5	1.15	0.62	0.73	No	No	II.A.1	50S ribosomal protein L29
Raw-3	I6XW24	Rv0715	0.3	1	1	25.7	10.36	11468	-0.641	0	No	9.97	0	0.01	0.02	No	No	II.A.1	50S ribosomal protein L24
Raw-2	I6X9L8	Rv0716	0.35	3	2	8.6	10.09	21006	-0.344	0	No	7.5	1.15	0.62	0.73	No	No	II.A.1	50S ribosomal protein L5
Raw-1	I6WZ62	Rv0718	0.89	11	3	31.1	10.12	14403	-0.2	0	No	9.64	0.3	0.06	0.01	No	No	II.A.1	30S ribosomal protein S8
Raw-2	I6Y4J0	Rv0719	0.38	2	2	16.2	10.21	19366	-0.367	0	No	7.5	1.15	0.62	0.73	No	No	II.A.1	50S ribosomal protein L6
Raw-3	I6XW29	Rv0720	0.26	3	1	9	11.61	13176	-0.328689	0	No	9.97	0	0.01	0.02	Yes	No	II.A.1	50S ribosomal protein L18
Raw-3	I6X9M1	Rv0721	0.72	5	4	38.2	10.17	22931	-0.171	0	No	9.97	0	0.01	0.02	No	No	II.A.1	30S ribosomal protein S5
Raw-2	I6WZ66	Rv0723	0.48	7	2	19.9	11.34	15524	-0.428	0	No	2.5	2.5	2.5	2.5	Yes	No	II.A.1	50S ribosomal protein L15
Raw-1	A0A089QMD0	Rv0730	0.14	21	1	6.6	5.04	24452	-0.315	0	No	7.5	1.15	0.62	0.73	No	No	V	Acetyltransferase
Raw-2	I6X9M8	Rv0731c	0.09	1	1	3.8	4.9	34929	-0.289	0	No	7.5	1.15	0.62	0.73	No	Yes	V	SAM-dependent methyltransferase
Raw-3	I6WZ75	Rv0733	2.45	28	8	58.6	5.02	20113	-0.411	0	No	9.97	0	0.01	0.02	No	No	I.F.5	Adenylate kinase
Raw-3	I6XW42	Rv0735	0.17	1	1	9	6.92	19526	-0.173446	0	No	1.05	8.78	0.08	0.09	No	No	II.A.7	RNA polymerase sigma factor SigL
Raw-2	O53816	Rv0753c	0.06	2	2	7.6	5.43	54705	-0.014	0	No	9.97	0	0.01	0.02	No	No	I.A.2	Methylmalonate-semialdehyde dehydrogenase mmsA
Raw-1	I6Y4R8	Rv0761c	0.49	11	4	17.9	5.1	40178	0.202	0	No	9.67	0.01	0.15	0.17	No	No	I.B.7	Alcohol dehydrogenase
Raw-1	I6WZF1	Rv0780	0.1	1	1	5.1	5.12	33024	-0.226263	0	No	7.5	1.15	0.62	0.73	No	No	I.F.1	Phosphoribosylaminoimidazole-succinocarboxamide synthase _04230
Raw-3	I6Y8S6	Rv0787A	0.4	6	1	21.5	4.49	8616	-0.035	0	No	7.5	1.15	0.62	0.73	No	No	VI	Phosphoribosylformylglycinamidine synthase subunit PurS purS
Raw-1	I6WZG6	Rv0789c	0.73	10	5	24.2	4.9	28870	-0.418	0	No	7.5	1.15	0.62	0.73	No	No	VI	29 kDa antigen CFP29 cfp29
Raw-3	I6Y4U4	Rv0794c	0.13	2	2	3.6	5.61	52786	0.0184369	0	No	9.67	0.01	0.15	0.17	No	No	I.B.3	Probable oxidoreductase Rv0794c
Raw-3	A0A089QIV0	Rv0799c	0.09	2	1	4.5	5.09	35969	0.079	0	Yes	2.5	2.5	2.5	2.5	No	No	V	Peroxidase
Raw-3	I6XWB3	Rv0800	0.07	3	1	2.3	6.07	46269	0.003	0	No	7.5	1.15	0.62	0.73	No	No	II.B.3	Aminopeptidase 2
Raw-3	O06633	Rv0801	0.27	1	1	11.3	4.92	12618	-0.123	0	No	2.5	2.5	2.5	2.5	No	No	VI	Conserved protein Rv0801
Raw-2	I6YF79	Rv0814c	1.4	12	3	39	4.43	10216	0.161	0	No	2.5	2.5	2.5	2.5	No	No	I.C.5	Uncharacterized protein
Raw-2	I6X9V7	Rv0815c	0.11	3	1	3.6	5.14	31110	-0.494	0	No	9.97	0	0.01	0.02	No	No	I.D.3	Sulfurtransferase
Raw-1	I6XWD0	Rv0824c	0.63	9	6	27.8	6.21	38860	-0.468	0	No	7.5	1.15	0.62	0.73	No	No	I.H.2	Acyl-ACP desaturase
Raw-2	O53836	Rv0825c	0.14	2	1	8	8.9	23598	-0.117371	0	No	2.5	2.5	2.5	2.5	Yes	No	V	Conserved protein Rv0825c
Raw-3	O53842	Rv0831c	1.31	14	7	39.1	5.09	30171	-0.212	0	No	2.5	2.5	2.5	2.5	No	No	V	Conserved protein Rv0831c
Raw-1	I6X9Y7	Rv0854	0.76	5	3	25.9	5.1	16335	-0.41	0	No	7.5	1.15	0.62	0.73	No	No	V	Conserved protein Rv0854
Raw-2	I6X9Z1	Rv0859	0.45	9	5	21.3	5.2	42559	0.035	0	No	9.97	0	0.01	0.02	No	No	I.A.3	Acetyl-CoA acetyltransferase
Raw-2	O53872	Rv0860	0.13	4	3	4.4	5.42	76170	-0.055	0	No	7.5	1.15	0.62	0.73	No	No	I.A.3	3-hydroxyacyl-CoA dehydrogenase fadB
Raw-2	I6X9Z6	Rv0864	0.19	1	1	7.2	6.9	17644	0.0197605	0	No	9.97	0	0.01	0.02	No	No	I.G.4	Molybdenum cofactor biosynthesis protein MoaC
Raw-1	I6WZM9	Rv0871	0.51	2	2	16.3	9.04	15012	-0.67	0	No	9.97	0	0.01	0.02	No	No	III.E	Cold-shock protein cspB
Raw-2	I6XWG6	Rv0873	0.31	9	6	14.2	5.68	70986	-0.147	0	No	9.97	0	0.01	0.02	No	No	I.A.3	Acyl-CoA dehydrogenase
Raw-3	I6XA16	Rv0888	0.06	2	2	5.7	4.94	52344	-0.103	0	Yes	0	3.33	3.33	3.33	No	No	V	Uncharacterized protein
Raw-1	I6XWI3	Rv0896	0.82	22	9	25.8	5.36	48062	-0.201	0	No	9.97	0	0.01	0.02	No	No	I.B.3	Citrate synthase
Raw-1	I6Y543	Rv0905	0.13	1	1	5.8	5.97	26127	-0.031	0	No	7.5	1.15	0.62	0.73	No	No	I.A.3	Enoyl-CoA hydratase
Raw-1	I6Y946	Rv0925c	0.26	2	1	5.3	5.41	27212	-0.36	0	No	2.5	2.5	2.5	2.5	No	No	VI	Conserved protein Rv0925c
Raw-1	I6XWK9	Rv0928	0.09	1	1	4.9	5.76	38215	-0.1448	0	Yes	0	3.33	3.33	3.33	No	Yes	III.A.4	Phosphate-binding protein
Raw-2	I6WZT2	Rv0931c	0.32	12	5	13.7	5.53	69617	-0.055	1	No	0.17	9.51	0.16	0.15	No	No	I.J.3	Serine/threonine protein kinase
Raw-1	I6XWL3	Rv0933	0.11	1	1	4.7	9.35	30092	-0.126812	0	No	0.04	9.96	0	0	Yes	No	III.A.4	Phosphate ABC transporter ATP-binding protein
Raw-1	I6XA55	Rv0934	0.78	49	7	41.4	5.14	38390	0.066	0	No	0	3.33	3.33	3.33	No	No	III.A.4	Phosphate-binding protein
Raw-3	I6Y586	Rv0951	0.26	3	3	11.6	4.97	41014	0.02	0	No	7.5	1.15	0.62	0.73	No	No	V	Succinyl-CoA synthetase subunit beta
Raw-3	A0A089QJ90	Rv0952	0.23	4	2	12.3	5.45	30897	0.213	0	No	2.5	2.5	2.5	2.5	No	No	I.B.3	Succinyl-CoA ligase [ADP-forming] subunit alpha
Raw-3	I6XWN4	Rv0957	0.06	1	1	4.8	5.5	55277	0.052	0	No	7.5	1.15	0.62	0.73	No	No	I.F.1	Bifunctional purine biosynthesis protein PurH purH
Raw-2	I6WZX2	Rv0968	0.34	1	1	13.3	5.87	10257	0.131633	0	No	2.5	2.5	2.5	2.5	No	No	V	Uncharacterized protein
Raw-1	I6XWQ8	Rv0979A	0.55	1	1	15.8	12.19	6503	-0.789	0	Yes	10	0	0	0	No	Yes	VI	50S ribosomal protein
Raw-2	O53896	Rv0983	0.23	3	3	12.1	5.98	46424	0.022	1	No	2.5	2.5	2.5	2.5	No	No	II.B.3	Peptidase S1 pepD
Raw-1	O53897	Rv0984	0.4	3	2	13.8	4.53	18487	0.412	0	No	7.5	1.15	0.62	0.73	No	No	I.G.4	Molybdenum cofactor biosynthesis protein moaB2
Raw-1	I6XAA3	Rv0985c	0.21	1	1	7.9	6.56	16014	0.283	2	No	0	10	0	0	No	No	II.C.5	Mechanosensitive ion channel protein MscL
Raw-1	O05574	Rv0991c	0.3	3	1	15.5	9	11679	-0.672727	0	No	2.5	2.5	2.5	2.5	No	No	VI	Conserved serine rich protein Rv0991c
Raw-1	I6Y9D5	Rv1015c	0.15	2	1	5.1	4.88	22428	-0.091	0	No	7.5	1.15	0.62	0.73	Yes	No	II.A.1	50S ribosomal protein L25
Raw-2	I6Y5E8	Rv1017c	0.19	3	2	8	6.06	35683	-0.082	0	No	9.97	0	0.01	0.02	Yes	No	I.F.1	Ribose-phosphate pyrophosphokinase
Raw-1	I6XWV0	Rv1023	0.43	11	5	16.1	4.5	44991	0.015	0	No	10	0	0	0	No	No	I.B.1	Enolase
Raw-1	P96376	Rv1024	0.14	1	1	5.3	9.85	24612	-0.617544	0	No	7.5	1.15	0.62	0.73	Yes	No	VI	Possible conserved membrane protein Rv1024
Raw-2	I6X082	Rv1070	0.41	4	3	16	4.93	27370	0.066	0	No	0.32	9.55	0.12	0.01	No	No	I.A.3	Enoyl-CoA hydratase
Raw-1	O53419	Rv1071c	0.09	1	1	3.8	4.9	36446	0.132	0	No	7.5	1.15	0.62	0.73	No	No	I.A.3	3-hydroxyisobutyryl-CoA hydrolase echA9
Raw-1	O53422	Rv1074c	0.35	4	4	14.3	4.92	42857	-0.11	0	No	9.97	0	0.01	0.02	No	No	I.A.3	Acetyl-CoA acetyltransferase fadA3
Raw-1	I6XX03	Rv1077	0.14	2	2	5	5.17	48833	-0.022	0	No	7.5	1.15	0.62	0.73	No	No	I.D.3	Cystathionine beta-synthase
Raw-1	I6XAJ5	Rv1078	0.64	11	2	12.9	6.7	25288	0.085	0	No	0	10	0	0	No	No	V	Proline-rich antigen
Raw-3	I6Y9K1	Rv1079	0.08	1	1	3.6	5.21	41128	0.001	0	No	10	0	0	0	Yes	No	I.D.2	Cystathionine gamma-synthase
Raw-1	I6X092	Rv1080c	2.99	23	7	57.9	4.9	17844	-0.632	0	No	9.67	0.01	0.15	0.17	Yes	Yes	II.A.6	Transcription elongation factor GreA _05925
Raw-1	I6X0A7	Rv1093	0.24	4	3	8.7	6.12	45058	0.04	0	No	9.97	0	0.01	0.02	No	No	I.D.3	Serine hydroxymethyltransferase
Raw-1	I6Y5K6	Rv1094	0.49	6	4	25.1	4.82	31568	-0.189	0	No	7.5	1.15	0.62	0.73	No	No	I.H.2	Acyl-ACP desaturase
Raw-1	O53445	Rv1097c	0.11	1	1	4.1	4.75	29969	-0.0883959	1	No	2.5	2.5	2.5	2.5	No	No	II.C.5	Probable membrane glycine and proline rich protein Rv1097c
Raw-1	I6X0B1	Rv1098c	0.29	5	4	10.3	5.31	50281	0.021	0	No	9.97	0	0.01	0.02	No	No	I.B.3	Fumarate hydratase class II aspA
Raw-2	I6XAM4	Rv1106c	0.08	7	1	4.1	6.51	40944	-0.0535135	0	No	2.5	2.5	2.5	2.5	Yes	No	I.B.7	Steroid delta-isomerase
Raw-3	I6Y5L9	Rv1109c	0.31	2	2	12.7	5.69	22943	-0.268	0	No	2.5	2.5	2.5	2.5	No	No	VI	Uncharacterized protein
Raw-3	O86351	Rv1111c	0.09	1	1	4.9	10.6	37222	-0.736391	4	No	0	10	0	0	No	No	VI	Uncharacterized protein Rv1111c
Raw-3	I6Y5P0	Rv1128c	0.07	2	1	3.1	6.83	49871	-0.466519	0	No	7.5	1.15	0.62	0.73	No	No	IV.B.2	Uncharacterized protein
Raw-3	I6Y5P6	Rv1133c	1.03	41	17	32.8	5.13	81816	-0.019	0	No	7.5	1.15	0.62	0.73	No	No	I.D.2	5-methyltetrahydropteroyltriglutamate--homocysteine methyltransferase _06220
Raw-3	I6Y9R7	Rv1144	0.13	1	1	8.8	6.15	25829	0.296	0	No	9.97	0	0.01	0.02	Yes	No	I.B.7	3-hydroxy-2-methylbutyryl-CoA dehydrogenase
Raw-3	O06555	Rv1157c	0.09	1	1	3.8	5.41	36686	0.0789757	0	No	0.32	9.55	0.12	0.01	Yes	No	V	Conserved ala-, pro-rich protein Rv1157c
Raw-2	I6XX88	Rv1159A	0.34	1	1	12.8	5.36	10373	-0.031	0	No	7.5	1.15	0.62	0.73	No	No	II.C.5	Pterin-4-alpha-carbinolamine dehydratase
Raw-1	I6Y9T4	Rv1161	0.1	4	4	5.3	6.22	137383	-0.363474	0	No	0.01	9.99	0	0	No	No	I.B.6.b	Nitrate reductase
Raw-3	O06560	Rv1162	0.05	1	1	2	5.9	62967	-0.298	0	No	1.05	8.78	0.08	0.09	No	No	I.B.6.b	Nitrate reductase narH
Raw-2	O50430	Rv1174c	0.31	1	1	9.1	4.68	10988	0.095	1	Yes	0	9.87	0.05	0.01	No	No	VI	Low molecular weight T-cell antigen TB8.4
Raw-2	O50433	Rv1177	1.09	9	3	27.8	3.91	12287	-0.233	0	No	7.5	1.15	0.62	0.73	No	No	I.B.6.c	Ferredoxin fdxC
Raw-1	I6X0L2	Rv1197	4.15	9	4	42.9	5.17	10956	-0.41	0	No	2.5	2.5	2.5	2.5	No	No	V	Peptidase M22 _06565
Raw-3	I6Y5V7	Rv1198	9.86	21	5	98.9	4.97	9979	-0.105	0	No	2.5	2.5	2.5	2.5	No	No	V	Type VII secretion protein EsxI
Raw-2	O05307	Rv1206	0.05	1	1	1.7	8.03	64753	-0.0462312	0	No	9.97	0	0.01	0.02	No	No	I.A.3	Long-chain-acyl-CoA synthetase fadD6
Raw-1	O05312	Rv1211	1.11	11	2	29.3	5.74	7805	-0.324	0	No	2.5	2.5	2.5	2.5	No	No	V	Conserved protein Rv1211
Raw-2	A0A089S4J7	Rv1223	0.28	8	4	11.1	5.14	51454	-0.116	1	No	2.5	2.5	2.5	2.5	No	No	II.B.3	Serine protease
Raw-1	O50451	Rv1234	0.18	1	1	6.9	9.57	18650	0.201714	2	No	0.32	9.55	0.12	0.01	Yes	No	VI	Membrane protein Rv1234
Raw-1	I6XB21	Rv1240	0.45	9	4	22.2	4.65	34358	0.096	0	No	2.5	2.5	2.5	2.5	No	No	I.B.3	Malate dehydrogenase
Raw-2	O50460	Rv1245c	0.11	1	1	4	7.08	29197	0.101449	0	No	9.67	0.01	0.15	0.17	No	No	I.B.7	Acetoin dehydrogenase Rv1245c
Raw-2	I6Y628	Rv1248c	0.07	7	3	3.2	5.85	136160	-0.281	0	No	9.97	0	0.01	0.02	No	No	I.B.3	Alpha-ketoglutarate decarboxylase kgd
Raw-1	I6XXL1	Rv1269c	0.61	3	2	25	8.76	12770	0.212097	0	No	0	0.5	0.82	9.13	Yes	No	V	Uncharacterized protein
Raw-2	I6XB42	Rv1270c	0.29	3	2	11.1	5.26	24973	0.014	1	Yes	0	9.68	0.17	0.16	No	Yes	II.C.1	Lipoprotein LprA
Raw-1	O86337	Rv1275	0.18	2	1	6.7	6.26	19144	0.131	1	Yes	0	3.33	3.33	3.33	No	Yes	II.C.1	Lipoprotein LprC lprC
Raw-3	I6XXM2	Rv1284	0.4	2	2	18.4	5.48	18348	-0.162	0	No	7.5	1.15	0.62	0.73	No	No	V	Carbonic anhydrase
Raw-2	I6XB59	Rv1294	0.07	1	1	2.7	4.76	45639	0.242177	0	No	7.5	1.15	0.62	0.73	No	No	I.D.2	Homoserine dehydrogenase
Raw-3	I6XXN3	Rv1297	0.16	7	4	8.3	5.57	65151	-0.712	0	No	9.97	0	0.01	0.02	No	No	II.A.7	Transcription termination factor Rho
Raw-3	I6XB64	Rv1298	0.93	4	2	48.8	9.65	8976	-0.6275	0	No	9.67	0.01	0.15	0.17	No	No	II.A.1	50S ribosomal protein L31
Raw-1	I6XXP0	Rv1307	0.22	5	3	8.3	5.4	48833	0.0269	1	Yes	7.5	1.15	0.62	0.73	No	No	I.B.8	ATP F0F1 synthase subunit delta
Raw-2	I6XB71	Rv1308	0.71	35	10	20	5.03	59480	-0.207	0	No	9.97	0	0.01	0.02	No	No	I.B.8	ATP synthase F0F1 subunit alpha
Raw-1	I6X0X1	Rv1310	1.46	73	14	43.2	4.86	53175	-0.168	0	No	1.05	8.78	0.08	0.09	No	No	I.B.8	ATP F0F1 synthase subunit beta
Raw-2	I6Y678	Rv1311	0.26	2	1	9.1	4.55	13127	-0.061	0	No	7.5	1.15	0.62	0.73	No	No	I.B.8	ATP synthase F0F1 subunit epsilon
Raw-1	A0A089QK88	Rv1323	0.08	1	1	4.1	4.91	40558	0.139	0	No	9.67	0.01	0.15	0.17	No	No	I.A.3	Acetyl-CoA acetyltransferase
Raw-1	A0A089QLC1	Rv1324	0.22	5	2	10.9	4.67	32160	0	0	No	7.5	1.15	0.62	0.73	No	No	VI	Uncharacterized protein
Raw-2	I6YA95	Rv1328	0.03	1	1	1.4	5.19	95627	0.139	0	No	9.67	0.01	0.15	0.17	No	No	II.A.8	Alpha-1,4 glucan phosphorylase
Raw-3	I6Y6A1	Rv1335	0.36	2	1	12.9	4.78	9551	0.0752688	0	No	2.5	2.5	2.5	2.5	No	No	V	Molybdenum cofactor biosynthesis protein MoaD
Raw-3	I6Y6A4	Rv1340	0.26	2	2	12.4	5.33	27619	-0.025	0	No	7.5	1.15	0.62	0.73	No	No	II.B.1	Ribonuclease PH rph
Raw-2	Q11028	Rv1358	0.03	1	1	1.1	5.42	125891	-0.008	0	No	7.5	1.15	0.62	0.73	No	No	I.J.1	Probable transcriptional regulatory protein Rv1358
Raw-1	I6YAC7	Rv1361c	0.37	10	3	13.1	4.75	39990	0.317	0	No	0.32	9.55	0.12	0.01	No	No	IV.C.2	Uncharacterized protein
Raw-1	A0A089QLI7	Rv1388	5.21	37	5	42.9	10.06	11499	-0.539	0	No	7.5	1.15	0.62	0.73	No	No	II.A.4	Integration host factor
Raw-3	I6XBD4	Rv1390	0.29	1	1	8.2	4.39	11835	-0.207	0	No	7.5	1.15	0.62	0.73	No	No	VI	DNA-directed RNA polymerase subunit omega
Raw-3	I6X149	Rv1392	0.8	17	9	34	4.95	43134	-0.106	0	No	10	0	0	0	No	No	I.D.2	S-adenosylmethionine synthase
Raw-1	I6Y6G0	Rv1398c	1.57	4	2	45.9	6.06	9438	-0.505	0	No	2.5	2.5	2.5	2.5	No	No	V	Antitoxin
Raw-2	A0A089QLK3	Rv1404	0.43	5	2	15.1	5.75	17379	-0.062	0	No	7.5	1.15	0.62	0.73	No	No	I.J.1	MarR family transcriptional regulator
Raw-1	I6YAH5	Rv1411c	0.14	4	1	7.6	7.77	24647	-0.127	1	Yes	0	10	0	0	Yes	Yes	II.C.1	Lipoprotein LprG
Raw-1	I6YAJ8	Rv1436	0.69	14	7	30.4	5.19	36105	0.024	0	No	10	0	0	0	No	No	I.B.1	Glyceraldehyde-3-phosphate dehydrogenase
Raw-3	I6X185	Rv1437	0.16	2	2	6.3	4.83	42600	0.217	0	No	10	0	0	0	No	No	I.B.1	Phosphoglycerate kinase pgk
Raw-3	I6Y6J3	Rv1438	0.26	5	2	9.6	5.54	27557	0.091	0	No	9.67	0.01	0.15	0.17	No	No	I.B.1	Triosephosphate isomerase
Raw-2	A0A089QLP5	Rv1443c	0.19	1	1	7.1	11.25	17589	-0.303	1	No	1.78	8.16	0.06	0.01	No	No	V	Uncharacterized protein
Raw-3	I6YAK9	Rv1448c	0.37	4	4	14.2	4.87	40753	-0.193	0	No	7.5	1.15	0.62	0.73	No	No	I.B.5	Transaldolase
Raw-1	I6X1A1	Rv1449c	0.18	9	5	10.4	4.99	75713	-0.172	0	No	7.5	1.15	0.62	0.73	No	No	I.B.5	Transketolase
Raw-1	O53146	Rv1454c	0.2	3	2	11.3	5.37	34140	0.166	0	No	9.97	0	0.01	0.02	No	No	I.B.7	NADPH--quinone reductase qor
Raw-3	O53154	Rv1463	0.12	1	1	6.4	5.73	28805	-0.17	0	No	9.97	0	0.01	0.02	No	No	II.C.5	Cysteine desulfurase sufC
Raw-1	O53157	Rv1466	0.63	8	2	22.6	3.75	12433	-0.00434783	0	No	7.5	1.15	0.62	0.73	No	No	V	Conserved protein Rv1466
Raw-3	I6X1C0	Rv1469	0.05	2	1	2.6	6.18	68071	0.533029	6	No	0	10	0	0	No	No	III.A.2	Metal ABC transporter ATPase
Raw-1	A0A089QPF4	Rv1475c	0.28	22	9	13.7	4.93	103098	-0.251	0	No	9.97	0	0.01	0.02	No	No	I.B.3	Aconitate hydratase acnA
Raw-2	I6X1C9	Rv1478	0.14	1	1	5	9.71	24666	0.033	0	Yes	0.01	0.09	0.18	9.72	No	No	IV.A	Peptidase C40
Raw-1	Q79FN7	Rv1479	0.87	32	8	26.5	5.96	40738	0.051	0	No	9.97	0	0.01	0.02	No	No	I.J.1	ATPase moxR1
Raw-1	I6XBK9	Rv1481	0.09	1	1	3.9	9.48	36007	0.207164	3	No	0	7	3	0	No	No	II.C.5	UPF0353 protein
Raw-2	I6X1D4	Rv1483	0.13	1	1	4.9	8.76	25738	0.036	0	No	9.67	0.01	0.15	0.17	No	No	I.H.1	3-oxoacyl-ACP reductase
Raw-3	I6Y6N7	Rv1484	0.12	1	1	5.9	5.73	28567	0.152	0	No	1.05	8.78	0.08	0.09	No	No	I.H.1	Enoyl-ACP reductase
Raw-2	I6X1D9	Rv1488	0.26	10	3	12.1	6.12	41257	-0.273	1	Yes	2.5	2.5	2.5	2.5	No	No	V	Uncharacterized protein
Raw-1	I6XY31	Rv1494	0.31	1	1	13	9.3	11199	-0.651	0	No	2.5	2.5	2.5	2.5	No	No	VI	Antitoxin
Raw-3	I6XY36	Rv1498A	1.13	3	2	47.1	5.78	7624	0.017	0	No	9.97	0	0.01	0.02	No	No	IV.H	Conserved protein Rv1498A
Raw-2	P71790	Rv1511	0.09	1	1	4.7	6.08	38432	-0.316	0	No	7.5	1.15	0.62	0.73	No	No	I.C.3	GDP-mannose 4,6-dehydratase gmdA
Raw-3	I6YAV6	Rv1543	0.29	4	3	11.4	9.07	36912	-0.084	0	No	9.97	0	0.01	0.02	No	No	I.H.3	Oxidoreductase
Raw-1	Q10782	Rv1544	0.4	4	3	19.1	8.55	28353	0.184	0	No	9.67	0.01	0.15	0.17	No	No	I.I	Ketoacyl reductase Rv1544
Raw-3	I6XY82	Rv1546	0.22	1	1	7.7	6.3	15315	-0.211189	0	No	2.5	2.5	2.5	2.5	No	No	V	Uncharacterized protein
Raw-1	I6X1L7	Rv1558	1.13	10	4	42.6	7.93	16337	-0.476	0	No	2.5	2.5	2.5	2.5	No	No	IV.C.2	Nitroreductase
Raw-3	O06624	Rv1566c	0.69	5	4	34.8	10.23	23950	-0.11087	1	Yes	0	8.8	0.22	0.98	Yes	No	IV.A	Possible Inv protein Rv1566c
Raw-3	I6XBW1	Rv1596	0.11	1	1	3.9	5.09	29990	0.094	0	No	9.67	0.01	0.15	0.17	No	No	I.G.7	Nicotinate-nucleotide pyrophosphorylase
Raw-2	O06592	Rv1598c	0.23	1	1	9.6	10.59	14883	-0.105147	0	No	7.5	1.15	0.62	0.73	No	No	V	Conserved protein Rv1598c
Raw-3	I6XYE3	Rv1605	0.12	1	1	9	4.69	27375	0.332584	0	No	9.67	0.01	0.15	0.17	No	No	I.D.5	Imidazole glycerol phosphate synthase
Raw-1	I6X1R8	Rv1608c	0.2	1	1	11.7	9.23	16998	-0.118182	0	No	7.5	1.15	0.62	0.73	No	No	III.F	Peroxiredoxin
Raw-3	I6XBX6	Rv1611	0.12	1	1	6.3	5.07	28120	0.246	0	No	7.5	1.15	0.62	0.73	No	No	I.D.4	Indole-3-glycerol phosphate synthase
Raw-3	A0A089S5V5	Rv1612	0.15	2	2	6.9	5.39	44771	-0.078	0	No	7.5	1.15	0.62	0.73	No	No	I.D.4	Tryptophan synthase beta chain trpB
Raw-1	I6X1S3	Rv1613	0.25	3	2	9.3	4.94	27824	0.3	0	No	2.5	2.5	2.5	2.5	No	No	I.D.4	Tryptophan synthase alpha chain
Raw-2	I6Y704	Rv1614	0.07	2	1	2.6	4.71	50646	0.0399573	6	No	0	10	0	0	No	No	III.D	Prolipoprotein diacylglyceryl transferase
Raw-3	I6YB35	Rv1617	0.13	2	2	6.6	5.44	50895	0.013	0	No	7.5	1.15	0.62	0.73	No	No	I.B.1	Pyruvate kinase
Raw-2	I6XBY8	Rv1626	0.74	16	4	25.4	5.02	22655	-0.163	0	No	9.97	0	0.01	0.02	No	No	I.J.2	Transcriptional regulator
Raw-3	I6Y715	Rv1629	0.03	1	1	1.1	5.01	98412	-0.222	0	No	7.5	1.15	0.62	0.73	No	No	II.A.5	DNA polymerase I
Raw-1	I6XYH0	Rv1630	0.43	11	6	16.6	4.83	53169	-0.351	0	No	9.97	0	0.01	0.02	No	No	II.A.1	30S ribosomal protein S1 rpsA
Raw-1	I6YB52	Rv1636	3.96	16	7	63	5.51	15303	0.005	0	No	2.5	2.5	2.5	2.5	No	No	V	Universal stress protein
Raw-1	L7N673	Rv1638A	0.86	6	2	36.5	4.58	9502	-1.213	0	No	9.97	0	0.01	0.02	No	No	II.A.5	Uncharacterized protein Rv1638A
Raw-1	I6XYI6	Rv1643	0.52	2	1	9.3	11.1	14518	-0.610853	0	No	9.97	0	0.01	0.02	No	No	II.A.1	50S ribosomal protein L20
Raw-3	I6XYK2	Rv1658	0.16	2	2	8.8	5.26	43826	-0.106281	0	No	7.5	1.15	0.62	0.73	No	No	I.D.1	Argininosuccinate synthase
Raw-1	O33186	Rv1684	0.42	1	1	18.9	4.56	8341	-0.1189	0	No	7.5	1.15	0.62	0.73	No	No	V	Protein YcaR in KDO2-Lipid A biosynthesis cluster Rv1684
Raw-1	L0TAD5	Rv1703c	0.54	3	3	17.9	5.66	21613	-0.085	0	No	7.5	1.15	0.62	0.73	No	No	IV.H	Probable catechol-O-methyltransferase Rv1703c
Raw-3	I6X264	Rv1721c	0.43	2	1	13.3	4.65	8221	-0.0613333	0	No	7.5	1.15	0.62	0.73	No	No	VI	Antitoxin
Raw-2	I6X273	Rv1731	0.06	1	1	3.3	8	55746	0.00019305	0	No	8.61	1.37	0.01	0.01	No	No	I.A.1	Succinate-semialdehyde dehydrogenase
Raw-2	P71990	Rv1732c	0.17	2	1	9.3	5.02	19615	-0.109	0	Yes	2.5	2.5	2.5	2.5	No	Yes	V	Alkyl hydroperoxide reductase Rv1732c
Raw-1	I6YBI0	Rv1738	0.32	1	1	13.8	6.18	10657	-0.439	0	No	7.5	1.15	0.62	0.73	No	No	V	Uncharacterized protein
Raw-3	O65936	Rv1751	0.07	1	1	3	9.5	50609	-0.126739	0	No	7.5	1.15	0.62	0.73	No	No	I.B.7	Probable oxidoreductase Rv1751
Raw-3	A0A089QLG8	Rv1754c	0.2	5	3	8.7	9.02	53259	-0.332	0	Yes	0.32	9.55	0.12	0.01	No	No	V	Uncharacterized protein
Raw-1	A0A089QQB6	Rv1770	0.25	4	3	10	5.98	43528	0.031	0	No	7.5	1.15	0.62	0.73	No	No	V	Peptidase M28
Raw-1	I6YBK5	Rv1771	0.22	10	3	10.3	7.75	48271	-0.375	0	No	7.5	1.15	0.62	0.73	No	No	I.B.7	Oxidoreductase
Raw-1	I6X2B2	Rv1782	0.06	1	1	2.4	6.99	53859	-0.048	1	No	2.5	2.5	2.5	2.5	No	No	V	Secretion protein EccB
Raw-2	I6Y7H1	Rv1783	0.02	1	1	0.6	5.28	153099	-0.12394	2	No	0.04	9.96	0	0	No	No	V	Secretion protein EccB
Raw-1	I6Y7I0	Rv1793	4.98	15	5	98.9	4.76	9993	-0.111	0	No	0.32	9.55	0.1	0.2	No	No	V	Type VII secretion protein EsxI
Raw-3	I6X2E9	Rv1827	2.51	37	6	67.3	4.29	17240	-0.368	0	No	7.5	1.15	0.62	0.73	No	No	V	Peptide-binding protein
Raw-2	I6XZ34	Rv1829	0.41	3	2	14.6	4.47	18103	-0.101829	0	No	7.5	1.15	0.62	0.73	No	No	V	Uncharacterized protein
Raw-2	I6YG46	Rv1829	0.06	1	1	3.7	5.37	50975	-0.0786957	0	No	9.97	0	0.01	0.02	No	No	V	Glutamate decarboxylase gadB
Raw-1	I6YBR0	Rv1836c	0.1	3	2	3.2	4.74	69748	-0.087	1	No	0.32	9.55	0.12	0.01	No	No	V	Uncharacterized protein
Raw-1	I6X2F8	Rv1837c	0.22	15	6	10.4	5.03	80581	-0.155	0	No	9.67	0.01	0.15	0.17	Yes	No	I.B.4	Malate synthase
Raw-3	A0A089QLN8	Rv1843c	0.14	2	2	7.7	5.9	50031	0.083	0	No	7.5	1.15	0.62	0.73	No	No	I.F.1	Inosine-5-monophosphate dehydrogenase
Raw-1	P95160	Rv1854c	0.07	1	1	3.2	9.3	49702	0.0304536	1	No	0.04	9.96	0	0	No	No	I.B.6.a	NADH dehydrogenase ndh
Raw-2	P95159	Rv1855c	0.1	1	1	3.6	5.06	33256	0.126	0	No	7.5	1.15	0.62	0.73	No	No	I.B.7	Oxidoreductase Rv1855c
Raw-3	I6YBS6	Rv1856c	0.14	1	1	4.9	5.58	23328	0.102	0	No	9.67	0.01	0.15	0.17	No	No	I.B.7	Short-chain dehydrogenase
Raw-2	I6XCP3	Rv1860	0.47	7	4	30.5	4.93	32701	-0.256	1	Yes	0	0	0.02	9.98	No	No	III.A.4	Alanine and proline-rich secreted protein Apa
Raw-3	P95146	Rv1869c	0.08	1	1	3.9	4.93	43659	-0.002	0	No	9.97	0	0.01	0.02	No	No	I.B.7	Probable reductase Rv1869c
Raw-2	A0A089S6H7	Rv1871c	1.91	11	5	52.8	11.18	14285	-0.52	0	No	7.5	1.15	0.62	0.73	No	No	VI	Nitroreductase
Raw-2	I6X2I8	Rv1872c	1.32	36	11	45.4	9.75	45541	0.058	0	No	1.78	8.16	0.06	0.01	No	No	I.B.6.	Lactate dehydrogenase
Raw-3	A0A089QMU7	Rv1874	0.13	1	1	4.7	4.81	25726	-0.042	0	No	0.32	9.95	0.12	0.01	No	No	VI	Uncharacterized protein
Raw-1	I6YBU4	Rv1876	0.66	11	3	30.8	4.5	18443	-0.455	0	No	9.97	0	0.01	0.02	No	No	I.G.14	Ferroxidase
Raw-2	I6YBV4	Rv1886c	0.73	13	4	24.6	5.62	34730	0.014	1	Yes	0	9.68	0.17	0.16	No	No	I.H.3	Diacylglycerol acyltransferase/mycolyltransferase Ag85A _10270
Raw-2	O07741	Rv1891	0.24	9	1	12.6	4.64	14328	-0.143704	0	Yes	0.32	9.55	0.12	0.01	Yes	No	VI	Conserved protein Rv1891
Raw-2	O07739	Rv1893	1.18	3	2	34.7	4.58	7463	-0.231	0	No	7.5	1.15	0.62	0.73	No	No	VI	Uncharacterized protein Rv1893
Raw-2	A0A089S6J8	Rv1899c	0.19	1	1	12.3	5.95	17709	-0.09	0	Yes	7.5	1.15	0.62	0.73	No	No	II.C.1	Uncharacterized protein _10345
Raw-3	I6XZ95	Rv1901	0.07	1	1	6	5.58	45769	-0.017907	0	No	7.5	1.15	0.62	0.73	No	No	III.E	Damage-inducible protein CinA
Raw-1	A0A0N6WYR3	Rv1908c	0.61	23	12	29.3	5.06	80677	-0.328	0	No	9.67	0.01	0.15	0.17	No	No	III.F	KatG
Raw-1	O53961	Rv1919c	0.44	2	2	12.3	10.31	16793	-0.281	0	No	2.5	2.5	2.5	2.5	No	No	II.C.2	Conserved protein Rv1919c
Raw-1	P95289	Rv1924c	0.24	1	1	10.3	11.03	14157	0.802381	3	No	0	10	0	0	No	No	VI	Uncharacterized protein Rv1924c
Raw-2	I6Y7V6	Rv1925	0.33	9	6	13.9	5.42	66611	-0.01	0	No	7.5	1.15	0.62	0.73	Yes	No	I.A.3	Fatty-acid--CoA ligase fadD31
Raw-3	I6XZB3	Rv1926c	1.11	6	4	52.2	4.92	16504	0.328	1	Yes	0	0	0	9.98	No	No	VI	Immunogenic protein MPB63
Raw-3	I6XCV9	Rv1932	1.06	21	3	44.2	4.36	17057	0.286	0	No	2.5	2.5	2.5	2.5	No	No	III.F	Thiol peroxidase
Raw-3	O53978	Rv1977	0.09	1	1	3.2	7.14	38455	-0.190517	1	No	7.5	1.15	0.62	0.73	No	No	II.B.3	Conserved protein Rv1977
Raw-1	O53979	Rv1978	0.11	1	1	4.3	6.36	30679	-0.055	1	No	1.78	8.16	0.06	0.01	No	No	IV.H	Conserved protein Rv1978
Raw-2	I6YC43	Rv1980c	0.13	1	1	4.4	4.84	25068	-0.137	1	Yes	0	0	0	10	No	No	II.C.2	Immunogenic protein MPB64
Raw-2	I6X2V6	Rv1984c	0.15	1	1	7.4	5.52	21997	0.217	1	Yes	0	3.33	3.33	3.33	No	No	II.C.2	Cutinase
Raw-1	I6YC52	Rv1987	0.51	4	2	25.4	9.88	15024	0.215	0	Yes	0	9.87	0.12	0.01	No	No	II.C.2	Uncharacterized protein
Raw-1	I6XZH6	Rv1993c	0.89	3	2	25.6	8.31	9360	0.147	1	No	2.5	2.5	2.5	2.5	No	No	V	Uncharacterized protein
Raw-2	I6Y844	Rv2007c	0.27	1	1	14	4.18	12569	0.145	0	No	2.5	2.5	2.5	2.5	No	No	I.B.6	Ferredoxin
Raw-1	I6Y869	Rv2031c	2.12	23	5	50	5	16217	-0.697	0	No	0	0	10	0	No	No	III.B	Antigen
Raw-3	I6XZL6	Rv2032	0.19	2	2	8.5	5.28	36765	-0.185	0	No	7.5	1.15	0.62	0.73	No	No	V	NAD(P)H nitroreductase
Raw-3	O53492	Rv2050	0.26	1	1	9	5.5	13021	-0.907207	0	No	7.5	1.15	0.62	0.73	Yes	No	V	Membrane protein
Raw-2	Q10675	Rv2064	0.09	1	1	4.1	5.5	37905	0.17741	0	No	7.5	1.15	0.62	0.73	No	No	I.G.13	Precorrin-3B synthase cobG
Raw-3	I6YCC0	Rv2068c	0.1	1	1	8.1	5.77	32776	-0.091	0	Yes	0	0	0.4	9.6	Yes	Yes	IV.D	Beta-lactamase
Raw-1	I6YCE4	Rv2091c	0.27	6	2	13.9	5.76	26118	-0.685	1	No	0.32	9.55	0.12	0.01	Yes	No	II.C.5	Uncharacterized protein
Raw-3	I6XDC3	Rv2109c	0.12	1	1	5.6	5.41	26922	-0.079	0	No	9.97	0	0.01	0.02	No	No	IV.C.1.a	Proteasome subunit alpha
Raw-1	D9HNS7	Rv2112c	0.06	1	1	1.6	5.28	55316	-0.238812	0	No	7.5	1.15	0.62	0.73	No	No	V	Deamidase of prokaryotic ubiquitin-like protein Pup
Raw-1	I6YCG7	Rv2115c	0.05	1	1	1.5	4.89	67531	-0.372414	0	No	1.05	8.78	0.08	0.09	No	No	III.C	Proteasome-associated ATPase
Raw-3	O33263	Rv2129c	0.22	4	2	7.2	9.54	31426	-0.134	0	No	9.97	0	0.01	0.02	No	No	I.B.7	Probable oxidoreductase Rv2129c
Raw-1	A0A089QML6	Rv2131c	0.12	3	2	10.2	4.85	28388	-0.067	0	No	7.5	1.15	0.62	0.73	No	No	I.C.5	MFS transporter
Raw-2	I6Y8H8	Rv2140c	0.65	5	3	17.6	5.41	18622	-0.104	0	No	9.97	0	0.01	0.02	Yes	No	V	Uncharacterized protein
Raw-3	L7N684	Rv2141c	0.14	2	2	7.4	4.93	48454	-0.053	0	No	2.5	2.5	2.5	2.5	No	No	I.D.2	Conserved protein Rv2141c
Raw-1	I6XZY6	Rv2145c	1.18	25	6	51.2	4.8	28260	-0.726	0	No	9.97	0	0.01	0.02	No	No	II.C.2	Cell wall synthesis protein Wag31
Raw-1	I6XZY9	Rv2150c	0.18	2	2	7.9	4.55	38789	0.119	0	No	7.5	1.15	0.62	0.73	No	No	III.C	Cell division protein FtsZ
Raw-2	A0A089QMP3	Rv2159c	1.18	13	9	41.6	7.21	36464	0.052	0	No	0.32	9.55	0.12	0.01	No	No	VI	Alkyl hydroperoxide reductase AhpD
Raw-3	A0A089QU61	Rv2175c	0.23	1	1	8.2	6.04	14571	-0.132	0	No	2.5	2.5	2.5	2.5	No	No	I.J.1	DNA-binding protein
Raw-2	I6X3I6	Rv2178c	0.06	1	1	2.8	5.47	50895	-0.212	0	No	7.5	1.15	0.62	0.73	No	No	I.D.4	Phospho-2-dehydro-3-deoxyheptonate aldolase
Raw-3	O53519	Rv2185c	1.57	10	5	47.2	4.75	16314	-0.394	0	No	7.5	1.15	0.62	0.73	No	No	V	Conserved protein TB16.3
Raw-1	I6YCS0	Rv2187	0.16	4	3	7.5	5.87	64224	0.058	0	No	9.97	0	0.01	0.02	No	No	I.A.3	Long-chain fatty acid--CoA ligase
Raw-1	A0A089QRJ5	Rv2195	0.78	14	8	29.5	6.36	44354	-0.198	3	No	0	10	0	0	No	No	I.B.6	Menaquinol-cytochrome C reductase
Raw-1	I6YCT0	Rv2196	0.11	5	2	4.6	8.48	61032	0.324226	9	No	0	10	0	0	No	No	I.B.6	Menaquinol-cytochrome C reductase
Raw-3	I6XDR7	Rv2200c	0.08	1	1	3.3	7.68	40682	-0.088	3	No	0	9.99	0	0	Yes	No	I.B.6	Cytochrome C oxidase subunit II
Raw-2	I6X3L0	Rv2202c	0.32	3	3	13.6	4.75	34621	0.144	1	No	2.5	2.5	2.5	2.5	No	No	I.A.1	Ribokinase
Raw-3	I6Y8P6	Rv2203	0.14	1	1	5.7	8.52	24471	-0.178	1	No	2.5	2.5	2.5	2.5	No	No	VI	Uncharacterized protein
Raw-3	I6Y069	Rv2204c	3.21	15	6	74.6	4.4	12707	-0.204	0	No	9.97	0	0.01	0.02	No	No	V	Iron-sulfur cluster insertion protein ErpA
Raw-1	A0A089QRK8	Rv2211c	0.18	4	2	9	5.19	38693	0.158	0	No	9.97	0	0.01	0.02	No	No	I.C.1	Aminomethyltransferase gcvT
Raw-1	I6Y8Q3	Rv2213	0.43	9	6	18.1	8.18	53733	0.073	0	No	9.97	0	0.01	0.02	No	No	II.B.3	Aminopeptidase A
Raw-1	I6XDT2	Rv2215	0.32	12	5	15.6	4.9	57110	-0.127	0	No	9.97	0	0.01	0.02	No	No	I.B.3	Dihydrolipoamide acetyltransferase
Raw-2	I6YCU9	Rv2216	0.1	1	1	5.3	6.97	31766	0.048505	0	Yes	0.32	9.55	0.12	0.01	No	No	V	Multidrug MFS transporter
Raw-1	I6YCV1	Rv2220	0.71	53	8	31.4	5.04	53707	-0.421	0	No	9.67	0.01	0.15	0.17	No	No	I.D.1	Glutamine synthetase
Raw-3	I6Y8R2	Rv2222c	0.21	5	3	11.9	5.29	49805	-0.255	0	No	9.97	0	0.01	0.02	No	No	I.D.1	Glutamine synthetase
Raw-2	I6XDU3	Rv2229c	0.42	3	2	12.2	5.21	27063	-0.545	0	No	7.5	1.15	0.62	0.73	Yes	No	VI	Uncharacterized protein
Raw-2	I6XDU8	Rv2237A	0.99	4	2	28.2	9.09	8559	-0.355128	0	No	2.5	2.5	2.5	2.5	No	No	V	Conserved protein Rv2237A
Raw-2	I6YCW8	Rv2238c	0.2	1	1	6.5	5.24	16866	-0.085	0	No	9.67	0.01	0.15	0.17	No	No	III.F	Peroxiredoxin
Raw-2	A0A089QUB1	Rv2241	0.13	17	4	5.7	5.62	103604	-0.382	0	No	7.5	1.15	0.62	0.73	No	No	I.B.2	Pyruvate dehydrogenase E1 component
Raw-3	I6X3P5	Rv2244	4.42	56	5	44.3	4	12516	-0.249	0	No	7.5	1.15	0.62	0.73	No	No	I.H.1	Phosphopantetheine-binding protein
Raw-2	I6Y8T4	Rv2245	0.34	6	4	19.5	5.11	43460	0.03	0	No	1.05	8.78	0.08	0.09	No	No	I.H.1	3-oxoacyl-ACP synthase
Raw-2	A0A089QUB5	Rv2246	0.33	21	4	16.8	5.27	44421	-0.002	0	No	9.97	0	0.01	0.02	No	No	I.H.1	3-oxoacyl-ACP synthase
Raw-1	O53532	Rv2258c	0.09	1	1	7.6	4.6	37661	0.175	0	No	7.5	1.15	0.62	0.73	No	Yes	I.J.1	Methyltransferase Rv2258c
Raw-2	I6XDW8	Rv2266	0.07	1	1	2.6	5.1	47966	-0.198832	0	No	1.05	8.78	0.08	0.09	No	No	IV.F	Cytochrome P450
Raw-3	I6XDX8	Rv2280	0.22	6	3	10.7	4.89	48250	0.094	0	No	2.5	2.5	2.5	2.5	No	No	I.B.7	FAD-binding protein
Raw-2	Q50681	Rv2284	0.07	1	1	3.5	9.34	46709	-0.0162413	3	No	0	10	0	0	No	No	II.B.5	Esterase lipM
Raw-2	I6Y0D9	Rv2289	0.55	8	5	25	6.11	28819	-0.16	1	Yes	0	9.81	0.09	0.1	No	No	I.H.3	CDP-diacylglycerol pyrophosphatase
Raw-2	I6YD20	Rv2296	0.21	4	2	7	6.45	33337	-0.228	0	No	9.89	0.09	0.01	0.02	No	No	IV.I	Haloalkane dehalogenase
Raw-3	I6Y8X3	Rv2298	0.09	2	1	3.7	9.12	34965	-0.027	0	No	7.5	1.15	0.62	0.73	No	No	V	Oxidoreductase
Raw-2	I6Y0E8	Rv2299c	0.14	5	3	5.3	4.79	73030	-0.441	0	No	9.97	0	0.01	0.02	No	No	III.B	Chaperone protein HtpG
Raw-3	I6YD23	Rv2301	0.14	1	1	8.7	5.17	24139	0.127	1S	Yes	2.5	2.5	2.5	2.5	Yes	Yes	II.C.2	Cutinase _12525
Raw-3	P71883	Rv2329c	0.06	1	1	3.7	9.48	55500	0.518835	1 2	No	0	10	0	0	Yes	No	III.A.4	Major facilitator transporter narK1
Raw-3	I6Y910	Rv2334	0.1	2	1	3.9	5.2	32846	0.129	0	No	7.5	1.15	0.62	0.73	No	No	I.D.3	Cysteine synthase
Raw-1	I6Y0I9	Rv2345	0.05	1	1	2.1	8.01	69988	-0.13	0	Yes	0	10	0	0	No	No	II.C.2	Membrane protein
Raw-3	I6XE37	Rv2346c	13.63	24	5	98.9	4.76	10005	-0.085	0	No	7.5	1.15	0.62	0.73	No	No	V	Type VII secretion protein EsxI
Raw-2	I6XE42	Rv2351c	0.06	1	1	3.1	5.99	55745	-0.084375	0	Yes	0.01	8.28	1.71	0.01	Yes	No	II.B.5	Phospholipase C
Raw-3	I6XE54	Rv2366c	0.07	1	1	3.2	4.77	47298	0.156552	3	Yes	0	10	0	0	No	No	V	Membrane protein
Raw-2	I6XE62	Rv2376c	0.2	1	1	8.3	6.04	16625	0.306	1	Yes	0	0	0	10	No	No	V	Low molecular weight antigen MTB12
Raw-3	A0A089S7W9	Rv2380c	0.02	1	1	1.6	5.26	189151	-0.391	0	No	9.97	0	0.01	0.02	No	No	I.1	Peptide synthetase
Raw-2	I6YDA2	Rv2391	0.05	1	1	2	6.02	63358	-0.391	0	No	7.5	1.15	0.62	0.73	Yes	No	I.B.6	Sulfite reductase
Raw-3	P71737	Rv2406c	0.23	2	1	8.5	6.73	15101	0.207746	0	No	7.5	1.15	0.62	0.73	No	No	V	Conserved protein Rv2406c
Raw-1	I6Y984	Rv2412	0.37	2	1	11.6	11.75	9399	-0.859302	0	No	10	0	0	0	Yes	No	II.A.1	30S ribosomal protein S20
Raw-1	P71728	Rv2415c	0.23	4	2	10.8	5.39	30483	-0.172727	1	No	0.17	9.51	0.16	0.15	No	No	V	Membrane protein Rv2415c
Raw-2	I6Y999	Rv2427c	0.08	1	1	3.1	5.66	43832	0.066	0	No	9.97	0	0.01	0.02	No	No	I.D.1	Gamma-glutamyl phosphate reductase proA
Raw-2	P71905	Rv2444c	0.03	1	1	1.5	4.61	103443	-0.712	0	No	9.97	0	0.01	0.02	No	No	II.B.1	Possible ribonuclease E Rne
Raw-2	I6X4A3	Rv2445c	0.52	5	2	22.1	5.34	14499	0.106	0	No	9.97	0	0.01	0.02	No	No	I.F.5	Nucleoside diphosphate kinase
Raw-1	I6YDF7	Rv2449c	0.07	1	1	2.6	9.11	44579	-0.044	2	No	7.5	1.15	0.62	0.73	No	No	V	Enoyl reductase
Raw-2	I6X4B8	Rv2460c	0.3	2	2	16.4	4.99	23582	-0.149	0	No	9.64	0.3	0.06	0.07	No	No	II.B.3	Clp protease
Raw-1	A0A089QUZ3	Rv2461c	0.8	11	4	36.1	4.88	21147	0.039	1	No	9.97	0	0.01	0.02	No	No	II.B.3	ATP-dependent Clp protease proteolytic subunit clpP
Raw-1	I6Y0S7	Rv2462c	0.56	15	7	23.6	4.43	50586	-0.387	0	No	7.5	1.15	0.62	0.73	No	No	III.D	Trigger factor
Raw-3	L7N655	Rv2467	0.11	3	3	4.5	4.92	94683	-0.156	0	No	9.97	0	0.01	0.02	No	No	II.B.3	Aminopeptidase N pepN
Raw-2	A0A089QSB7	Rv2468c	0.47	3	2	20.6	4.79	16073	0.295	0	No	7.5	1.15	0.62	0.73	No	No	VI	Uncharacterized protein
Raw-3	I6Y0U0	Rv2476c	0.08	6	5	4.7	5.55	177190	-0.028	0	Yes	1.78	8.16	0.06	0.01	No	No	VI	NAD-glutamate dehydrogenase
Raw-1	I6XEE4	Rv2477c	0.11	2	2	5.2	5.17	62083	-0.412	0	No	9.97	0	0.01	0.02	No	No	II.C.5	ABC transporter ATP-binding protein
Raw-2	I6X4G0	Rv2493	1.09	2	2	30.1	4.82	7892	-0.256	0	No	2.5	2.5	2.5	2.5	No	No	V	Antitoxin
Raw-1	I6Y9I3	Rv2509	0.12	1	1	4.5	8.71	28053	0.123134	0	No	9.67	0.01	0.15	0.17	No	No	I.B.7	Probable short-chain type dehydrogenase/reductase Rv2509
Raw-2	I6XEI0	Rv2520c	1.02	3	2	22.7	10.36	8369	-0.064	1	No	7.5	1.15	0.62	0.73	No	No	V	Possible conserved membrane protein Rv2520c
Raw-3	I6YDM5	Rv2521	0.43	3	2	24.8	8.53	17181	-0.301	0	No	0.01	0.53	8.75	0.7	No	No	III.F	Peroxiredoxin
Raw-3	P95029	Rv2524c	0.07	22	7	3.1	5	326794	-0.011	0	No	0.19	9.78	0.02	0.02	No	No	I.H.1	3-oxoacyl-ACP synthase fas
Raw-2	P95024	Rv2529	0.06	1	1	3	9.99	50674	-0.299784	0	No	7.5	1.15	0.62	0.73	Yes	No	VI	Uncharacterized protein Rv2529
Raw-3	I6YDN6	Rv2535c	0.09	1	1	3.8	5.26	38824	0.055	0	No	9.97	0	0.01	0.02	Yes	No	II.B.3	Probable cytoplasmic peptidase PepQ
Raw-2	P95017	Rv2536	0.14	1	1	4.8	4.91	24611	0.253	4	No	0	10	0	0	No	Yes	II.C.5	Membrane protein Rv2536
Raw-2	A0A089S8G1	Rv2557	0.31	2	2	16	4.71	22853	-0.198214	0	No	7.5	1.15	0.62	0.73	No	No	V	Uncharacterized protein
Raw-1	I6Y129	Rv2563	0.09	1	1	5.2	9.96	36003	0.714	4	No	0	10	0	0	No	Yes	II.C.5	Glutamine ABC transporter permease
Raw-2	A0A089QPX8	Rv2580c	0.07	2	2	3.3	5.34	45250	-0.0489362	0	No	10	0	0	0	No	No	II.A.3	Histidine--tRNA ligase hisS
Raw-1	A0A089S8J4	Rv2582	0.23	3	2	8.6	9.43	30975	-0.256	1	No	9.67	0.01	0.15	0.17	No	No	II.A.6	Peptidylprolyl isomerase
Raw-3	I6Y9R2	Rv2587c	0.05	1	1	2.8	8.87	60344	0.094	6	No	0	10	0	0	Yes	No	III.D	Preprotein translocase subunit SecD
Raw-3	Q50631	Rv2590	0.03	1	1	0.9	5.11	127762	-0.0470034	0	No	7.5	1.15	0.62	0.73	No	No	I.A.3	Oxidoreductase fadD9
Raw-2	I6XEQ2	Rv2603c	0.12	1	1	7.2	4.64	26839	-0.324	0	No	7.5	1.15	0.62	0.73	No	No	V	Probable transcriptional regulatory protein
Raw-1	I6Y9S9	Rv2606c	0.35	4	3	17.4	5.24	31402	0.148	0	No	7.5	1.15	0.62	0.73	No	No	V	Pyridoxal biosynthesis lyase PdxS
Raw-1	I6YDX0	Rv2623	0.22	5	2	7.7	5.46	31747	0.104	0	No	7.5	1.15	0.62	0.73	No	No	V	Universal stress protein
Raw-1	I6Y193	Rv2626c	1.19	9	4	46.2	4.96	15679	0.042	0	No	2.5	2.5	2.5	2.5	No	No	V	Hypoxic response protein 1
Raw-2	I6XET2	Rv2632c	0.34	1	1	32.3	4.98	10134	-0.269	0	No	7.5	1.15	0.62	0.73	No	No	V	Uncharacterized protein
Raw-3	O07196	Rv2694c	0.56	2	1	9	8.74	13676	-0.616	0	No	7.5	1.15	0.62	0.73	No	No	V	Conserved protein Rv2694c
Raw-1	O33272	Rv2696c	0.42	3	3	21.2	5.68	27073	-0.227	0	No	7.5	1.15	0.62	0.73	Yes	No	V	Membrane protein Rv2969c
Raw-1	I6YE58	Rv2697c	0.22	1	1	10.4	5.66	15793	0.212	0	No	1.78	8.16	0.06	0.01	No	No	I.F.3	Deoxyuridine 5~-triphosphate nucleotidohydrolase
Raw-1	I6YA17	Rv2699c	1.25	4	2	32	4.25	11137	-0.52	0	No	7.5	1.15	0.62	0.73	No	No	V	DUTPase Rv2699c
Raw-2	I6X558	Rv2703	0.12	2	2	5.7	4.72	57822	-0.64	0	No	9.97	0	0.01	0.02	No	No	II.A.7	RNA polymerase sigma factor
Raw-2	I6XF43	Rv2711	0.13	1	1	6.1	5.23	25274	-0.297	0	No	10	0	0	0	No	No	I.J.1	Dihydrofolate reductase
Raw-1	I6Y1J7	Rv2720	0.13	1	1	11.4	4.94	24883	-0.022	0	No	2.5	2.5	2.5	2.5	Yes	No	I.J.1	LexA repressor
Raw-1	I6XF52	Rv2721c	0.19	11	4	9	4.47	72327	-0.097	2	Yes	0	0	9.49	0.5	No	No	V	Membrane protein Rv2721c
Raw-1	I6XF60	Rv2731	0.07	1	1	3.6	6.18	49880	-0.811	0	No	7.5	1.15	0.62	0.73	Yes	No	VI	Conserved alanine and arginine rich protein Rv2731
Raw-3	I6XF68	Rv2740	0.2	1	1	8.1	4.82	16640	0.05	0	No	2.5	2.5	2.5	2.5	No	No	V	Limonene-1,2-epoxide hydrolase
Raw-3	I6Y1L2	Rv2744c	1.64	20	7	45.9	5.71	29240	-0.464	0	No	10	0	0	0	No	No	V	Uncharacterized protein
Raw-3	I6XF87	Rv2760c	0.34	1	1	16.9	6.59	10109	-0.822472	0	No	2.5	2.5	2.5	2.5	No	No	V	Antitoxin
Raw-1	I6Y1P7	Rv2783c	0.33	18	7	14.8	4.73	79856	0.044	0	No	9.97	0	0.01	0.02	No	No	II.A.7	Polyribonucleotide nucleotidyltransferase
Raw-1	I6YED3	Rv2785c	1.36	3	3	43.8	10.45	10469	-0.597	0	No	9.97	0	0.1	0.2	No	No	II.A.1	30S ribosomal protein S15
Raw-3	I6YEH6	Rv2831	0.42	4	3	16.5	5.82	26785	0.077	0	No	2.5	2.5	2.5	2.5	No	No	I.A.3	Enoyl-CoA hydratase echA16
Raw-3	A0A089QVZ3	Rv2839c	0.03	1	1	1.2	6.01	94094	-0.277933	0	No	9.97	0	0.01	0.02	No	No	II.A.6	Translation initiation factor IF-2 infB
Raw-1	I6X5L9	Rv2878c	0.18	2	1	7.5	5.2	18485	0.334	1	Yes	0	0	0	10	No	No	II.C.2	Soluble secreted antigen MPT53
Raw-1	I6Y1Y2	Rv2882c	1.84	16	5	41.1	5.71	20815	-0.601	0	No	9.97	0	0.01	0.02	No	No	II.A.6	Ribosome-recycling factor
Raw-1	I6X5M8	Rv2889c	1.15	9	7	36.2	5.26	28851	-0.073	0	No	10	0	0	0	No	No	II.A.6	Elongation factor Ts
Raw-3	I6YAI8	Rv2890c	0.23	3	2	8.7	6.03	31127	-0.284	0	No	9.97	0	0.01	0.02	No	No	II.A.1	30S ribosomal protein S2
Raw-1	I6Y1Z6	Rv2901c	0.28	1	1	13.9	4.65	12218	-0.535	0	No	7.5	1.15	0.62	0.73	No	No	VI	Uncharacterized protein
Raw-3	I6YEN9	Rv2903c	0.1	2	1	4.4	5.63	32202	-0.229932	1	No	0.04	8.96	1	0.01	No	No	III.D	Signal peptidase I
Raw-1	I6Y200	Rv2906c	0.13	3	1	6.5	5.33	25322	-0.185217	0	No	2.5	2.5	2.5	2.5	No	No	II.A.3	tRNA (guanine-N(1)-)-methyltransferase _15855
Raw-2	I6X5P6	Rv2909c	0.7	8	3	34.6	9.87	17426	-0.618	0	No	9.67	0.01	0.15	0.17	No	No	II.A.1	30S ribosomal protein S16
Raw-2	I6X5Q8	Rv2919c	0.28	1	1	9.8	6.09	12220	-0.047	0	No	1.05	8.78	0.08	0.09	No	No	I.J.1	Nitrogen regulatory protein P-II 1
Raw-1	I6YEQ9	Rv2927c	0.26	2	2	11.8	4.72	27140	-0.499	0	No	7.5	1.15	0.62	0.73	No	No	V	Uncharacterized protein
Raw-1	I6Y228	Rv2935	0.02	1	1	1.1	5.42	159616	-0.0533602	0	No	0.04	9.96	0	0	No	No	I.1	Polyketide synthase
Raw-3	I6Y231	Rv2940c	0.07	6	5	2.7	5.05	225495	-0.102	0	No	0.04	9.96	0	0	No	No	I.1	Polyketide synthase mas
Raw-3	I6YAN6	Rv2945c	0.14	1	1	6	5.03	24296	0.013	1	Yes	0	9.68	0.17	0.16	Yes	Yes	II.C.1	Lipoprotein LppX
Raw-3	I6Y239	Rv2951c	0.08	1	1	2.9	9.09	41379	-0.013	0	No	7.5	1.15	0.62	0.73	Yes	No	I.B.7	Photosystem I reaction center subunit VIII
Raw-3	I6XFR4	Rv2952	0.23	3	2	7.4	7.12	30861	-0.439	0	No	7.5	1.15	0.62	0.73	Yes	No	IV.H	SAM-dependent methlyltransferase
Raw-2	I6YET0	Rv2953	0.24	3	3	8.4	9.22	45304	-0.166	1	No	2.5	2.5	2.5	2.5	No	No	V	Enoyl reductase
Raw-2	I6YEU4	Rv2971	0.23	3	2	9.6	4.7	30516	-0.081	0	No	9.97	0	0.01	0.02	No	No	I.B.7	2,5-diketo-D-gluconic acid reductase dkgA
Raw-3	I6X5Y3	Rv2986c	0.76	23	4	19.2	11.95	22174	-0.556	0	No	9.67	0.01	0.15	0.17	No	No	II.A.4	DNA-binding protein
Raw-2	A0A089QQ12	Rv2992c	0.06	1	1	3.6	5.35	51581	-0.169	0	No	10	0	0	0	No	No	II.A.3	Glutamate--tRNA ligase gltX
Raw-1	I6X5Z2	Rv2996c	0.19	4	3	8.7	4.8	54635	0.334	0	No	9.97	0	0.01	0.02	No	No	I.D.3	3-phosphoglycerate dehydrogenase
Raw-1	A0A089QQ23	Rv3001c	0.68	13	6	27.6	4.98	36626	-0.13	0	No	9.97	0	0.01	0.02	No	No	I.D.7	Ketol-acid reductoisomerase ilvC
Raw-3	I6XFX5	Rv3012c	0.32	1	1	13.1	4.3	10798	-0.181	0	No	9.97	0	0.01	0.02	No	No	II.A.3	Glutamyl-tRNA amidotransferase _16445
Raw-2	I6X626	Rv3028c	2	38	9	56.9	4.71	31672	0.358	0	No	7.5	1.15	0.62	0.73	No	No	I.B.6.c	Electron transfer flavoprotein subunit alpha
Raw-1	I6YAY0	Rv3029c	1.19	23	6	33.1	4.66	28064	-0.108	0	No	7.5	1.15	0.62	0.73	No	No	I.B.6.c	Electron transfer flavoprotein subunit beta
Raw-1	I6YAY5	Rv3033	0.17	1	1	8.2	5.37	19545	-0.0983516	0	No	0	3.33	3.33	3.33	No	Yes	VI	Uncharacterized protein Rv3033
Raw-2	O53287	Rv3040c	0.11	1	1	5.9	4.65	31523	-0.297	0	No	7.5	1.15	0.62	0.73	Yes	No	VI	Conserved protein Rv3040c
Raw-1	I6YAZ7	Rv3043c	0.11	3	2	4.2	6.48	63859	0.581501	1 2	No	0	10	0	0	No	No	I.B.6.a	Cytochrome C oxidase subunit 1
Raw-1	O53291	Rv3044	0.09	2	1	3.1	5.2	37116	0.039	0	Yes	0	4.6	2.48	2.92	No	No	III.A.2	Fe3+-citrate ABC transporter substrate-binding protein fecB
Raw-3	I6XG08	Rv3045	0.29	4	3	12.4	5.11	37508	0.039	0	No	9.97	0	0.01	0.02	No	No	I.B.7	Alcohol dehydrogenase
Raw-2	I6YF16	Rv3046c	0.26	1	1	11.3	4.95	13375	-0.240323	0	No	1.78	8.16	0.06	0.01	No	No	V	Conserved protein Rv3046c
Raw-3	I6YB02	Rv3048c	0.09	1	1	5.6	4.57	37025	-0.312	0	No	2.5	2.5	2.5	2.5	No	No	I.F.3	Ribonucleotide-diphosphate reductase subunit beta
Raw-1	A0A089QQB3	Rv3075c	0.21	3	2	7.9	4.73	32874	-0.123	0	No	9.67	0.01	0.15	0.17	No	No	V	Aldolase
Raw-3	O05769	Rv3090	0.21	3	2	12.2	8.37	32479	-0.006	2	No	2.5	2.5	2.5	2.5	Yes	Yes	VI	Uncharacterized protein Rv3090
Raw-3	O05777	Rv3099c	0.23	2	2	9.2	5.18	30603	-0.073	0	No	7.5	1.15	0.62	0.73	No	Yes	VI	Conserved protein Rv3099c
Raw-3	I6YBA1	Rv3131	0.09	1	1	4.8	6.6	36412	-0.086	0	No	1.78	8.16	0.06	0.01	No	No	V	NAD(P)H nitroreductase
Raw-3	I6XGD8	Rv3133c	0.31	2	2	11.5	5.62	23393	-0.0165899	0	No	9.97	0	0.01	0.02	No	No	I.J.2	LuxR family transcriptional regulator
Raw-1	P95187	Rv3139	0.07	1	1	4.1	5.72	49787	-0.06	0	No	9.67	0.01	0.15	0.17	Yes	No	I.A.3	Butyryl-CoA dehydrogenase fadE24
Raw-2	P95186	Rv3140	0.34	5	3	12.2	5.22	43374	-0.152	0	No	9.97	0	0.01	0.02	Yes	No	I.A.3	Acyl-CoA dehydrogenase fadE23
Raw-2	I6YFD5	Rv3143	0.24	1	1	8.3	5.86	14434	-0.02	0	No	2.5	2.5	2.5	2.5	No	No	I.J.2	Chemotaxis protein CheY
Raw-2	I6XGF8	Rv3147	0.12	1	1	5.1	5.37	26973	-0.693	0	No	9.97	0	0.01	0.02	No	No	I.B.6.a	NADH-quinone oxidoreductase subunit C nuoC
Raw-2	I6X6I2	Rv3149	0.12	3	3	22.2	4.84	27523	-0.325	0	No	9.97	0	0.01	0.02	No	No	I.B.6.a	NADH dehydrogenase
Raw-1	I6Y2S1	Rv3151	0.08	2	2	2.7	5.37	86340	-0.024	0	No	9.97	0	0.01	0.02	No	No	I.B.6.a	NADH-quinone oxidoreductase
Raw-1	O53311	Rv3161c	0.16	2	2	7.1	5.16	42648	-0.126	0	No	2.5	2.5	2.5	2.5	No	No	I.B.7	Diguanylate cyclase Rv3161c
Raw-3	I6XGJ6	Rv3193c	0.13	4	4	6.5	9.05	107549	0.0610887	7	No	0	10	0	0	Yes	No	II.C.5	UPF0182 protein
Raw-3	O53346	Rv3200c	0.09	1	1	3.9	7.88	38166	0.216	3	No	1.78	8.16	0.06	0.01	No	No	II.C.5	Possible transmembrane cation transporter Rv3200c
Raw-3	A0A089QRR8	Rv3205c	0.11	2	1	4.2	6.08	30618	0.027	0	No	7.5	1.15	0.62	0.73	No	No	VI	Aminoglycoside phosphotransferase
Raw-3	Q6MWZ8	Rv3208A	3.81	9	4	68.9	5.02	9427	0.029	0	No	7.5	1.15	0.62	0.73	No	Yes	I.J.1	Conserved protein TB9.4
Raw-3	O05853	Rv3213c	0.12	1	1	5.6	8.44	28728	0.136466	0	No	7.5	1.15	0.62	0.73	Yes	No	III.C	Chromosome partitioning protein Rv3213c
Raw-1	A0A089QQR3	Rv3223c	0.4	4	3	15.7	5.2	28274	-0.49	0	Yes	9.97	0	0.01	0.02	No	No	II.A.7	RNA polymerase sigma factor
Raw-2	O05842	Rv3224	0.69	8	5	24.1	5.33	30080	0.102	0	No	9.97	0	0.01	0.02	Yes	No	I.B.7	Possible iron-regulated short-chain dehydrogenase/reductase Rv3224
Raw-3	A0A089SAJ3	Rv3241c	0.13	1	1	4.1	9.03	25192	-0.626	0	No	7.5	1.15	0.62	0.73	No	No	II.A.1	30S ribosomal protein S30
Raw-1	I6X6T0	Rv3246c	0.64	16	4	26.8	5.34	25320	-0.055	0	No	9.97	0	0.01	0.02	No	No	I.J.2	Transcriptional regulator
Raw-1	I6Y309	Rv3248c	0.91	23	11	31.7	5.07	54461	-0.26	0	No	9.97	0	0.01	0.02	No	No	I.C.5	S-adenosyl-L-homocysteine hydrolase
Raw-3	P96874	Rv3269	1.49	7	4	53.8	6.84	9744	-0.072	1	Yes	0	0	0.02	9.98	No	No	III.B	Conserved protein Rv3269
Raw-1	I6X6V2	Rv3270	0.04	1	1	1.5	6.97	76676	0.2039	0	No	0	10	0	0	No	No	III.A.2	Metal ABC transporter ATPase
Raw-2	I6YFN6	Rv3274c	0.7	15	7	21.9	5.21	41925	-0.127	0	No	9.97	0	0.01	0.02	No	No	I.A.3	Acyl-CoA dehydrogenase
Raw-3	I6YBN9	Rv3276c	0.07	1	1	4	5.58	45895	0.0333333	0	No	1.05	8.78	0.08	0.09	No	No	I.F.1	Phosphoribosylaminoimidazole carboxylase
Raw-2	I6X6W0	Rv3280	0.17	3	3	8.6	5.19	59659	-0.16	1	No	7.5	1.15	0.62	0.73	No	No	I.H.1	Methylmalonyl-CoA carboxyltransferase
Raw-2	P96886	Rv3281	0.18	3	1	4.5	4.48	19116	-0.898	0	No	2.5	2.5	2.5	2.5	No	No	I.H.1	Probable bifunctional protein acetyl-/propionyl-coenzyme A carboxylase (Epsilon chain) AccE5 accE5
Raw-1	I6XGS7	Rv3283	0.33	6	4	20.5	5	33414	-0.338	0	No	9.97	0	0.01	0.02	No	No	I.C.5	Sulfurtransferase
Raw-3	P96890	Rv3285	0.49	11	9	27.5	5.48	63972	-0.162	0	No	7.5	1.15	0.62	0.73	No	No	I.H.1	Acetyl-COA carboxylase accA3
Raw-1	I6Y343	Rv3292	0.07	2	2	5.3	5.4	45418	-0.213	0	No	7.5	1.15	0.62	0.73	Yes	No	V	Uncharacterized protein
Raw-3	P96900	Rv3295	0.13	1	1	6.8	5.33	24904	-0.25	0	No	1.78	8.16	0.06	0.01	No	No	I.J.1	Probable transcriptional regulatory protein (Probably TetR-family) Rv3295
Raw-2	P96903	Rv3298c	0.1	2	1	5.6	5.45	31691	0.125987	0	No	2.5	2.5	2.5	2.5	Yes	Yes	II.C.1	Esterase lpqC
Raw-1	O53362	Rv3311	0.07	1	1	3.1	4.14	45819	-0.221667	0	No	7.5	1.15	0.62	0.73	No	No	V	Conserved protein Rv3311
Raw-2	O53382	Rv3332	0.77	12	7	26.1	5.26	39009	0.316	0	No	7.5	1.15	0.62	0.73	No	No	II.C.3	N-acetylglucosamine-6-phosphate deacetylase nagA
Raw-2	O53390	Rv3340	0.07	1	1	2.7	5.22	47342	0.0681514	0	No	7.5	1.15	0.62	0.73	No	No	I.D.2	Probable O-acetylhomoserine sulfhydrylase MetC (Homocysteine synthase) (O-acetylhomoserine (Thiol)-lyase) (OAH sulfhydrylase) (O-acetyl-L-homoserine sulfhydrylase) metC
Raw-2	I6YBW9	Rv3356c	0.11	1	1	5	5.97	29694	0.051	0	No	7.5	1.15	0.62	0.73	No	No	I.G.2	Methenyltetrahydrofolate cyclohydrolase
Raw-2	O50397	Rv3368c	0.14	1	1	4.7	5.96	23946	-0.224	0	No	7.5	1.15	0.62	0.73	No	No	V	Nitroreductase Rv3368c
Raw-2	I6YBZ8	Rv3389c	0.23	3	2	12.8	5.17	30506	0.02	0	No	7.5	1.15	0.62	0.73	No	No	I.B.7	Dehydrogenase htdY
Raw-2	O50416	Rv3390	0.28	5	2	8.5	6.9	25155	-0.156	0	No	7.5	1.15	0.62	0.73	No	Yes	II.C.1	Lipoprotein, LpqD
Raw-2	I6YG04	Rv3392c	0.21	5	2	9.4	5.8	32725	-0.117073	0	No	10	0	0	0	No	No	I.H.2	SAM-dependent methyltransferase
Raw-3	A0A089SB23	Rv3400	0.13	1	1	6.1	5.29	26380	-0.215	0	No	7.5	1.15	0.62	0.73	No	No	I.C.3	Uncharacterized protein
Raw-3	I6YG15	Rv3401	0.04	1	1	1.4	5.5	87660	-0.266	0	No	7.5	1.15	0.62	0.73	No	No	V	Glycosyl hydrolase
Raw-2	I6YC16	Rv3407	0.31	2	1	13.1	10.17	11003	-0.375758	0	No	7.5	1.15	0.62	0.73	No	No	V	Antitoxin _18605
Raw-2	I6YC25	Rv3417c	1.23	49	12	38	4.98	55843	0.11	0	No	9.97	0	0.01	0.02	No	No	III.B	Molecular chaperone GroEL
Raw-1	I6Y3F9	Rv3418c	8.27	84	6	66	4.62	10798	-0.325	0	No	9.97	0	0.01	0.02	No	No	III.B	10 kDa chaperonin _18660
Raw-2	I6YG57	Rv3442c	0.45	2	2	15.2	10.67	16426	-0.46	0	No	10	0	0	0	No	No	II.A.1	30S ribosomal protein S9
Raw-3	I6X7B7	Rv3443c	0.21	1	1	9.5	10.04	16327	-0.434	0	No	7.5	1.15	0.62	0.73	Yes	No	II.A.1	50S ribosomal protein L13
Raw-3	I6XH98	Rv3456c	0.62	8	2	18.9	9.52	19463	-0.671667	0	No	9.97	0	0.01	0.02	No	No	II.A.1	50S ribosomal protein L17
Raw-2	I6YG71	Rv3457c	1.32	32	10	39.8	4.64	37740	-0.196	0	No	9.97	0	0.01	0.02	No	No	II.A.7	DNA-directed RNA polymerase subunit alpha _18875
Raw-3	I6X7D0	Rv3458c	0.95	7	5	34.3	10.02	23461	-0.722	0	No	7.5	1.15	0.62	0.73	No	No	II.A.1	30S ribosomal protein S4
Raw-1	I6YC67	Rv3459c	0.23	3	1	10.8	11.69	14776	-0.709	0	No	10	0	0	0	No	No	II.A.1	30S ribosomal protein S11
Raw-1	I6Y3K1	Rv3460c	0.89	5	3	25	11.02	14399	-0.823	0	No	7.5	1.15	0.62	0.73	No	No	II.A.1	30S ribosomal protein S13
Raw-2	I6YG75	Rv3462c	1	4	2	31.5	9.45	8484	-0.377	0	No	10	0	0	0	No	No	II.A.6	Translation initiation factor IF-1 infA
Raw-1	O06334	Rv3469c	0.09	1	1	3	5.35	36446	0.0714286	0	No	9.97	0	0.01	0.02	No	No	II.B.6	4-hyroxy-2-oxovalerate aldolase mhpE
Raw-1	I6X5F4	Rv3474	0.65	4	1	20.4	10.32	12054	-0.604	0	No	2.5	2.5	2.5	2.5	No	No	IV.B.1.a	Transposase
Raw-2	I6YG87	Rv3477	0.36	1	1	30.6	5.04	9789	0.333673	0	No	2.5	2.5	2.5	2.5	Yes	No	IV.C.1.a	PE family protein PE31
Raw-3	Q6MWX1	Rv3478	0.27	5	3	10.4	5.14	39389	0.276	0	No	0.32	9.55	0.12	0.01	No	No	IV.C.2	PE family protein PPE60
Raw-1	I6YC91	Rv3489	1.64	13	2	61.1	4.56	5749	-0.194	0	No	2.5	2.5	2.5	2.5	No	No	VI	Uncharacterized protein Rv3489
Raw-1	I6YGA5	Rv3492c	0.19	1	1	8.8	9.41	18052	-0.0375	1	Yes	0.32	9.55	0.12	0.01	No	No	V	Conserved hypothetical Mce associated protein Rv3492c
Raw-1	I6YCA7	Rv3509c	0.13	4	2	6	4.76	52496	0.32	0	No	1.05	8.78	0.08	0.09	No	No	I.D.7	Uncharacterized protein
Raw-3	I6YGE4	Rv3528c	0.12	1	1	4.6	7.71	27594	-0.339	0	No	7.5	1.15	0.62	0.73	No	No	VI	Uncharacterized protein Rv3528c
Raw-2	I6YGG3	Rv3547	0.43	3	2	13.2	9.52	17417	-0.544	0	No	2.5	2.5	2.5	2.5	No	No	V	Cytochrome C
Raw-1	I6XHK6	Rv3570c	0.08	1	1	4.6	6.01	43287	-0.225	0	No	0.32	9.55	0.12	0.01	No	No	I.B.7	Monooxygenase
Raw-2	I6Y3X5	Rv3579c	0.1	1	1	2.5	10.81	34160	-0.27205	0	No	2.5	2.5	2.5	2.5	Yes	No	IV.H	rRNA methyltransferase
Raw-3	I6Y3Y2	Rv3584	0.93	8	4	33	9.44	18921	0.209	1	Yes	0	3.33	3.33	3.33	No	Yes	II.C.1	Lipoprotein LpqE _19545
Raw-3	A0A089QYA5	Rv3587c	0.25	2	2	11.8	5.84	28226	-0.116	1	Yes	0	9.87	0.12	0.01	No	No	VI	Membrane protein
Raw-2	I6YCH9	Rv3588c	0.15	1	1	9.7	5.6	21892	0.155556	0	No	9.67	0.01	0.15	0.17	No	No	VI.1	Carbonic anhydrase
Raw-2	I6X7R2	Rv3592	1.24	6	3	35.2	5.91	11178	-0.051	0	No	7.5	1.15	0.62	0.73	No	No	V	Monooxygenase _19585
Raw-2	I6YGL7	Rv3596c	0.15	6	4	8	5.64	93495	-0.425	0	No	9.97	0	0.01	0.02	No	No	II.B.3	NDP-hexose 4-ketoreductase
Raw-2	I6X7R6	Rv3597c	0.65	7	2	13.4	10.08	12091	-0.659	0	No	7.5	1.15	0.62	0.73	No	No	V	Nucleoid-associated protein Lsr2
Raw-2	O06278	Rv3604c	0.08	1	1	2.8	6.83	43032	-0.578841	2	No	1.78	8.16	0.06	0.01	No	No	II.C.5	Membrane protein Rv3604c
Raw-2	A0A089QT04	Rv3614c	0.58	7	3	25.3	3.92	20467	-0.3963	0	No	2.5	2.5	2.5	2.5	No	No	V	Secretion protein EspD
Raw-1	I6Y444	Rv3615c	0.32	2	1	9.7	5.11	10845	-0.012	0	No	2.5	2.5	2.5	2.5	Yes	No	V	Secretion protein EspC _19695
Raw-2	I6XHT2	Rv3616c	0.74	48	4	20.2	5.19	39921	0.24	1	No	0	0	0.2	9.8	No	No	V	Secretion protein EspA
Raw-3	I6X7X8	Rv3618	0.66	3	3	24.1	4.73	18374	0.139	0	No	7.5	1.15	0.62	0.73	No	No	I.B.7	Inorganic pyrophosphatase
Raw-3	I6X7X3	Rv3623	0.13	1	1	4.6	5.52	24879	-0.055	0	Yes	2.5	2.5	2.5	2.5	No	Yes	II.C.1	Lipoprotein lpqG
Raw-3	I6X7Y2	Rv3633	0.1	2	1	3.8	5.47	32826	-0.216495	0	No	7.5	1.15	0.62	0.73	No	No	V	Uncharacterized protein
Raw-2	I6XHV7	Rv3648c	2.27	48	2	65.7	5.17	7366	-0.501	0	No	9.97	0	0.01	0.02	No	No	III.E	Cold-shock protein
Raw-2	O69637	Rv3669	0.18	1	1	6.4	9.81	18907	0.277326	2	No	0.32	9.55	0.12	0.01	No	No	VI	Membrane protein Rv3669
Raw-1	I6Y496	Rv3676	0.66	16	4	23.2	9.57	24776	-0.271	0	No	7.5	1.15	0.62	0.73	No	No	I.J.1	Crp/Fnr family transcriptional regulator
Raw-1	I6X824	Rv3678A	3.2	5	2	92.5	6	5911	-0.309	0	No	2.5	2.5	2.5	2.5	No	No	I.J.1	Uncharacterized protein Rv3678A
Raw-2	I6YGW9	Rv3678c	1.23	12	3	40.4	5.06	15293	0.47	0	No	7.5	1.15	0.62	0.73	No	No	I.J.1	Conserved protein Rv3678c
Raw-2	I6YGX2	Rv3682	0.04	1	1	2.5	5.34	85153	-0.119	1	Yes	0	0	0	9.72	No	No	II.C.3	Penicillin-binding protein ponA2
Raw-3	I6X831	Rv3688c	0.2	3	2	14.9	5.35	16691	-0.351	0	No	7.5	1.15	0.62	0.73	No	No	V	Conserved protein Rv3688c
Raw-1	A0A089QVT2	Rv3692	0.21	5	2	9.8	5.49	32980	0.117	0	No	9.95	0.05	0	0	No	No	I.J.1	ATPase AAA
Raw-2	I6XI10	Rv3708c	0.09	1	1	4.6	4.89	36322	0.082	0	No	9.97	0	0.01	0.02	No	No	I.D.2	Aspartate-semialdehyde dehydrogenase
Raw-3	I6YGZ1	Rv3709c	0.07	2	1	3.6	4.99	44833	0.0988124	0	No	7.5	1.15	0.62	0.73	No	No	I.D.2	Aspartate kinase
Raw-2	I6YCU3	Rv3716c	1.49	20	3	41.4	4.72	13349	-0.078	0	No	2.5	2.5	2.5	2.5	No	No	V	Nucleoid-associated protein
Raw-2	I6XI16	Rv3718c	0.22	2	1	10.9	6.74	15652	-0.181	0	No	2.5	2.5	2.5	2.5	No	No	VI	Conserved protein Rv3718c
Raw-2	O69689	Rv3722c	0.07	2	2	6.4	5.63	47425	-0.078	0	No	2.5	2.5	2.5	2.5	No	No	II.A.5	Aminotransferase Rv3722c
Raw-3	O69697	Rv3730c	0.09	1	1	2.3	5.6	38634	-0.44104	0	No	2.5	2.5	2.5	2.5	No	No	V	ATP-dependent DNA ligase Rv3730c
Raw-3	O69703	Rv3736	0.09	1	1	4.8	9.21	38121	0.133711	0	No	9.97	0	0.01	0.02	No	No	I.J.1	AraC family transcriptional regulator Rv3736
Raw-1	I6YCX0	Rv3744	0.27	1	1	12.5	6.35	12828	-0.0925	0	No	2.5	2.5	2.5	2.5	No	No	I.J.1	ArsR family transcriptional regulator
Raw-3	O69714	Rv3747	0.25	2	1	7.9	4.35	13531	0.385039	0	No	2.5	2.5	2.5	2.5	No	No	V	Conserved protein Rv3747
Raw-2	I6YCY6	Rv3763	2.33	18	2	28.9	6.54	15309	0.112	1	Yes	0	3.33	3.33	3.33	No	Yes	II.C.1	Lipoprotein LpqH
Raw-3	P72038	Rv3771c	0.3	1	1	12	7.96	11375	0.57963	1	No	2.5	2.5	2.5	2.5	No	No	V	Uncharacterized protein Rv3771c
Raw-1	P75019	Rv3774	0.72	8	5	21.2	5.01	29197	0.065	0	No	2.5	2.5	2.5	2.5	No	No	I.A.3	Enoyl-CoA hydratase echA21
Raw-1	I6XI62	Rv3778c	0.08	1	1	3	5.81	41826	0.244975	0	No	9.97	0	0.01	0.02	No	No	V	Aminotransferase
Raw-1	A0A089QYS6	Rv3780	0.18	4	1	10	4.55	18550	-0.366	0	No	7.5	1.15	0.62	0.73	No	No	VI	Uncharacterized protein
Raw-3	I6XI71	Rv3788	1.43	8	4	49.1	5.12	17396	-0.509	0	No	2.5	2.5	2.5	2.5	No	No	VI	Nucleoside diphosphate kinase regulator
Raw-2	I6YD14	Rv3791	0.12	1	1	3.9	7.78	27565	0.15748	0	No	9.97	0	0.01	0.02	No	No	I.B.7	Short-chain dehydrogenase
Raw-2	I6XI75	Rv3793	0.03	2	2	2.2	9.83	117815	0.24159	1 3	No	0	10	0	0	No	No	II.C.5	Arabinosyltransferase
Raw-3	I6YH61	Rv3794	0.03	1	1	1.8	9.61	116051	0.335832	1 3	Yes	0	10	0	0	No	No	II.C.2	Arabinosyltransferase
Raw-1	I6X8D2	Rv3800c	0.19	22	10	7.6	4.83	186616	-0.186	1	No	0.04	9.96	0	0	No	No	I.1	Polyketide synthase pks13
Raw-2	A0A089SC82	Rv3801c	0.67	17	11	23.1	5.86	68609	-0.185	0	No	9.97	0	0.01	0.02	No	No	I.A.3	Fatty-acid--CoA ligase
Raw-3	O53581	Rv3802c	0.09	1	1	3.9	6.5	35654	-0.151786	1	No	7.5	1.15	0.62	0.73	Yes	No	VI	Cutinase Rv3802c
Raw-2	I6XI82	Rv3803c	0.66	8	4	33.4	6.13	31069	-0.072	1	Yes	0	0	0.02	9.98	No	No	I.H.3	MPT51 antigen
Raw-2	I6YH68	Rv3804c	0.42	13	3	13	6.08	35835	-0.137	1	Yes	0	0	0	10	No	No	I.H.3	Diacylglycerol acyltransferase/mycolyltransferase Ag85A
Raw-3	I6YD29	Rv3806c	0.1	1	1	5.6	8.69	32804	0.704636	7	No	0	10	0	0	No	No	II.C.6	Phosphoribose diphosphate:decaprenyl-phosphate phosphoribosyltransferase _20745
Raw-1	O07807	Rv3816c	0.12	1	1	5.8	10.03	28436	-0.190734	0	No	7.5	1.15	0.62	0.73	No	No	IV.H	Acyltransferase Rv3816c
Raw-3	I6XI97	Rv3818	0.06	1	1	2.9	5.15	58067	-0.228876	0	No	7.5	1.15	0.62	0.73	No	No	VI	(2Fe-2S)-binding protein
Raw-2	I6X8F1	Rv3825c	0.03	2	2	1.9	5.29	227175	-4.7e-05	0	No	0.19	9.78	0.02	0.02	Yes	No	I.1	Polyketide synthase
Raw-2	I6YD59	Rv3841	0.36	10	2	13.3	4.73	20429	-0.277	0	No	9.97	0	0.01	0.02	No	No	I.G.14	Ferritin
Raw-3	I6XIC6	Rv3846	0.72	8	3	32.4	5.96	23020	-0.206	0	No	0	0	0	10	No	No	III.F	Superoxide dismutase
Raw-2	I6YD68	Rv3849	4.25	30	6	56.8	8.82	14756	-0.427	0	No	7.5	1.15	0.62	0.73	No	No	VI	Secretion protein EspR
Raw-1	P96227	Rv3850	0.3	11	2	13.3	11.64	23796	-0.386	0	No	7.5	1.15	0.62	0.73	No	No	VI	Conserved protein Rv3850
Raw-2	I6YHB0	Rv3852	0.25	1	1	11.9	10.59	13815	-0.535075	1	No	2.5	2.5	2.5	2.5	Yes	No	II.A.4	Nucleoid-structuring protein H-NS
Raw-3	I6X8H7	Rv3853	0.21	1	1	7	5	16339	0.21	0	No	2.5	2.5	2.5	2.5	No	No	I.G.11	4-hydroxy-4-methyl-2-oxoglutarate aldolase
Raw-2	I6Y4Q3	Rv3864	0.25	4	3	14.2	4.72	42156	0.132	1	No	7.5	1.15	0.62	0.73	No	No	VI	Secretion protein EspE
Raw-1	I6XIE5	Rv3865	2.08	25	4	60.2	6.02	10611	0.183	0	No	2.5	2.5	2.5	2.5	No	No	V	Secretion protein EspF
Raw-2	I6X8J1	Rv3867	0.17	1	1	11.5	3.91	19933	-0.463934	0	No	7.5	1.15	0.62	0.73	No	No	V	Secretion protein EspH
Raw-1	I6YD84	Rv3868	0.05	1	1	2.1	5.09	62672	-0.191623	0	No	7.5	1.15	0.62	0.73	No	No	V	Peptidase S49
Raw-2	B5TV88	Rv3874	6.02	21	5	61	4.59	10787	-0.668	0	No	0	0	0	10	No	No	V	ESAT-6-like protein cfp-10
Raw-2	B5TV89	Rv3875	5.09	20	4	93.7	4.48	9898	-0.364	0	No	0	0	0.02	9.98	No	No	II.C.2	ESAT-6-like protein esat-6
Raw-1	A0A089SCH2	Rv3880c	0.66	8	2	44.2	4.73	11974	-0.229204	0	No	2.5	2.5	2.5	2.5	No	No	V	Secretion protein EspL
Raw-2	I6YHD6	Rv3881	0.14	3	3	9.3	4.75	47678	-0.483	0	No	10	0	0	0	No	No	V	Secretion protein EspB
Raw-3	I6XIH1	Rv3890c	1.47	4	2	36.8	4.36	9914	-0.0842105	0	No	2.5	2.5	2.5	2.5	No	No	VI	Secretion protein
Raw-2	A0A089QWE0	Rv3891c	2.26	5	2	52.6	4.87	10102	-0.119588	0	No	0.32	9.55	0.12	0.01	No	No	VI	Type VII secretion protein EsxD
Raw-2	O05439	Rv3906c	0.19	1	1	11.8	3.67	17905	-0.467456	0	No	2.5	2.5	2.5	2.5	No	No	V	Pullulanase Rv3906c
Raw-2	I6YHG3	Rv3910	0.03	1	1	1.2	6.9	123544	0.323	15	No	0	10	0	0	No	No	II.C.5	Membrane protein
Raw-3	I6XIJ6	Rv3914	1.05	16	3	49.1	5.06	12651	0.058	0	No	9.67	0.01	0.15	0.17	No	No	I.G.10	Thioredoxin
Raw-1	O53598	Rv3920c	0.83	8	4	31	4.31	20546	-0.486	0	No	7.5	1.15	0.62	0.73	No	No	V	Conserved protein similar to jag protein Rv3920c
Raw-1	I6XZH1	Rv1990c	0.28	1	1	10.6	5.09	12481	0.0380531	0	No	7.5	1.15	0.62	0.73	No	No	I.J.1	Uncharacterized protein
Raw-3	A0A089QNQ1	EccD	0.14	16	2	7	9.02	48159	1.00423	1 1	No	0	10	0	0	No	No	X	Secretion protein EccD
Raw-2	F2X2D5	gyrB	0.88	2	1	28.2	10.42	4210	-0.379487	0	No	2.5	2.5	2.5	2.5	Yes	No	II.A.5	DNA gyrase B (Fragment) gyrB
Raw-2	O07423	lprO	0.08	2	1	4.3	9.07	39535	-0.232791	1	Yes	2.5	2.5	2.5	2.5	Yes	No	II.C.1	Lipoprotein lprO
Raw-3	A0A089QGR5	MarR	0.19	3	1	7.2	10.68	17823	-0.194	0	No	7.5	1.15	0.62	0.73	No	No	X	MarR family transcriptional regulator _00245
Raw-3	A0A089QLA0	prmC	0.1	1	1	9.5	6.31	32667	-0.00230263	0	No	7.5	1.15	0.62	0.73	No	No	X	Release factor glutamine methyltransferase prmC
Raw-3	O07412	yrbE1	0.12	2	1	5.7	9.19	28042	1	6	No	0	10	0	0	Yes	No	IV.A	ABC transporter permease yrbE1A
Raw-2	A0A089QS29	Mb3698c	0.13	1	1	4.9	9.1	25035	-0.00575221	0	No	7.5	1.15	0.62	0.73	No	No	X	Endonuclease III nth
Raw-3	A0A089QH81	A0A089QH81	0.71	17	7	26.4	7.7	41596	-0.0916449	1	No	0.32	9.55	0.12	0.01	No	Yes	X	Mammalian cell entry protein
Raw-3	A0A089QI18	A0A089QI18	0.1	1	1	6.5	6.72	32579	-0.028013	1	No	7.5	1.15	0.62	0.73	No	No	X	Hydrolase
Raw-2	A0A089QJ01	A0A089QJ01	0.1	1	1	2.8	7.19	34450	-0.260443	0	No	2.5	2.5	2.5	2.5	Yes	No	X	Uncharacterized protein
Raw-3	A0A089QJ09	A0A089QJ09	1.2	5	2	80.3	4.8	7286	-0.463636	0	No	2.5	2.5	2.5	2.5	No	No	X	Uncharacterized protein
Raw-3	A0A089QJ89	A0A089QJ89	0.09	1	1	6	5.33	35091	0.086	0	No	7.5	1.15	0.62	0.73	No	No	X	ArsR family transcriptional regulator
Raw-2	A0A089QJS4	A0A089QJS4	0.12	2	1	6.7	5.75	26729	-0.19625	0	No	9.97	0	0.01	0.02	No	No	X	Alkaline phosphatase
Raw-3	A0A089QK05	A0A089QK05	0.15	3	1	5.4	4.75	23076	0.0879464	0	No	7.5	1.15	0.62	0.73	No	No	X	Methyltransferase
Raw-3	A0A089QK99	A0A089QK99	0.22	2	1	16.1	5.27	15547	-0.5664	0	No	7.5	1.15	0.62	0.73	No	No	X	Peptidase
Raw-3	A0A089QKD6	A0A089QKD6	0.09	1	1	2.5	6.11	36344	-0.40375	0	No	0.32	9.55	0.12	0.01	No	No	X	Sulfotransferase
Raw-1	A0A089QKU9	A0A089QKU9	2.21	2	2	56.1	3.8	4694	-0.539	0	No	2.5	2.5	2.5	2.5	No	No	X	Uncharacterized protein
Raw-2	A0A089QKW9	A0A089QKW9	3.64	3	2	70.8	5.43	5458	-0.0666667	0	No	7.5	1.15	0.62	0.73	No	No	X	Metallothionein
Raw-2	A0A089QMS1	A0A089QMS1	0.13	1	1	5.6	4.97	25050	0.18	0	No	9.97	0	0.01	0.02	No	No	X	Transcriptional regulator
Raw-2	A0A089QN68	A0A089QN68	0.06	1	1	2.2	3.86	57304	-0.0456811	0	No	2.5	2.5	2.5	2.5	Yes	No	X	Uncharacterized protein
Raw-2	A0A089QNG6	A0A089QNG6	0.14	1	1	7.2	4.71	24612	-0.269787	1	No	7.5	1.15	0.62	0.73	No	No	X	Membrane protein
Raw-1	A0A089QQR8	A0A089QQR8	0.06	1	1	2.4	11.1	51748	-0.611111	0	No	7.5	1.15	0.62	0.73	No	No	X	Transposase
Raw-3	A0A089QQV7	A0A089QQV7	0.04	1	1	1.7	6.1	79964	0.491931	1 0	No	0	10	0	0	No	No	X	Carbonic anhydrase
Raw-3	A0A089QQZ8	A0A089QQZ8	0.05	3	1	1.5	5.69	65157	-0.249	0	No	1.05	8.78	0.08	0.09	No	Yes	X	Succinate dehydrogenase flavoprotein subunit
Raw-1	A0A089QRB9	A0A089QRB9	0.12	11	9	6.9	5.32	220492	0.0218225	0	No	1.61	2.81	0.42	5.17	No	Yes	X	Polyketide synthase
Raw-1	A0A089QRD2	A0A089QRD2	0.1	1	1	3.5	5.59	32506	0.168	0	No	2.5	2.5	2.5	2.5	No	No	X	2,3,4,5-tetrahydropyridine-2,6-dicarboxylate N-succinyltransferase dapD
Raw-2	A0A089QT86	A0A089QT86	0.13	2	1	5.1	9.51	26233	-0.117	0	Yes	2.5	2.5	2.5	2.5	Yes	Yes	X	N-acetylmuramoyl-L-alanine amidase
Raw-2	A0A089QTN3	A0A089QTN3	0.08	2	2	5.9	6.63	38926	-0.188108	0	No	7.5	1.15	0.62	0.73	No	Yes	X	Uncharacterized protein
Raw-3	A0A089QUF2	A0A089QUF2	0.57	2	1	24.6	5.49	6323	-0.528	0	No	2.5	2.5	2.5	2.5	No	No	X	Uncharacterized protein
Raw-3	A0A089QV86	A0A089QV86	0.07	1	1	3.4	4.63	46631	-0.00786517	1	No	2.5	2.5	2.5	2.5	No	No	X	Mammalian cell entry protein
Raw-2	A0A089QX22	A0A089QX22	0.04	1	1	1	6.36	76245	-0.0998578	0	No	9.97	0	0.01	0.02	No	No	X	DNA helicase
Raw-3	A0A089QYP5	A0A089QYP5	0.18	2	1	8.1	4.06	18664	-0.0867052	0	No	7.5	1.15	0.62	0.73	No	No	X	tRNA adenosine deaminase _20450
Raw-1	A0A089S1A6	A0A089S1A6	0.14	4	2	5.9	6.05	48600	0.670613	0	No	0	10	0	0	Yes	No	X	NAD(P) transhydrogenase subunit beta
Raw-2	A0A089S5Y8	A0A089S5Y8	0.17	1	1	9.2	9.79	19335	-0.857803	0	No	9.97	0	0.01	0.02	No	No	X	Translation initiation factor IF-3
Raw-1	A0A089S7G7	A0A089S7G7	0.13	1	1	10.2	6.82	26564	0.0902	2	Yes	0.01	9.99	0	0	No	Yes	X	Cytochrome C
Raw-3	A0A089S838	A0A089S838	0.31	1	1	18.4	10	11013	-0.188	0	No	2.5	2.5	2.5	2.5	No	No	X	50S ribosomal protein L21 rplU
Raw-2	A0A089SCC4	A0A089SCC4	0.07	1	1	3.5	5.07	47886	-0.329425	1	No	0.32	9.55	0.12	0.01	No	No	X	Membrane protein
Raw-3	A0A089SCL6	A0A089SCL6	0.11	1	1	3.9	7.85	30569	-0.270107	0	No	1.05	8.78	0.08	0.09	No	No	X	Dolichol-phosphate mannosyltransferase

## Sheet: Table S1.2
Table S1.2 Discription of functional group of all identified MTB-CFPs from M. tuberculosis H37Rv
Sample	protein accession	Gene name	Functional group	Discription of functional group
Raw-1	I6XU56	Rv0002	II.A.5	DNA replication, repair, recombination and restriction/modification
Raw-3	I6WX66	Rv0005	II.A.5	DNA replication, repair, recombination and restriction/modification
Raw-2	I6Y2H5	Rv0006	II.A.5	DNA replication, repair, recombination and restriction/modification
Raw-2	I6XU61	Rv0007	V	Conserved hypotheticals
Raw-1	I6WX71	Rv0008c	VI	Unknowns
Raw-1	I6Y2I0	Rv0009	II.A.6	Protein translation and modification
Raw-1	I6XU75	Rv0020c	V	Conserved hypotheticals
Raw-3	I6X8C7	Rv0036c	V	Conserved hypotheticals
Raw-3	I6XU92	Rv0040c	V	Conserved hypotheticals
Raw-2	I6WXB4	Rv0053	II.A.1	Ribosomal protein synthesis and modification
Raw-3	I6Y2M3	Rv0054	II.A.5	DNA replication, repair, recombination and restriction/modification
Raw-2	I6XUA7	Rv0055	II.A.1	Ribosomal protein synthesis and modification
Raw-1	I6X8E2	Rv0056	II.A.1	Ribosomal protein synthesis and modification
Raw-2	O53611	Rv0066c	I.B.3	TCA cycle
Raw-3	I6X8G7	Rv0083	I.B.7	Miscellaneous oxidoreductases and oxygenases
Raw-1	A0A089QKK1	Rv0088	VI	Unknowns
Raw-3	O07175	Rv0125	II.B.3	Proteins, peptides and glycopeptides
Raw-1	I6Y6Y9	Rv0127	V	Conserved hypotheticals
Raw-2	I6Y2U9	Rv0129c	I.H.3	Acyltransferases, Mycoloyltransferases, and phospholipid synthesis
Raw-1	A0A089QKT1	Rv0144	I.J.1	Repressors/activators
Raw-3	A0A089QND1	Rv0147	I.B.7	Miscellaneous oxidoreductases and oxygenases
Raw-1	I6WXK0	Rv0148	I.B.7	Miscellaneous oxidoreductases and oxygenases
Raw-1	P96832	Rv0155	I.C.1	General
Raw-3	O07408	Rv0163	I.B.7	Miscellaneous oxidoreductases and oxygenases
Raw-3	Q79FZ9	Rv0169	IV.A	Virulence
Raw-1	O07414	Rv0170	IV.A	Virulence
Raw-2	O07415	Rv0171	IV.A	Virulence
Raw-2	O07416	Rv0172	IV.A	Virulence
Raw-1	L0T2W6	Rv0174	IV.A	Virulence
Raw-2	O07421	Rv0177	V	Conserved hypotheticals
Raw-2	O07422	Rv0178	V	Conserved hypotheticals
Raw-3	O07424	Rv0180c	II.C.5	Other membrane proteins
Raw-3	O07427	Rv0183	I.B.7	Miscellaneous oxidoreductases and oxygenases
Raw-1	I6XUM9	Rv0189c	I.D.7	Branched amino acid family
Raw-1	I6Y329	Rv0206c	II.C.4	Conserved membrane proteins
Raw-1	I6Y334	Rv0211	I.C.2	Gluconeogenesis
Raw-1	A0A089QKZ6	Rv0227c	II.C.5	Other membrane proteins
Raw-1	P96414	Rv0231	I.A.3	Fatty acids
Raw-1	A0A089QNK5	Rv0234c	I.A.1	Carbon compounds
Raw-1	O53664	Rv0241c	VI	Unknowns
Raw-1	I6Y778	Rv0242c	I.H.1	Synthesis of fatty and mycolic acids
Raw-1	O86361	Rv0243	I.A.3	Fatty acids
Raw-2	O53666	Rv0244c	I.A.3	Fatty acids
Raw-3	O53669	Rv0247c	I.B.7	Miscellaneous oxidoreductases and oxygenases
Raw-1	O53670	Rv0248c	I.B.7	Miscellaneous oxidoreductases and oxygenases
Raw-2	O53671	Rv0249c	II.C.5	Other membrane proteins
Raw-1	I6XUT7	Rv0250c	VI	Unknowns
Raw-1	P95227	Rv0270	I.A.3	Fatty acids
Raw-3	P95228	Rv0271	I.A.3	Fatty acids
Raw-1	I6WY14	Rv0281	V	Conserved hypotheticals
Raw-1	A0A089QL38	Rv0282	V	Conserved hypotheticals
Raw-1	I6XUX6	Rv0283	V	Conserved hypotheticals
Raw-2	I6X8X9	Rv0284	V	Conserved hypotheticals
Raw-2	O53695	Rv0291	II.C.5	Other membrane proteins
Raw-1	I6Y3F4	Rv0292	II.C.5	Other membrane proteins
Raw-1	O07236	Rv0309	VI	Unknowns
Raw-1	O07242	Rv0315	II.B.4	Polysaccharides, lipopolysaccharides and phospholipids
Raw-3	A0A089S1Q6	Rv0332	VI	Unknowns
Raw-1	O33273	Rv0333	VI	Unknowns
Raw-1	A0A089QNU8	Rv0341	V	Conserved hypotheticals
Raw-2	I6Y7L1	Rv0350	III.B	Chaperones/Heat shock
Raw-2	I6WY69	Rv0351	III.B	Chaperones/Heat shock
Raw-1	I6Y3K4	Rv0352	III.B	Chaperones/Heat shock
Raw-3	I6XV40	Rv0363c	I.B.1	Glycolysis
Raw-2	A0A046LMD9	Rv0379	III.D	Protein and peptide secretion
Raw-2	O53718	Rv0383c	II.C.5	Other membrane proteins
Raw-3	I6X921	Rv0384c	III.B	Chaperones/Heat shock
Raw-3	P95202	Rv0394c	VI	Unknowns
Raw-2	P95208	Rv0400c	I.A.3	Fatty acids
Raw-3	I6Y3P7	Rv0407	IV.G	Coenzyme F420-dependent enzymes
Raw-3	P96272	Rv0426c	VI	Unknowns
Raw-3	I6Y3R9	Rv0432	III.F	Detoxification
Raw-3	I6Y7T8	Rv0440	III.B	Chaperones/Heat shock
Raw-3	I6X951	Rv0444c	V	Conserved hypotheticals
Raw-3	I6Y7U5	Rv0450c	II.C.4	Conserved membrane proteins
Raw-2	O53740	Rv0455c	VI	Unknowns
Raw-1	I6WYF7	Rv0458	I.B.7	Miscellaneous oxidoreductases and oxygenases
Raw-1	I6Y7V9	Rv0462	I.B.2	Pyruvate dehydrogenase
Raw-3	I6WYG5	Rv0468	I.A.3	Fatty acids
Raw-3	I6X969	Rv0475	II.C.5	Other membrane proteins
Raw-3	I6XVD9	Rv0479c	II.C.5	Other membrane proteins
Raw-2	L7N675	Rv0485	I.J.1	Repressors/activators
Raw-3	I6XVE9	Rv0489	I.B.1	Glycolysis
Raw-1	I6Y7Z2	Rv0500	I.D.1	Glutamate family
Raw-2	I6Y7Z6	Rv0503c	I.H.2	Modification of fatty and mycolic acids
Raw-3	O06389	Rv0523c	V	Conserved hypotheticals
Raw-1	I6WYM1	Rv0524	I.G.12	Heme and porphyrin
Raw-3	O06412	Rv0546c	V	Conserved hypotheticals
Raw-1	A0A089S2G2	Rv0548c	I.G.11	Menaquinone, PQQ, ubiquinone and other terpenoids
Raw-1	I6Y849	Rv0563	III.B	Chaperones/Heat shock
Raw-1	I6XVM1	Rv0566c	V	Conserved hypotheticals
Raw-1	I6WYR2	Rv0569	V	Conserved hypotheticals
Raw-1	I6Y861	Rv0577	V	Conserved hypotheticals
Raw-3	O53777	Rv0580c	VI	Unknowns
Raw-3	I6Y8B5	Rv0632	I.A.3	Fatty acids
Raw-1	A0A089QM31	Rv0634A	III.F	Detoxification
Raw-3	I6Y8B9	Rv0635	V	Conserved hypotheticals
Raw-3	I6WYY7	Rv0636	VI	Unknowns
Raw-1	I6Y4B3	Rv0637	V	Conserved hypotheticals
Raw-2	I6X9G7	Rv0639	II.A.7	RNA synthesis, RNA modification and DNA transcription
Raw-3	I6Y8C4	Rv0640	II.A.1	Carbon compounds
Raw-3	I6WYZ2	Rv0641	II.A.7	RNA synthesis, RNA modification and DNA transcription
Raw-3	A0A089S2W4	Rv0642c	I.H.2	Modification of fatty and mycolic acids
Raw-2	I6XVV3	Rv0643c	I.H.2	Modification of fatty and mycolic acids
Raw-3	I6X9H0	Rv0644c	I.H.2	Modification of fatty and mycolic acids
Raw-2	I6WZ02	Rv0651	II.A.1	Ribosomal protein synthesis and modification
Raw-2	I6Y4C5	Rv0652	II.A.1	Ribosomal protein synthesis and modification
Raw-3	A0A089QJJ8	Rv0655	II.C.5	Other membrane proteins
Raw-3	A0A089S2Y5	Rv0667	II.A.7	RNA synthesis, RNA modification and DNA transcription
Raw-1	I6X9I6	Rv0668	II.A.7	RNA synthesis, RNA modification and DNA transcription
Raw-1	I6Y4E3	Rv0670	II.B.2	DNA
Raw-3	I6X9J0	Rv0672	I.A.3	Fatty acids
Raw-3	I6Y4F1	Rv0680c	II.C.5	Other membrane proteins
Raw-1	I6X9J6	Rv0682	II.A.1	Ribosomal protein synthesis and modification
Raw-3	I6Y8G2	Rv0683	II.A.1	Ribosomal protein synthesis and modification
Raw-1	I6WZ34	Rv0684	II.A.6	Protein translation and modification
Raw-2	I6Y4F5	Rv0685	II.A.6	Protein translation and modification
Raw-3	I6Y4G4	Rv0694	I.B.6.a	aerobic
Raw-2	I6XW09	Rv0700	II.A.1	Ribosomal protein synthesis and modification
Raw-1	I6X9L0	Rv0701	II.A.1	Ribosomal protein synthesis and modification
Raw-1	I6Y8H9	Rv0702	X	Unknowns
Raw-2	I6WZ49	Rv0703	II.A.1	Ribosomal protein synthesis and modification
Raw-1	I6Y4H2	Rv0704	II.A.1	Ribosomal protein synthesis and modification
Raw-3	I6XW14	Rv0705	II.A.1	Ribosomal protein synthesis and modification
Raw-2	I6X9L2	Rv0706	II.A.1	Ribosomal protein synthesis and modification
Raw-2	I6Y8I3	Rv0707	II.A.1	Ribosomal protein synthesis and modification
Raw-3	I6WZ54	Rv0708	II.A.1	Ribosomal protein synthesis and modification
Raw-2	I6Y4H9	Rv0709	II.A.1	Ribosomal protein synthesis and modification
Raw-3	I6XW24	Rv0715	II.A.1	Ribosomal protein synthesis and modification
Raw-2	I6X9L8	Rv0716	II.A.1	Ribosomal protein synthesis and modification
Raw-1	I6WZ62	Rv0718	II.A.1	Ribosomal protein synthesis and modification
Raw-2	I6Y4J0	Rv0719	II.A.1	Ribosomal protein synthesis and modification
Raw-3	I6XW29	Rv0720	II.A.1	Ribosomal protein synthesis and modification
Raw-3	I6X9M1	Rv0721	II.A.1	Ribosomal protein synthesis and modification
Raw-2	I6WZ66	Rv0723	II.A.1	Ribosomal protein synthesis and modification
Raw-1	A0A089QMD0	Rv0730	V	Conserved hypotheticals
Raw-2	I6X9M8	Rv0731c	V	Conserved hypotheticals
Raw-3	I6WZ75	Rv0733	I.F.5	Miscellaneous nucleoside/nucleotide reactions
Raw-3	I6XW42	Rv0735	II.A.7	RNA synthesis, RNA modification and DNA transcription
Raw-2	O53816	Rv0753c	I.A.2	Amino acids and amines
Raw-1	I6Y4R8	Rv0761c	I.B.7	Miscellaneous oxidoreductases and oxygenases
Raw-1	I6WZF1	Rv0780	I.F.1	Purine ribonucleotide biosynthesis
Raw-3	I6Y8S6	Rv0787A	VI	Unknowns
Raw-1	I6WZG6	Rv0789c	VI	Unknowns
Raw-3	I6Y4U4	Rv0794c	I.B.3	TCA cycle
Raw-3	A0A089QIV0	Rv0799c	V	Conserved hypotheticals
Raw-3	I6XWB3	Rv0800	II.B.3	Proteins, peptides and glycopeptides
Raw-3	O06633	Rv0801	VI	Unknowns
Raw-2	I6YF79	Rv0814c	I.C.5	Sulphur metabolism
Raw-2	I6X9V7	Rv0815c	I.D.3	Serine family
Raw-1	I6XWD0	Rv0824c	I.H.2	Modification of fatty and mycolic acids
Raw-2	O53836	Rv0825c	V	Conserved hypotheticals
Raw-3	O53842	Rv0831c	V	Conserved hypotheticals
Raw-1	I6X9Y7	Rv0854	V	Conserved hypotheticals
Raw-2	I6X9Z1	Rv0859	I.A.3	Fatty acids
Raw-2	O53872	Rv0860	I.A.3	Fatty acids
Raw-2	I6X9Z6	Rv0864	I.G.4	Molybdopterin
Raw-1	I6WZM9	Rv0871	III.E	Adaptations and atypical conditions
Raw-2	I6XWG6	Rv0873	I.A.3	Fatty acids
Raw-3	I6XA16	Rv0888	V	Conserved hypotheticals
Raw-1	I6XWI3	Rv0896	I.B.3	TCA cycle
Raw-1	I6Y543	Rv0905	I.A.3	Fatty acids
Raw-1	I6Y946	Rv0925c	VI	Unknowns
Raw-1	I6XWK9	Rv0928	III.A.4	Anions
Raw-2	I6WZT2	Rv0931c	I.J.3	Serine-Threonine protein kinases and phosphoprotein phosphatases
Raw-1	I6XWL3	Rv0933	III.A.4	Anions
Raw-1	I6XA55	Rv0934	III.A.4	Anions
Raw-3	I6Y586	Rv0951	V	Conserved hypotheticals
Raw-3	A0A089QJ90	Rv0952	I.B.3	TCA cycle
Raw-3	I6XWN4	Rv0957	I.F.1	Purine ribonucleotide biosynthesis
Raw-2	I6WZX2	Rv0968	V	Conserved hypotheticals
Raw-1	I6XWQ8	Rv0979A	VI	Unknowns
Raw-2	O53896	Rv0983	II.B.3	Proteins, peptides and glycopeptides
Raw-1	O53897	Rv0984	I.G.4	Molybdopterin
Raw-1	I6XAA3	Rv0985c	II.C.5	Other membrane proteins
Raw-1	O05574	Rv0991c	VI	Unknowns
Raw-1	I6Y9D5	Rv1015c	II.A.1	Ribosomal protein synthesis and modification
Raw-2	I6Y5E8	Rv1017c	I.F.1	Purine ribonucleotide biosynthesis
Raw-1	I6XWV0	Rv1023	I.B.1	Glycolysis
Raw-1	P96376	Rv1024	VI	Unknowns
Raw-2	I6X082	Rv1070	I.A.3	Fatty acids
Raw-1	O53419	Rv1071c	I.A.3	Fatty acids
Raw-1	O53422	Rv1074c	I.A.3	Fatty acids
Raw-1	I6XX03	Rv1077	I.D.3	Serine family
Raw-1	I6XAJ5	Rv1078	V	Conserved hypotheticals
Raw-3	I6Y9K1	Rv1079	I.D.2	Aspartate family
Raw-1	I6X092	Rv1080c	II.A.6	Protein translation and modification
Raw-1	I6X0A7	Rv1093	I.D.3	Serine family
Raw-1	I6Y5K6	Rv1094	I.H.2	Modification of fatty and mycolic acids
Raw-1	O53445	Rv1097c	II.C.5	Other membrane proteins
Raw-1	I6X0B1	Rv1098c	I.B.3	TCA cycle
Raw-2	I6XAM4	Rv1106c	I.B.7	Miscellaneous oxidoreductases and oxygenases
Raw-3	I6Y5L9	Rv1109c	VI	Unknowns
Raw-3	O86351	Rv1111c	VI	Unknowns
Raw-3	I6Y5P0	Rv1128c	IV.B.2	REP13E12 family
Raw-3	I6Y5P6	Rv1133c	I.D.2	Aspartate family
Raw-3	I6Y9R7	Rv1144	I.B.7	Miscellaneous oxidoreductases and oxygenases
Raw-3	O06555	Rv1157c	V	Conserved hypotheticals
Raw-2	I6XX88	Rv1159A	II.C.5	Other membrane proteins
Raw-1	I6Y9T4	Rv1161	I.B.6.b	anaerobic
Raw-3	O06560	Rv1162	I.B.6.b	anaerobic
Raw-2	O50430	Rv1174c	VI	Unknowns
Raw-2	O50433	Rv1177	I.B.6.c	Electron transport
Raw-1	I6X0L2	Rv1197	V	Conserved hypotheticals
Raw-3	I6Y5V7	Rv1198	V	Conserved hypotheticals
Raw-2	O05307	Rv1206	I.A.3	Fatty acids
Raw-1	O05312	Rv1211	V	Conserved hypotheticals
Raw-2	A0A089S4J7	Rv1223	II.B.3	Proteins, peptides and glycopeptides
Raw-1	O50451	Rv1234	VI	Unknowns
Raw-1	I6XB21	Rv1240	I.B.3	TCA cycle
Raw-2	O50460	Rv1245c	I.B.7	Miscellaneous oxidoreductases and oxygenases
Raw-2	I6Y628	Rv1248c	I.B.3	TCA cycle
Raw-1	I6XXL1	Rv1269c	V	Conserved hypotheticals
Raw-2	I6XB42	Rv1270c	II.C.1	Lipoproteins(lppA-lpr0)
Raw-1	O86337	Rv1275	II.C.1	Lipoproteins(lppA-lpr0)
Raw-3	I6XXM2	Rv1284	V	Conserved hypotheticals
Raw-2	I6XB59	Rv1294	I.D.2	Aspartate family
Raw-3	I6XXN3	Rv1297	II.A.7	RNA synthesis, RNA modification and DNA transcription
Raw-3	I6XB64	Rv1298	II.A.1	Ribosomal protein synthesis and modification
Raw-1	I6XXP0	Rv1307	I.B.8	ATP-proton motive force
Raw-2	I6XB71	Rv1308	I.B.8	ATP-proton motive force
Raw-1	I6X0X1	Rv1310	I.B.8	ATP-proton motive force
Raw-2	I6Y678	Rv1311	I.B.8	ATP-proton motive force
Raw-1	A0A089QK88	Rv1323	I.A.3	Fatty acids
Raw-1	A0A089QLC1	Rv1324	VI	Unknowns
Raw-2	I6YA95	Rv1328	II.A.8	Polysaccharides (cytoplasmic)
Raw-3	I6Y6A1	Rv1335	V	Conserved hypotheticals
Raw-3	I6Y6A4	Rv1340	II.B.1	IS elements
Raw-2	Q11028	Rv1358	I.J.1	Repressors/activators
Raw-1	I6YAC7	Rv1361c	IV.C.2	PPE family
Raw-1	A0A089QLI7	Rv1388	II.A.4	Nucleoproteins
Raw-3	I6XBD4	Rv1390	VI	Unknowns
Raw-3	I6X149	Rv1392	I.D.2	Aspartate family
Raw-1	I6Y6G0	Rv1398c	V	Conserved hypotheticals
Raw-2	A0A089QLK3	Rv1404	I.J.1	Repressors/activators
Raw-1	I6YAH5	Rv1411c	II.C.1	Lipoproteins(lppA-lpr0)
Raw-1	I6YAJ8	Rv1436	I.B.1	Glycolysis
Raw-3	I6X185	Rv1437	I.B.1	Glycolysis
Raw-3	I6Y6J3	Rv1438	I.B.1	Glycolysis
Raw-2	A0A089QLP5	Rv1443c	V	Conserved hypotheticals
Raw-3	I6YAK9	Rv1448c	I.B.5	Pentose phosphate pathway
Raw-1	I6X1A1	Rv1449c	I.B.5	Pentose phosphate pathway
Raw-1	O53146	Rv1454c	I.B.7	Miscellaneous oxidoreductases and oxygenases
Raw-3	O53154	Rv1463	II.C.5	Other membrane proteins
Raw-1	O53157	Rv1466	V	Conserved hypotheticals
Raw-3	I6X1C0	Rv1469	III.A.2	Cations
Raw-1	A0A089QPF4	Rv1475c	I.B.3	TCA cycle
Raw-2	I6X1C9	Rv1478	IV.A	Virulence
Raw-1	Q79FN7	Rv1479	I.J.1	Repressors/activators
Raw-1	I6XBK9	Rv1481	II.C.5	Other membrane proteins
Raw-2	I6X1D4	Rv1483	I.H.1	Synthesis of fatty and mycolic acids
Raw-3	I6Y6N7	Rv1484	I.H.1	Synthesis of fatty and mycolic acids
Raw-2	I6X1D9	Rv1488	V	Conserved hypotheticals
Raw-1	I6XY31	Rv1494	VI	Unknowns
Raw-3	I6XY36	Rv1498A	IV.H	Miscellaneous transferases
Raw-2	P71790	Rv1511	I.C.3	Sugar nucleotides
Raw-3	I6YAV6	Rv1543	I.H.3	Acyltransferases, Mycoloyltransferases, and phospholipid synthesis
Raw-1	Q10782	Rv1544	I.I	Small-molecule metabolism
Raw-3	I6XY82	Rv1546	V	Conserved hypotheticals
Raw-1	I6X1L7	Rv1558	IV.C.2	PPE family
Raw-3	O06624	Rv1566c	IV.A	Virulence
Raw-3	I6XBW1	Rv1596	I.G.7	Pyridine nucleotide
Raw-2	O06592	Rv1598c	V	Conserved hypotheticals
Raw-3	I6XYE3	Rv1605	I.D.5	Histidine
Raw-1	I6X1R8	Rv1608c	III.F	Detoxification
Raw-3	I6XBX6	Rv1611	I.D.4	Aromatic amino acid family
Raw-3	A0A089S5V5	Rv1612	I.D.4	Aromatic amino acid family
Raw-1	I6X1S3	Rv1613	I.D.4	Aromatic amino acid family
Raw-2	I6Y704	Rv1614	III.D	Protein and peptide secretion
Raw-3	I6YB35	Rv1617	I.B.1	Glycolysis
Raw-2	I6XBY8	Rv1626	I.J.2	Two component systems
Raw-3	I6Y715	Rv1629	II.A.5	DNA replication, repair, recombination and restriction/modification
Raw-1	I6XYH0	Rv1630	II.A.1	Ribosomal protein synthesis and modification
Raw-1	I6YB52	Rv1636	V	Conserved hypotheticals
Raw-1	L7N673	Rv1638A	II.A.5	DNA replication, repair, recombination and restriction/modification
Raw-1	I6XYI6	Rv1643	II.A.1	Carbon compounds
Raw-3	I6XYK2	Rv1658	I.D.1	Glutamate family
Raw-1	O33186	Rv1684	V	Conserved hypotheticals
Raw-1	L0TAD5	Rv1703c	IV.H	Miscellaneous transferases
Raw-3	I6X264	Rv1721c	VI	Unknowns
Raw-2	I6X273	Rv1731	I.A.1	Carbon compounds
Raw-2	P71990	Rv1732c	V	Conserved hypotheticals
Raw-1	I6YBI0	Rv1738	V	Conserved hypotheticals
Raw-3	O65936	Rv1751	I.B.7	Miscellaneous oxidoreductases and oxygenases
Raw-3	A0A089QLG8	Rv1754c	V	Conserved hypotheticals
Raw-1	A0A089QQB6	Rv1770	V	Conserved hypotheticals
Raw-1	I6YBK5	Rv1771	I.B.7	Miscellaneous oxidoreductases and oxygenases
Raw-1	I6X2B2	Rv1782	V	Conserved hypotheticals
Raw-2	I6Y7H1	Rv1783	V	Conserved hypotheticals
Raw-1	I6Y7I0	Rv1793	V	Conserved hypotheticals
Raw-3	I6X2E9	Rv1827	V	Conserved hypotheticals
Raw-2	I6XZ34	Rv1829	V	Conserved hypotheticals
Raw-2	I6YG46	Rv1829	V	Conserved hypotheticals
Raw-1	I6YBR0	Rv1836c	V	Conserved hypotheticals
Raw-1	I6X2F8	Rv1837c	I.B.4	Glyoxylate bypass
Raw-3	A0A089QLN8	Rv1843c	I.F.1	Purine ribonucleotide biosynthesis
Raw-1	P95160	Rv1854c	I.B.6.a	aerobic
Raw-2	P95159	Rv1855c	I.B.7	Miscellaneous oxidoreductases and oxygenases
Raw-3	I6YBS6	Rv1856c	I.B.7	Miscellaneous oxidoreductases and oxygenases
Raw-2	I6XCP3	Rv1860	III.A.4	Anions
Raw-3	P95146	Rv1869c	I.B.7	Miscellaneous oxidoreductases and oxygenases
Raw-2	A0A089S6H7	Rv1871c	VI	Unknowns
Raw-2	I6X2I8	Rv1872c	I.B.6.	Respiration
Raw-3	A0A089QMU7	Rv1874	VI	Unknowns
Raw-1	I6YBU4	Rv1876	I.G.14	Iron utilisation
Raw-2	I6YBV4	Rv1886c	I.H.3	Acyltransferases, Mycoloyltransferases, and phospholipid synthesis
Raw-2	O07741	Rv1891	VI	Unknowns
Raw-2	O07739	Rv1893	VI	Unknowns
Raw-2	A0A089S6J8	Rv1899c	II.C.1	Lipoproteins(lppA-lpr0)
Raw-3	I6XZ95	Rv1901	III.E	Adaptations and atypical conditions
Raw-1	A0A0N6WYR3	Rv1908c	III.F	Detoxification
Raw-1	O53961	Rv1919c	II.C.2	Surface polysaccharides, lipopolysaccharides, proteins and antigens
Raw-1	P95289	Rv1924c	VI	Unknowns
Raw-2	I6Y7V6	Rv1925	I.A.3	Fatty acids
Raw-3	I6XZB3	Rv1926c	VI	Unknowns
Raw-3	I6XCV9	Rv1932	III.F	Detoxification
Raw-3	O53978	Rv1977	II.B.3	Proteins, peptides and glycopeptides
Raw-1	O53979	Rv1978	IV.H	Miscellaneous transferases
Raw-2	I6YC43	Rv1980c	II.C.2	Surface polysaccharides, lipopolysaccharides, proteins and antigens
Raw-2	I6X2V6	Rv1984c	II.C.2	Surface polysaccharides, lipopolysaccharides, proteins and antigens
Raw-1	I6YC52	Rv1987	II.C.2	Surface polysaccharides, lipopolysaccharides, proteins and antigens
Raw-1	I6XZH1	Rv1990c	I.J.1	Repressors/activators
Raw-1	I6XZH6	Rv1993c	V	Conserved hypotheticals
Raw-2	I6Y844	Rv2007c	I.B.6	Respiration
Raw-1	I6Y869	Rv2031c	III.B	Chaperones/Heat shock
Raw-3	I6XZL6	Rv2032	V	Conserved hypotheticals
Raw-3	O53492	Rv2050	V	Conserved hypotheticals
Raw-2	Q10675	Rv2064	I.G.13	Cobalamin
Raw-3	I6YCC0	Rv2068c	IV.D	Antibiotic production and resistance
Raw-1	I6YCE4	Rv2091c	II.C.5	Other membrane proteins
Raw-3	I6XDC3	Rv2109c	IV.C.1.a	PE family
Raw-1	D9HNS7	Rv2112c	V	Conserved hypotheticals
Raw-1	I6YCG7	Rv2115c	III.C	Cell division
Raw-3	O33263	Rv2129c	I.B.7	Miscellaneous oxidoreductases and oxygenases
Raw-1	A0A089QML6	Rv2131c	I.C.5	Sulphur metabolism
Raw-2	I6Y8H8	Rv2140c	V	Conserved hypotheticals
Raw-3	L7N684	Rv2141c	I.D.2	Aspartate family
Raw-1	I6XZY6	Rv2145c	II.C.2	Surface polysaccharides, lipopolysaccharides, proteins and antigens
Raw-1	I6XZY9	Rv2150c	III.C	Cell division
Raw-2	A0A089QMP3	Rv2159c	VI	Unknowns
Raw-3	A0A089QU61	Rv2175c	I.J.1	Repressors/activators
Raw-2	I6X3I6	Rv2178c	I.D.4	Aromatic amino acid family
Raw-3	O53519	Rv2185c	V	Conserved hypotheticals
Raw-1	I6YCS0	Rv2187	I.A.3	Fatty acids
Raw-1	A0A089QRJ5	Rv2195	I.B.6	Respiration
Raw-1	I6YCT0	Rv2196	I.B.6	Respiration
Raw-3	I6XDR7	Rv2200c	I.B.6	Respiration
Raw-2	I6X3L0	Rv2202c	I.A.1	Carbon compounds
Raw-3	I6Y8P6	Rv2203	VI	Unknowns
Raw-3	I6Y069	Rv2204c	V	Conserved hypotheticals
Raw-1	A0A089QRK8	Rv2211c	I.C.1	General
Raw-1	I6Y8Q3	Rv2213	II.B.3	Proteins, peptides and glycopeptides
Raw-1	I6XDT2	Rv2215	I.B.3	TCA cycle
Raw-2	I6YCU9	Rv2216	V	Conserved hypotheticals
Raw-1	I6YCV1	Rv2220	I.D.1	Glutamate family
Raw-3	I6Y8R2	Rv2222c	I.D.1	Glutamate family
Raw-2	I6XDU3	Rv2229c	VI	Unknowns
Raw-2	I6XDU8	Rv2237A	V	Conserved hypotheticals
Raw-2	I6YCW8	Rv2238c	III.F	Detoxification
Raw-2	A0A089QUB1	Rv2241	I.B.2	Pyruvate dehydrogenase
Raw-3	I6X3P5	Rv2244	I.H.1	Synthesis of fatty and mycolic acids
Raw-2	I6Y8T4	Rv2245	I.H.1	Synthesis of fatty and mycolic acids
Raw-2	A0A089QUB5	Rv2246	I.H.1	Synthesis of fatty and mycolic acids
Raw-1	O53532	Rv2258c	I.J.1	Repressors/activators
Raw-2	I6XDW8	Rv2266	IV.F	Cytochrome P450 enzymes
Raw-3	I6XDX8	Rv2280	I.B.7	Miscellaneous oxidoreductases and oxygenases
Raw-2	Q50681	Rv2284	II.B.5	Esterases and lipases
Raw-2	I6Y0D9	Rv2289	I.H.3	Acyltransferases, Mycoloyltransferases, and phospholipid synthesis
Raw-2	I6YD20	Rv2296	IV.I	Miscellaneous phosphatases, lyases, and hydrolases
Raw-3	I6Y8X3	Rv2298	V	Conserved hypotheticals
Raw-2	I6Y0E8	Rv2299c	III.B	Chaperones/Heat shock
Raw-3	I6YD23	Rv2301	II.C.2	Surface polysaccharides, lipopolysaccharides, proteins and antigens
Raw-3	P71883	Rv2329c	III.A.4	Anions
Raw-3	I6Y910	Rv2334	I.D.3	Serine family
Raw-1	I6Y0I9	Rv2345	II.C.2	Surface polysaccharides, lipopolysaccharides, proteins and antigens
Raw-3	I6XE37	Rv2346c	V	Conserved hypotheticals
Raw-2	I6XE42	Rv2351c	II.B.5	Esterases and lipases
Raw-3	I6XE54	Rv2366c	V	Conserved hypotheticals
Raw-2	I6XE62	Rv2376c	V	Conserved hypotheticals
Raw-3	A0A089S7W9	Rv2380c	I.1	Polyketide and non-ribosomal peptide synthesis
Raw-2	I6YDA2	Rv2391	I.B.6	Respiration
Raw-3	P71737	Rv2406c	V	Conserved hypotheticals
Raw-1	I6Y984	Rv2412	II.A.1	Ribosomal protein synthesis and modification
Raw-1	P71728	Rv2415c	V	Conserved hypotheticals
Raw-2	I6Y999	Rv2427c	I.D.1	Glutamate family
Raw-2	P71905	Rv2444c	II.B.1	RNA
Raw-2	I6X4A3	Rv2445c	I.F.5	Miscellaneous nucleoside/nucleotide reactions
Raw-1	I6YDF7	Rv2449c	V	Conserved hypotheticals
Raw-2	I6X4B8	Rv2460c	II.B.3	Proteins, peptides and glycopeptides
Raw-1	A0A089QUZ3	Rv2461c	II.B.3	Proteins, peptides and glycopeptides
Raw-1	I6Y0S7	Rv2462c	III.D	Protein and peptide secretion
Raw-3	L7N655	Rv2467	II.B.3	Proteins, peptides and glycopeptides
Raw-2	A0A089QSB7	Rv2468c	VI	Unknowns
Raw-3	I6Y0U0	Rv2476c	VI	Unknowns
Raw-1	I6XEE4	Rv2477c	II.C.5	Other membrane proteins
Raw-2	I6X4G0	Rv2493	V	Conserved hypotheticals
Raw-1	I6Y9I3	Rv2509	I.B.7	Miscellaneous oxidoreductases and oxygenases
Raw-2	I6XEI0	Rv2520c	V	Conserved hypotheticals
Raw-3	I6YDM5	Rv2521	III.F	Detoxification
Raw-3	P95029	Rv2524c	I.H.1	Synthesis of fatty and mycolic acids
Raw-2	P95024	Rv2529	VI	Unknowns
Raw-3	I6YDN6	Rv2535c	II.B.3	Proteins, peptides and glycopeptides
Raw-2	P95017	Rv2536	II.C.5	Other membrane proteins
Raw-2	A0A089S8G1	Rv2557	V	Conserved hypotheticals
Raw-1	I6Y129	Rv2563	II.C.5	Other membrane proteins
Raw-2	A0A089QPX8	Rv2580c	II.A.3	Aminoacyl tRNA synthases and their modification
Raw-1	A0A089S8J4	Rv2582	II.A.6	Protein translation and modification
Raw-3	I6Y9R2	Rv2587c	III.D	Protein and peptide secretion
Raw-3	Q50631	Rv2590	I.A.3	Fatty acids
Raw-2	I6XEQ2	Rv2603c	V	Conserved hypotheticals
Raw-1	I6Y9S9	Rv2606c	V	Conserved hypotheticals
Raw-1	I6YDX0	Rv2623	V	Conserved hypotheticals
Raw-1	I6Y193	Rv2626c	V	Conserved hypotheticals
Raw-2	I6XET2	Rv2632c	V	Conserved hypotheticals
Raw-3	O07196	Rv2694c	V	Conserved hypotheticals
Raw-1	O33272	Rv2696c	V	Conserved hypotheticals
Raw-1	I6YE58	Rv2697c	I.F.3	2'-deoxyribonucleotide metabolism
Raw-1	I6YA17	Rv2699c	V	Conserved hypotheticals
Raw-2	I6X558	Rv2703	II.A.7	RNA synthesis, RNA modification and DNA transcription
Raw-2	I6XF43	Rv2711	I.J.1	Repressors/activators
Raw-1	I6Y1J7	Rv2720	I.J.1	Repressors/activators
Raw-1	I6XF52	Rv2721c	V	Conserved hypotheticals
Raw-1	I6XF60	Rv2731	VI	Unknowns
Raw-3	I6XF68	Rv2740	V	Conserved hypotheticals
Raw-3	I6Y1L2	Rv2744c	V	Conserved hypotheticals
Raw-3	I6XF87	Rv2760c	V	Conserved hypotheticals
Raw-1	I6Y1P7	Rv2783c	II.A.7	RNA synthesis, RNA modification and DNA transcription
Raw-1	I6YED3	Rv2785c	II.A.1	Ribosomal protein synthesis and modification
Raw-3	I6YEH6	Rv2831	I.A.3	Fatty acids
Raw-3	A0A089QVZ3	Rv2839c	II.A.6	Protein translation and modification
Raw-1	I6X5L9	Rv2878c	II.C.2	Surface polysaccharides, lipopolysaccharides, proteins and antigens
Raw-1	I6Y1Y2	Rv2882c	II.A.6	Protein translation and modification
Raw-1	I6X5M8	Rv2889c	II.A.6	Protein translation and modification
Raw-3	I6YAI8	Rv2890c	II.A.1	Ribosomal protein synthesis and modification
Raw-1	I6Y1Z6	Rv2901c	VI	Unknowns
Raw-3	I6YEN9	Rv2903c	III.D	Protein and peptide secretion
Raw-1	I6Y200	Rv2906c	II.A.3	Aminoacyl tRNA synthases and their modification
Raw-2	I6X5P6	Rv2909c	II.A.1	Ribosomal protein synthesis and modification
Raw-2	I6X5Q8	Rv2919c	I.J.1	Repressors/activators
Raw-1	I6YEQ9	Rv2927c	V	Conserved hypotheticals
Raw-1	I6Y228	Rv2935	I.1	Polyketide and non-ribosomal peptide synthesis
Raw-3	I6Y231	Rv2940c	I.1	Polyketide and non-ribosomal peptide synthesis
Raw-3	I6YAN6	Rv2945c	II.C.1	Lipoproteins(lppA-lpr0)
Raw-3	I6Y239	Rv2951c	I.B.7	Miscellaneous oxidoreductases and oxygenases
Raw-3	I6XFR4	Rv2952	IV.H	Miscellaneous transferases
Raw-2	I6YET0	Rv2953	V	Conserved hypotheticals
Raw-2	I6YEU4	Rv2971	I.B.7	Miscellaneous oxidoreductases and oxygenases
Raw-3	I6X5Y3	Rv2986c	II.A.4	Nucleoproteins
Raw-2	A0A089QQ12	Rv2992c	II.A.3	Aminoacyl tRNA synthases and their modification
Raw-1	I6X5Z2	Rv2996c	I.D.3	Fatty acids
Raw-1	A0A089QQ23	Rv3001c	I.D.7	Branched amino acid family
Raw-3	I6XFX5	Rv3012c	II.A.3	Aminoacyl tRNA synthases and their modification
Raw-2	I6X626	Rv3028c	I.B.6.c	Electron transport
Raw-1	I6YAY0	Rv3029c	I.B.6.c	Electron transport
Raw-1	I6YAY5	Rv3033	VI	Unknowns
Raw-2	O53287	Rv3040c	VI	Unknowns
Raw-1	I6YAZ7	Rv3043c	I.B.6.a	aerobic
Raw-1	O53291	Rv3044	III.A.2	Cations
Raw-3	I6XG08	Rv3045	I.B.7	Miscellaneous oxidoreductases and oxygenases
Raw-2	I6YF16	Rv3046c	V	Conserved hypotheticals
Raw-3	I6YB02	Rv3048c	I.F.3	2'-deoxyribonucleotide metabolism
Raw-1	A0A089QQB3	Rv3075c	V	Conserved hypotheticals
Raw-3	O05769	Rv3090	VI	Unknowns
Raw-3	O05777	Rv3099c	VI	Unknowns
Raw-3	I6YBA1	Rv3131	V	Conserved hypotheticals
Raw-3	I6XGD8	Rv3133c	I.J.2	Two component systems
Raw-1	P95187	Rv3139	I.A.3	Fatty acids
Raw-2	P95186	Rv3140	I.A.3	Fatty acids
Raw-2	I6YFD5	Rv3143	I.J.2	Two component systems
Raw-2	I6XGF8	Rv3147	I.B.6.a	aerobic
Raw-2	I6X6I2	Rv3149	I.B.6.a	aerobic
Raw-1	I6Y2S1	Rv3151	I.B.6.a	aerobic
Raw-1	O53311	Rv3161c	I.B.7	Miscellaneous oxidoreductases and oxygenases
Raw-3	I6XGJ6	Rv3193c	II.C.5	Other membrane proteins
Raw-3	O53346	Rv3200c	II.C.5	Other membrane proteins
Raw-3	A0A089QRR8	Rv3205c	VI	Unknowns
Raw-3	Q6MWZ8	Rv3208A	I.J.1	Repressors/activators
Raw-3	O05853	Rv3213c	III.C	Cell division
Raw-1	A0A089QQR3	Rv3223c	II.A.7	RNA synthesis, RNA modification and DNA transcription
Raw-2	O05842	Rv3224	I.B.7	Miscellaneous oxidoreductases and oxygenases
Raw-3	A0A089SAJ3	Rv3241c	II.A.1	Ribosomal protein synthesis and modification
Raw-1	I6X6T0	Rv3246c	I.J.2	Two component systems
Raw-1	I6Y309	Rv3248c	I.C.5	Sulphur metabolism
Raw-3	P96874	Rv3269	III.B	Chaperones/Heat shock
Raw-1	I6X6V2	Rv3270	III.A.2	Cations
Raw-2	I6YFN6	Rv3274c	I.A.3	Fatty acids
Raw-3	I6YBN9	Rv3276c	I.F.1	Purine ribonucleotide biosynthesis
Raw-2	I6X6W0	Rv3280	I.H.1	Synthesis of fatty and mycolic acids
Raw-2	P96886	Rv3281	I.H.1	Synthesis of fatty and mycolic acids
Raw-1	I6XGS7	Rv3283	I.C.5	Sulphur metabolism
Raw-3	P96890	Rv3285	I.H.1	Synthesis of fatty and mycolic acids
Raw-1	I6Y343	Rv3292	V	Conserved hypotheticals
Raw-3	P96900	Rv3295	I.J.1	Repressors/activators
Raw-2	P96903	Rv3298c	II.C.1	Lipoproteins(lppA-lpr0)
Raw-1	O53362	Rv3311	V	Conserved hypotheticals
Raw-2	O53382	Rv3332	II.C.3	Murein sacculus and peptidoglycan
Raw-2	O53390	Rv3340	I.D.2	Aspartate family
Raw-2	I6YBW9	Rv3356c	I.G.2	Folic acid
Raw-2	O50397	Rv3368c	V	Conserved hypotheticals
Raw-2	I6YBZ8	Rv3389c	I.B.7	Miscellaneous oxidoreductases and oxygenases
Raw-2	O50416	Rv3390	II.C.1	Lipoproteins(lppA-lpr0)
Raw-2	I6YG04	Rv3392c	I.H.2	Modification of fatty and mycolic acids
Raw-3	A0A089SB23	Rv3400	I.C.3	Sugar nucleotides
Raw-3	I6YG15	Rv3401	V	Conserved hypotheticals
Raw-2	I6YC16	Rv3407	V	Conserved hypotheticals
Raw-2	I6YC25	Rv3417c	III.B	Chaperones/Heat shock
Raw-1	I6Y3F9	Rv3418c	III.B	Chaperones/Heat shock
Raw-2	I6YG57	Rv3442c	II.A.1	Ribosomal protein synthesis and modification
Raw-3	I6X7B7	Rv3443c	II.A.1	Ribosomal protein synthesis and modification
Raw-3	I6XH98	Rv3456c	II.A.1	Ribosomal protein synthesis and modification
Raw-2	I6YG71	Rv3457c	II.A.7	RNA synthesis, RNA modification and DNA transcription
Raw-3	I6X7D0	Rv3458c	II.A.1	Ribosomal protein synthesis and modification
Raw-1	I6YC67	Rv3459c	II.A.1	Ribosomal protein synthesis and modification
Raw-1	I6Y3K1	Rv3460c	II.A.1	Ribosomal protein synthesis and modification
Raw-2	I6YG75	Rv3462c	II.A.6	Protein translation and modification
Raw-1	O06334	Rv3469c	II.B.6	Aromatic hydrocarbons
Raw-1	I6X5F4	Rv3474	IV.B.1.a	IS elements
Raw-2	I6YG87	Rv3477	IV.C.1.a	PE family
Raw-3	Q6MWX1	Rv3478	IV.C.2	PPE family
Raw-1	I6YC91	Rv3489	VI	Unknowns
Raw-1	I6YGA5	Rv3492c	V	Conserved hypotheticals
Raw-1	I6YCA7	Rv3509c	I.D.7	Branched amino acid family
Raw-3	I6YGE4	Rv3528c	VI	Unknowns
Raw-2	I6YGG3	Rv3547	V	Conserved hypotheticals
Raw-1	I6XHK6	Rv3570c	I.B.7	Miscellaneous oxidoreductases and oxygenases
Raw-2	I6Y3X5	Rv3579c	IV.H	Miscellaneous transferases
Raw-3	I6Y3Y2	Rv3584	II.C.1	Lipoproteins(lppA-lpr0)
Raw-3	A0A089QYA5	Rv3587c	VI	Unknowns
Raw-2	I6YCH9	Rv3588c	VI.1	Unknowns
Raw-2	I6X7R2	Rv3592	V	Conserved hypotheticals
Raw-2	I6YGL7	Rv3596c	II.B.3	Proteins, peptides and glycopeptides
Raw-2	I6X7R6	Rv3597c	V	Conserved hypotheticals
Raw-2	O06278	Rv3604c	II.C.5	Other membrane proteins
Raw-2	A0A089QT04	Rv3614c	V	Conserved hypotheticals
Raw-1	I6Y444	Rv3615c	V	Conserved hypotheticals
Raw-2	I6XHT2	Rv3616c	V	Conserved hypotheticals
Raw-3	I6X7X8	Rv3618	I.B.7	Miscellaneous oxidoreductases and oxygenases
Raw-3	I6X7X3	Rv3623	II.C.1	Lipoproteins(lppA-lpr0)
Raw-3	I6X7Y2	Rv3633	V	Conserved hypotheticals
Raw-2	I6XHV7	Rv3648c	III.E	Adaptations and atypical conditions
Raw-2	O69637	Rv3669	VI	Unknowns
Raw-1	I6Y496	Rv3676	I.J.1	Repressors/activators
Raw-1	I6X824	Rv3678A	I.J.1	Repressors/activators
Raw-2	I6YGW9	Rv3678c	I.J.1	Repressors/activators
Raw-2	I6YGX2	Rv3682	II.C.3	Murein sacculus and peptidoglycan
Raw-3	I6X831	Rv3688c	V	Conserved hypotheticals
Raw-1	A0A089QVT2	Rv3692	I.J.1	Repressors/activators
Raw-2	I6XI10	Rv3708c	I.D.2	Aspartate family
Raw-3	I6YGZ1	Rv3709c	I.D.2	Aspartate family
Raw-2	I6YCU3	Rv3716c	V	Conserved hypotheticals
Raw-2	I6XI16	Rv3718c	VI	Unknowns
Raw-2	O69689	Rv3722c	II.A.5	DNA replication, repair, recombination and restriction/modification
Raw-3	O69697	Rv3730c	V	Conserved hypotheticals
Raw-3	O69703	Rv3736	I.J.1	Repressors/activators
Raw-1	I6YCX0	Rv3744	I.J.1	Repressors/activators
Raw-3	O69714	Rv3747	V	Conserved hypotheticals
Raw-2	I6YCY6	Rv3763	II.C.1	Lipoproteins(lppA-lpr0)
Raw-3	P72038	Rv3771c	V	Conserved hypotheticals
Raw-1	P75019	Rv3774	I.A.3	Fatty acids
Raw-1	I6XI62	Rv3778c	V	Conserved hypotheticals
Raw-1	A0A089QYS6	Rv3780	VI	Unknowns
Raw-3	I6XI71	Rv3788	VI	Unknowns
Raw-2	I6YD14	Rv3791	I.B.7	Miscellaneous oxidoreductases and oxygenases
Raw-2	I6XI75	Rv3793	II.C.5	Other membrane proteins
Raw-3	I6YH61	Rv3794	II.C.2	Surface polysaccharides, lipopolysaccharides, proteins and antigens
Raw-1	I6X8D2	Rv3800c	I.1	Polyketide and non-ribosomal peptide synthesis
Raw-2	A0A089SC82	Rv3801c	I.A.3	Fatty acids
Raw-3	O53581	Rv3802c	VI	Unknowns
Raw-2	I6XI82	Rv3803c	I.H.3	Acyltransferases, Mycoloyltransferases, and phospholipid synthesis
Raw-2	I6YH68	Rv3804c	I.H.3	Acyltransferases, Mycoloyltransferases, and phospholipid synthesis
Raw-3	I6YD29	Rv3806c	II.C.6	Other membrane proteins
Raw-1	O07807	Rv3816c	IV.H	Miscellaneous transferases
Raw-3	I6XI97	Rv3818	VI	Unknowns
Raw-2	I6X8F1	Rv3825c	I.1	Polyketide and non-ribosomal peptide synthesis
Raw-2	I6YD59	Rv3841	I.G.14	Iron utilisation
Raw-3	I6XIC6	Rv3846	III.F	Detoxification
Raw-2	I6YD68	Rv3849	VI	Unknowns
Raw-1	P96227	Rv3850	VI	Unknowns
Raw-2	I6YHB0	Rv3852	II.A.4	Nucleoproteins
Raw-3	I6X8H7	Rv3853	I.G.11	Menaquinone, PQQ, ubiquinone and other terpenoids
Raw-2	I6Y4Q3	Rv3864	VI	Unknowns
Raw-1	I6XIE5	Rv3865	V	Conserved hypotheticals
Raw-2	I6X8J1	Rv3867	V	Conserved hypotheticals
Raw-1	I6YD84	Rv3868	V	Conserved hypotheticals
Raw-2	B5TV88	Rv3874	V	Conserved hypotheticals
Raw-2	B5TV89	Rv3875	II.C.2	Surface polysaccharides, lipopolysaccharides, proteins and antigens
Raw-1	A0A089SCH2	Rv3880c	V	Conserved hypotheticals
Raw-2	I6YHD6	Rv3881	V	Conserved hypotheticals
Raw-3	I6XIH1	Rv3890c	VI	Unknowns
Raw-2	A0A089QWE0	Rv3891c	VI	Unknowns
Raw-2	O05439	Rv3906c	V	Conserved hypotheticals
Raw-2	I6YHG3	Rv3910	II.C.5	Other membrane proteins
Raw-3	I6XIJ6	Rv3914	I.G.10	Thioredoxin, glutaredoxin and mycothiol
Raw-1	O53598	Rv3920c	V	Conserved hypotheticals
Raw-3	O07412	yrbE1	IV.A	Virulence
Raw-2	A0A089QS29	Mb3698c	X	Unknowns
Raw-3	A0A089QH81	A0A089QH81	X	Unknowns
Raw-3	A0A089QI18	A0A089QI18	X	Unknowns
Raw-2	A0A089QJ01	A0A089QJ01	X	Unknowns
Raw-3	A0A089QJ09	A0A089QJ09	X	Unknowns
Raw-3	A0A089QJ89	A0A089QJ89	X	Unknowns
Raw-2	A0A089QJS4	A0A089QJS4	X	Unknowns
Raw-3	A0A089QK05	A0A089QK05	X	Unknowns
Raw-3	A0A089QK99	A0A089QK99	X	Unknowns
Raw-3	A0A089QKD6	A0A089QKD6	X	Unknowns
Raw-1	A0A089QKU9	A0A089QKU9	X	Unknowns
Raw-2	A0A089QKW9	A0A089QKW9	X	Unknowns
Raw-2	A0A089QMS1	A0A089QMS1	X	Unknowns
Raw-2	A0A089QN68	A0A089QN68	X	Unknowns
Raw-2	A0A089QNG6	A0A089QNG6	X	Unknowns
Raw-1	A0A089QQR8	A0A089QQR8	X	Unknowns
Raw-3	A0A089QQV7	A0A089QQV7	X	Unknowns
Raw-3	A0A089QQZ8	A0A089QQZ8	X	Unknowns
Raw-1	A0A089QRB9	A0A089QRB9	X	Unknowns
Raw-1	A0A089QRD2	A0A089QRD2	X	Unknowns
Raw-2	A0A089QT86	A0A089QT86	X	Unknowns
Raw-2	A0A089QTN3	A0A089QTN3	X	Unknowns
Raw-3	A0A089QUF2	A0A089QUF2	X	Unknowns
Raw-3	A0A089QV86	A0A089QV86	X	Unknowns
Raw-2	A0A089QX22	A0A089QX22	X	Unknowns
Raw-3	A0A089QYP5	A0A089QYP5	X	Unknowns
Raw-1	A0A089S1A6	A0A089S1A6	X	Unknowns
Raw-2	A0A089S5Y8	A0A089S5Y8	X	Unknowns
Raw-1	A0A089S7G7	A0A089S7G7	X	Unknowns
Raw-3	A0A089S838	A0A089S838	X	Unknowns
Raw-2	A0A089SCC4	A0A089SCC4	X	Unknowns
Raw-3	A0A089SCL6	A0A089SCL6	X	Unknowns
Raw-3	A0A089QNQ1	EccD	X	Unknowns
Raw-2	F2X2D5	gyrB	II.A.5	DNA replication, repair, recombination and restriction/modification
Raw-2	O07423	lprO	II.C.1	Lipoproteins(lppA-lpr0)
Raw-3	A0A089QGR5	MarR	X	Unknowns
Raw-3	A0A089QLA0	prmC	X	Unknowns
