# Supplementary material for: emPAI‐assisted strategy enhances screening and assessment of Mycobacterium tuberculosis infection serological markers
Source: Microb Biotechnol. 2021 Jun 26;14(4):1827–38. doi: 10.1111/1751-7915.13829 (PMC8313264; doi:10.1111/1751-7915.13829)
Supplement: Supplementary file 3 — Table S2.1 List of the first time identifications in MTB‐CFPs from M. tuberculosis H37Rv using LC‐MS/MS. Table S2.2 List of the second time identifications in MTB‐CFPs from M. tuberculosis H37Rv using LC‐MS/MS. Table S2.3 List of the third time identifions in MTB‐CFPs from M. tuberculosis H37Rv using LC‐MS/MS. [file MBT2-14-1827-s001.xlsx]

## Sheet: Table S2.1
Table S2.1 List of the first time identifications in MTB-CFPs from M. tuberculosis H37Rv using LC-MS/MS
Header	--------------------------------------------------------
Search title	maXis_mycobacterium tuberculosis
Timestamp	2016-09-14T02:37:07Z
User	hou
Email
Report URI	http://192.168.0.5/mascot/cgi/master_results.pl?file=../data/20160914/F009574.dat
Peak list data path	281474976715166.mgf
Peak list format	Mascot generic
Search type	MIS
Mascot version	2.4.1
Database	Trembl
Fasta file	Trembl_2016_01.fasta
Total sequences	59718159
Total residues	19944314533
Sequences after taxonomy filter	4441
Number of queries	28124
Fixed modifications	--------------------------------------------------------
Identifier	Name	Delta	Neutral loss
1	Carbamidomethyl (C)	57.0215
Variable modifications	--------------------------------------------------------
Identifier	Name	Delta	Neutral loss(es)
1	Oxidation (M)	15.9949	0	63.9983
Search Parameters	--------------------------------------------------------
Taxonomy filter	. . . . .mycobacterium tuberculosis H37RV
Enzyme	Trypsin
Maximum Missed Cleavages	2
Fixed modifications	Carbamidomethyl (C)
Variable modifications	Oxidation (M)
Peptide Mass Tolerance	20
Peptide Mass Tolerance Units	ppm
Fragment Mass Tolerance	0.05
Fragment Mass Tolerance Units	Da
Mass values	Monoisotopic
Instrument type	ESI-QUAD-TOF
Isotope error mode	2
Format parameters	--------------------------------------------------------
Significance threshold	0.05
Max. number of hits	0
Use MudPIT protein scoring	1
Ions score cut-off	15
Include same-set proteins	0
Include sub-set proteins	1
Include unassigned	0
Require bold red	0
Use homology threshold	1
Group protein families	1
Protein hits	--------------------------------------------------------
prot_hit_num	prot_family_member	prot_acc	prot_desc	prot_score	prot_mass	prot_matches	prot_matches_sig	prot_sequences	prot_sequences_sig	prot_cover	prot_pi	pep_query	pep_rank	pep_isbold	pep_isunique	pep_exp_mz	pep_exp_mr	pep_exp_z	pep_calc_mr	pep_delta	pep_miss	pep_score	pep_expect	pep_res_before	pep_seq	pep_res_after	pep_var_mod	pep_var_mod_pos	pep_summed_mod_pos	pep_scan_title
1	1	I6Y7T8	Molecular chaperone GroEL OS=Mycobacterium tuberculosis (strain ATCC 25618 / H37Rv) GN=groEL PE=3 SV=1	7373	56692	235	231	24	24	63.3	4.85	6643	1	1	1	420.763	839.512	2	839.512	-0.0001	0	54.96	7.5e-06	K	VALEAPLK	Q				Cmpd 1246, AutoMSn(420.7631), 19.9 min (id=281475010786826)
1	1	I6Y7T8	Molecular chaperone GroEL OS=Mycobacterium tuberculosis (strain ATCC 25618 / H37Rv) GN=groEL PE=3 SV=1	7373	56692	235	231	24	24	63.3	4.85	6644	1	1	1	420.764	839.513	2	839.512	0.0011	0	45.65	6.4e-05	K	VALEAPLK	Q				Cmpd 1383, AutoMSn(420.7636), 20.4 min (id=281475010786963)
1	1	I6Y7T8	Molecular chaperone GroEL OS=Mycobacterium tuberculosis (strain ATCC 25618 / H37Rv) GN=groEL PE=3 SV=1	7373	56692	235	231	24	24	63.3	4.85	6645	1	1	1	420.764	839.514	2	839.512	0.0021	0	54.64	8.1e-06	K	VALEAPLK	Q				Cmpd 1310, AutoMSn(420.7641), 20.1 min (id=281475010786890)
1	1	I6Y7T8	Molecular chaperone GroEL OS=Mycobacterium tuberculosis (strain ATCC 25618 / H37Rv) GN=groEL PE=3 SV=1	7373	56692	235	231	24	24	63.3	4.85	7766	1	1	1	470.788	939.562	2	939.564	-0.0022	0	27.92	0.0037	K	DLLPLLEK	V				Cmpd 13729, AutoMSn(470.7882), 69.3 min (id=281475010799309)
1	1	I6Y7T8	Molecular chaperone GroEL OS=Mycobacterium tuberculosis (strain ATCC 25618 / H37Rv) GN=groEL PE=3 SV=1	7373	56692	235	231	24	24	63.3	4.85	7767	1	1	1	470.79	939.566	2	939.564	0.002	0	32.84	0.0013	K	DLLPLLEK	V				Cmpd 13781, AutoMSn(470.7903), 69.6 min (id=281475010799361)
1	1	I6Y7T8	Molecular chaperone GroEL OS=Mycobacterium tuberculosis (strain ATCC 25618 / H37Rv) GN=groEL PE=3 SV=1	7373	56692	235	231	24	24	63.3	4.85	7768	1	1	1	470.791	939.566	2	939.564	0.0024	0	33.05	0.0012	K	DLLPLLEK	V				Cmpd 13838, AutoMSn(470.7905), 69.8 min (id=281475010799418)
1	1	I6Y7T8	Molecular chaperone GroEL OS=Mycobacterium tuberculosis (strain ATCC 25618 / H37Rv) GN=groEL PE=3 SV=1	7373	56692	235	231	24	24	63.3	4.85	7769	1	1	1	470.791	939.567	2	939.564	0.0026	0	34.45	0.0009	K	DLLPLLEK	V				Cmpd 13898, AutoMSn(470.7906), 70.1 min (id=281475010799478)
1	1	I6Y7T8	Molecular chaperone GroEL OS=Mycobacterium tuberculosis (strain ATCC 25618 / H37Rv) GN=groEL PE=3 SV=1	7373	56692	235	231	24	24	63.3	4.85	7785	2	1	1	471.788	941.561	2	939.564	1.9969	0	16.85	0.11	K	DLLPLLEK	V				Cmpd 8685, AutoMSn(471.7878), 48.8 min (id=281475010794265)
1	1	I6Y7T8	Molecular chaperone GroEL OS=Mycobacterium tuberculosis (strain ATCC 25618 / H37Rv) GN=groEL PE=3 SV=1	7373	56692	235	231	24	24	63.3	4.85	7786	1	1	1	471.789	941.563	2	939.564	1.999	0	15.26	0.16	K	DLLPLLEK	V				Cmpd 8753, AutoMSn(471.7888), 49.1 min (id=281475010794333)
1	1	I6Y7T8	Molecular chaperone GroEL OS=Mycobacterium tuberculosis (strain ATCC 25618 / H37Rv) GN=groEL PE=3 SV=1	7373	56692	235	231	24	24	63.3	4.85	8108	1	1	1	486.279	970.544	2	970.545	-0.0007	0	47.47	0.00011	R	GLNALADAVK	V				Cmpd 2822, AutoMSn(486.2793), 25.9 min (id=281475010788402)
1	1	I6Y7T8	Molecular chaperone GroEL OS=Mycobacterium tuberculosis (strain ATCC 25618 / H37Rv) GN=groEL PE=3 SV=1	7373	56692	235	231	24	24	63.3	4.85	8109	1	1	1	486.28	970.545	2	970.545	0.0007	0	63.39	3e-06	R	GLNALADAVK	V				Cmpd 2752, AutoMSn(486.2800), 25.6 min (id=281475010788332)
1	1	I6Y7T8	Molecular chaperone GroEL OS=Mycobacterium tuberculosis (strain ATCC 25618 / H37Rv) GN=groEL PE=3 SV=1	7373	56692	235	231	24	24	63.3	4.85	8110	1	1	1	486.28	970.546	2	970.545	0.0008	0	62.7	3.5e-06	R	GLNALADAVK	V				Cmpd 2617, AutoMSn(486.2801), 25.1 min (id=281475010788197)
1	1	I6Y7T8	Molecular chaperone GroEL OS=Mycobacterium tuberculosis (strain ATCC 25618 / H37Rv) GN=groEL PE=3 SV=1	7373	56692	235	231	24	24	63.3	4.85	8111	1	1	1	486.281	970.548	2	970.545	0.003	0	59.91	6.5e-06	R	GLNALADAVK	V				Cmpd 2682, AutoMSn(486.2812), 25.4 min (id=281475010788262)
1	1	I6Y7T8	Molecular chaperone GroEL OS=Mycobacterium tuberculosis (strain ATCC 25618 / H37Rv) GN=groEL PE=3 SV=1	7373	56692	235	231	24	24	63.3	4.85	8116	1	1	1	486.774	971.533	2	970.545	0.988	0	41.97	0.00055	R	GLNALADAVK	V				Cmpd 2963, AutoMSn(486.7736), 26.5 min (id=281475010788543)
1	1	I6Y7T8	Molecular chaperone GroEL OS=Mycobacterium tuberculosis (strain ATCC 25618 / H37Rv) GN=groEL PE=3 SV=1	7373	56692	235	231	24	24	63.3	4.85	8117	1	1	1	486.774	971.533	2	970.545	0.9886	0	46.86	0.00017	R	GLNALADAVK	V				Cmpd 2892, AutoMSn(486.7739), 26.2 min (id=281475010788472)
1	1	I6Y7T8	Molecular chaperone GroEL OS=Mycobacterium tuberculosis (strain ATCC 25618 / H37Rv) GN=groEL PE=3 SV=1	7373	56692	235	231	24	24	63.3	4.85	8118	1	1	1	486.775	971.535	2	970.545	0.9905	0	37.9	0.0012	R	GLNALADAVK	V				Cmpd 3105, AutoMSn(486.7749), 27.0 min (id=281475010788685)
1	1	I6Y7T8	Molecular chaperone GroEL OS=Mycobacterium tuberculosis (strain ATCC 25618 / H37Rv) GN=groEL PE=3 SV=1	7373	56692	235	231	24	24	63.3	4.85	8336	1	1	1	498.778	995.542	2	994.531	1.0114	1	17.64	0.053	K	HRIEDAVR	N				Cmpd 12514, AutoMSn(498.7784), 64.2 min (id=281475010798094)
1	1	I6Y7T8	Molecular chaperone GroEL OS=Mycobacterium tuberculosis (strain ATCC 25618 / H37Rv) GN=groEL PE=3 SV=1	7373	56692	235	231	24	24	63.3	4.85	9315	1	1	1	562.825	1123.64	2	1123.63	0.0014	0	15.85	0.083	R	NVAAGANPLGLK	R				Cmpd 2539, AutoMSn(562.8254), 24.8 min (id=281475010788119)
1	1	I6Y7T8	Molecular chaperone GroEL OS=Mycobacterium tuberculosis (strain ATCC 25618 / H37Rv) GN=groEL PE=3 SV=1	7373	56692	235	231	24	24	63.3	4.85	9316	1	1	1	562.825	1123.64	2	1123.63	0.0014	0	50.02	3.2e-05	R	NVAAGANPLGLK	R				Cmpd 2323, AutoMSn(562.8254), 24.0 min (id=281475010787903)
1	1	I6Y7T8	Molecular chaperone GroEL OS=Mycobacterium tuberculosis (strain ATCC 25618 / H37Rv) GN=groEL PE=3 SV=1	7373	56692	235	231	24	24	63.3	4.85	9318	1	1	1	562.827	1123.64	2	1123.63	0.0035	0	41.34	0.00023	R	NVAAGANPLGLK	R				Cmpd 2463, AutoMSn(562.8265), 24.5 min (id=281475010788043)
1	1	I6Y7T8	Molecular chaperone GroEL OS=Mycobacterium tuberculosis (strain ATCC 25618 / H37Rv) GN=groEL PE=3 SV=1	7373	56692	235	231	24	24	63.3	4.85	9319	1	1	1	562.827	1123.64	2	1123.63	0.0046	0	53.24	1.5e-05	R	NVAAGANPLGLK	R				Cmpd 2253, AutoMSn(562.8270), 23.7 min (id=281475010787833)
1	1	I6Y7T8	Molecular chaperone GroEL OS=Mycobacterium tuberculosis (strain ATCC 25618 / H37Rv) GN=groEL PE=3 SV=1	7373	56692	235	231	24	24	63.3	4.85	9320	1	1	1	562.827	1123.64	2	1123.63	0.0048	0	48.49	4.4e-05	R	NVAAGANPLGLK	R				Cmpd 2183, AutoMSn(562.8272), 23.5 min (id=281475010787763)
1	1	I6Y7T8	Molecular chaperone GroEL OS=Mycobacterium tuberculosis (strain ATCC 25618 / H37Rv) GN=groEL PE=3 SV=1	7373	56692	235	231	24	24	63.3	4.85	9321	1	1	1	562.827	1123.64	2	1123.63	0.0052	0	48.55	4.4e-05	R	NVAAGANPLGLK	R				Cmpd 2114, AutoMSn(562.8273), 23.2 min (id=281475010787694)
1	1	I6Y7T8	Molecular chaperone GroEL OS=Mycobacterium tuberculosis (strain ATCC 25618 / H37Rv) GN=groEL PE=3 SV=1	7373	56692	235	231	24	24	63.3	4.85	11257	1	1	1	632.802	1263.59	2	1263.59	0.0016	0	43.4	0.00016	K	EIELEDPYEK	I				Cmpd 3826, AutoMSn(632.8016), 29.8 min (id=281475010789406)
1	1	I6Y7T8	Molecular chaperone GroEL OS=Mycobacterium tuberculosis (strain ATCC 25618 / H37Rv) GN=groEL PE=3 SV=1	7373	56692	235	231	24	24	63.3	4.85	11258	1	1	1	632.802	1263.59	2	1263.59	0.0032	0	47.41	6.7e-05	K	EIELEDPYEK	I				Cmpd 3488, AutoMSn(632.8024), 28.5 min (id=281475010789068)
1	1	I6Y7T8	Molecular chaperone GroEL OS=Mycobacterium tuberculosis (strain ATCC 25618 / H37Rv) GN=groEL PE=3 SV=1	7373	56692	235	231	24	24	63.3	4.85	11259	1	1	1	632.802	1263.59	2	1263.59	0.0033	0	37.44	0.00067	K	EIELEDPYEK	I				Cmpd 3895, AutoMSn(632.8024), 30.1 min (id=281475010789475)
1	1	I6Y7T8	Molecular chaperone GroEL OS=Mycobacterium tuberculosis (strain ATCC 25618 / H37Rv) GN=groEL PE=3 SV=1	7373	56692	235	231	24	24	63.3	4.85	11260	1	1	1	632.803	1263.59	2	1263.59	0.0035	0	42.67	0.0002	K	EIELEDPYEK	I				Cmpd 3689, AutoMSn(632.8025), 29.3 min (id=281475010789269)
1	1	I6Y7T8	Molecular chaperone GroEL OS=Mycobacterium tuberculosis (strain ATCC 25618 / H37Rv) GN=groEL PE=3 SV=1	7373	56692	235	231	24	24	63.3	4.85	11261	1	1	1	632.803	1263.59	2	1263.59	0.0046	0	44.13	0.00014	K	EIELEDPYEK	I				Cmpd 3758, AutoMSn(632.8031), 29.6 min (id=281475010789338)
1	1	I6Y7T8	Molecular chaperone GroEL OS=Mycobacterium tuberculosis (strain ATCC 25618 / H37Rv) GN=groEL PE=3 SV=1	7373	56692	235	231	24	24	63.3	4.85	11262	1	1	1	632.803	1263.59	2	1263.59	0.005	0	38.63	0.00051	K	EIELEDPYEK	I				Cmpd 3427, AutoMSn(632.8033), 28.2 min (id=281475010789007)
1	1	I6Y7T8	Molecular chaperone GroEL OS=Mycobacterium tuberculosis (strain ATCC 25618 / H37Rv) GN=groEL PE=3 SV=1	7373	56692	235	231	24	24	63.3	4.85	11263	1	1	1	632.803	1263.59	2	1263.59	0.0055	0	50.32	3.5e-05	K	EIELEDPYEK	I				Cmpd 3556, AutoMSn(632.8035), 28.8 min (id=281475010789136)
1	1	I6Y7T8	Molecular chaperone GroEL OS=Mycobacterium tuberculosis (strain ATCC 25618 / H37Rv) GN=groEL PE=3 SV=1	7373	56692	235	231	24	24	63.3	4.85	11264	1	1	1	632.804	1263.59	2	1263.59	0.0062	0	44.5	0.00013	K	EIELEDPYEK	I				Cmpd 3624, AutoMSn(632.8039), 29.0 min (id=281475010789204)
1	1	I6Y7T8	Molecular chaperone GroEL OS=Mycobacterium tuberculosis (strain ATCC 25618 / H37Rv) GN=groEL PE=3 SV=1	7373	56692	235	231	24	24	63.3	4.85	11265	1	1	1	632.805	1263.6	2	1263.59	0.0084	0	48.07	6.2e-05	K	EIELEDPYEK	I				Cmpd 3553, AutoMSn(632.8050), 28.7 min (id=281475010789133)
1	1	I6Y7T8	Molecular chaperone GroEL OS=Mycobacterium tuberculosis (strain ATCC 25618 / H37Rv) GN=groEL PE=3 SV=1	7373	56692	235	231	24	24	63.3	4.85	12176	1	1	1	658.838	1315.66	2	1315.66	0.0001	0	44.42	0.00022	K	LEGDEATGANIVK	V				Cmpd 564, AutoMSn(658.8383), 17.3 min (id=281475010786144)
1	1	I6Y7T8	Molecular chaperone GroEL OS=Mycobacterium tuberculosis (strain ATCC 25618 / H37Rv) GN=groEL PE=3 SV=1	7373	56692	235	231	24	24	63.3	4.85	12177	1	1	1	658.84	1315.66	2	1315.66	0.0025	0	24.05	0.0056	K	LEGDEATGANIVK	V				Cmpd 693, AutoMSn(658.8395), 17.8 min (id=281475010786273)
1	1	I6Y7T8	Molecular chaperone GroEL OS=Mycobacterium tuberculosis (strain ATCC 25618 / H37Rv) GN=groEL PE=3 SV=1	7373	56692	235	231	24	24	63.3	4.85	12178	1	1	1	658.84	1315.67	2	1315.66	0.0034	0	66.81	5.7e-07	K	LEGDEATGANIVK	V				Cmpd 622, AutoMSn(658.8400), 17.5 min (id=281475010786202)
1	1	I6Y7T8	Molecular chaperone GroEL OS=Mycobacterium tuberculosis (strain ATCC 25618 / H37Rv) GN=groEL PE=3 SV=1	7373	56692	235	231	24	24	63.3	4.85	12179	1	1	1	658.841	1315.67	2	1315.66	0.0045	0	23.83	0.0058	K	LEGDEATGANIVK	V				Cmpd 770, AutoMSn(658.8405), 18.1 min (id=281475010786350)
1	1	I6Y7T8	Molecular chaperone GroEL OS=Mycobacterium tuberculosis (strain ATCC 25618 / H37Rv) GN=groEL PE=3 SV=1	7373	56692	235	231	24	24	63.3	4.85	15464	1	1	1	752.36	1502.71	2	1502.7	0.0014	0	21.83	0.022	K	GYISGYFVTDPER	Q				Cmpd 9132, AutoMSn(752.3600), 50.6 min (id=281475010794712)
1	1	I6Y7T8	Molecular chaperone GroEL OS=Mycobacterium tuberculosis (strain ATCC 25618 / H37Rv) GN=groEL PE=3 SV=1	7373	56692	235	231	24	24	63.3	4.85	15465	1	1	1	752.361	1502.71	2	1502.7	0.0027	0	59.39	4.1e-06	K	GYISGYFVTDPER	Q				Cmpd 8804, AutoMSn(752.3607), 49.3 min (id=281475010794384)
1	1	I6Y7T8	Molecular chaperone GroEL OS=Mycobacterium tuberculosis (strain ATCC 25618 / H37Rv) GN=groEL PE=3 SV=1	7373	56692	235	231	24	24	63.3	4.85	15467	1	1	1	752.361	1502.71	2	1502.7	0.0038	0	42.49	0.00021	K	GYISGYFVTDPER	Q				Cmpd 8996, AutoMSn(752.3613), 50.0 min (id=281475010794576)
1	1	I6Y7T8	Molecular chaperone GroEL OS=Mycobacterium tuberculosis (strain ATCC 25618 / H37Rv) GN=groEL PE=3 SV=1	7373	56692	235	231	24	24	63.3	4.85	15468	1	1	1	752.361	1502.71	2	1502.7	0.0041	0	29.73	0.004	K	GYISGYFVTDPER	Q				Cmpd 9062, AutoMSn(752.3614), 50.3 min (id=281475010794642)
1	1	I6Y7T8	Molecular chaperone GroEL OS=Mycobacterium tuberculosis (strain ATCC 25618 / H37Rv) GN=groEL PE=3 SV=1	7373	56692	235	231	24	24	63.3	4.85	15469	1	1	1	752.361	1502.71	2	1502.7	0.0042	0	64.32	1.4e-06	K	GYISGYFVTDPER	Q				Cmpd 8605, AutoMSn(752.3615), 48.5 min (id=281475010794185)
1	1	I6Y7T8	Molecular chaperone GroEL OS=Mycobacterium tuberculosis (strain ATCC 25618 / H37Rv) GN=groEL PE=3 SV=1	7373	56692	235	231	24	24	63.3	4.85	15470	1	1	1	752.362	1502.71	2	1502.7	0.0052	0	26.01	0.0095	K	GYISGYFVTDPER	Q				Cmpd 9205, AutoMSn(752.3619), 50.9 min (id=281475010794785)
1	1	I6Y7T8	Molecular chaperone GroEL OS=Mycobacterium tuberculosis (strain ATCC 25618 / H37Rv) GN=groEL PE=3 SV=1	7373	56692	235	231	24	24	63.3	4.85	15471	1	1	1	752.362	1502.71	2	1502.7	0.006	0	64.3	1.5e-06	K	GYISGYFVTDPER	Q				Cmpd 8674, AutoMSn(752.3624), 48.8 min (id=281475010794254)
1	1	I6Y7T8	Molecular chaperone GroEL OS=Mycobacterium tuberculosis (strain ATCC 25618 / H37Rv) GN=groEL PE=3 SV=1	7373	56692	235	231	24	24	63.3	4.85	15472	1	1	1	752.362	1502.71	2	1502.7	0.0061	0	54.91	1.3e-05	K	GYISGYFVTDPER	Q				Cmpd 8867, AutoMSn(752.3624), 49.5 min (id=281475010794447)
1	1	I6Y7T8	Molecular chaperone GroEL OS=Mycobacterium tuberculosis (strain ATCC 25618 / H37Rv) GN=groEL PE=3 SV=1	7373	56692	235	231	24	24	63.3	4.85	15473	1	1	1	752.363	1502.71	2	1502.7	0.0074	0	64.3	1.6e-06	K	GYISGYFVTDPER	Q				Cmpd 8739, AutoMSn(752.3631), 49.0 min (id=281475010794319)
1	1	I6Y7T8	Molecular chaperone GroEL OS=Mycobacterium tuberculosis (strain ATCC 25618 / H37Rv) GN=groEL PE=3 SV=1	7373	56692	235	231	24	24	63.3	4.85	15475	1	1	1	752.364	1502.71	2	1502.7	0.0082	0	20.43	0.039	K	GYISGYFVTDPER	Q				Cmpd 9274, AutoMSn(752.3635), 51.1 min (id=281475010794854)
1	1	I6Y7T8	Molecular chaperone GroEL OS=Mycobacterium tuberculosis (strain ATCC 25618 / H37Rv) GN=groEL PE=3 SV=1	7373	56692	235	231	24	24	63.3	4.85	15476	1	1	1	752.364	1502.71	2	1502.7	0.0082	0	64.55	1.5e-06	K	GYISGYFVTDPER	Q				Cmpd 8543, AutoMSn(752.3635), 48.2 min (id=281475010794123)
1	1	I6Y7T8	Molecular chaperone GroEL OS=Mycobacterium tuberculosis (strain ATCC 25618 / H37Rv) GN=groEL PE=3 SV=1	7373	56692	235	231	24	24	63.3	4.85	15477	1	1	1	752.365	1502.71	2	1502.7	0.0105	0	16.9	0.089	K	GYISGYFVTDPER	Q				Cmpd 9414, AutoMSn(752.3646), 51.7 min (id=281475010794994)
1	1	I6Y7T8	Molecular chaperone GroEL OS=Mycobacterium tuberculosis (strain ATCC 25618 / H37Rv) GN=groEL PE=3 SV=1	7373	56692	235	231	24	24	63.3	4.85	15482	1	1	1	752.865	1503.72	2	1502.7	1.0116	0	23.63	0.018	K	GYISGYFVTDPER	Q				Cmpd 8517, AutoMSn(752.8652), 48.1 min (id=281475010794097)
1	1	I6Y7T8	Molecular chaperone GroEL OS=Mycobacterium tuberculosis (strain ATCC 25618 / H37Rv) GN=groEL PE=3 SV=1	7373	56692	235	231	24	24	63.3	4.85	15483	1	1	1	752.866	1503.72	2	1502.7	1.0132	0	35.21	0.0013	K	GYISGYFVTDPER	Q				Cmpd 9173, AutoMSn(752.8660), 50.7 min (id=281475010794753)
1	1	I6Y7T8	Molecular chaperone GroEL OS=Mycobacterium tuberculosis (strain ATCC 25618 / H37Rv) GN=groEL PE=3 SV=1	7373	56692	235	231	24	24	63.3	4.85	15891	1	1	1	765.403	1528.79	2	1528.79	0.0019	0	39.92	0.00018	K	WGAPTITNDGVSIAK	E				Cmpd 8986, AutoMSn(765.4025), 50.0 min (id=281475010794566)
1	1	I6Y7T8	Molecular chaperone GroEL OS=Mycobacterium tuberculosis (strain ATCC 25618 / H37Rv) GN=groEL PE=3 SV=1	7373	56692	235	231	24	24	63.3	4.85	15892	1	1	1	765.403	1528.79	2	1528.79	0.0021	0	47.77	3.3e-05	K	WGAPTITNDGVSIAK	E				Cmpd 9390, AutoMSn(765.4026), 51.6 min (id=281475010794970)
1	1	I6Y7T8	Molecular chaperone GroEL OS=Mycobacterium tuberculosis (strain ATCC 25618 / H37Rv) GN=groEL PE=3 SV=1	7373	56692	235	231	24	24	63.3	4.85	15893	1	1	1	765.403	1528.79	2	1528.79	0.0021	0	63.31	1.2e-06	K	WGAPTITNDGVSIAK	E				Cmpd 9121, AutoMSn(765.4026), 50.5 min (id=281475010794701)
1	1	I6Y7T8	Molecular chaperone GroEL OS=Mycobacterium tuberculosis (strain ATCC 25618 / H37Rv) GN=groEL PE=3 SV=1	7373	56692	235	231	24	24	63.3	4.85	15894	1	1	1	765.403	1528.79	2	1528.79	0.0027	0	38.8	0.00023	K	WGAPTITNDGVSIAK	E				Cmpd 9456, AutoMSn(765.4029), 51.9 min (id=281475010795036)
1	1	I6Y7T8	Molecular chaperone GroEL OS=Mycobacterium tuberculosis (strain ATCC 25618 / H37Rv) GN=groEL PE=3 SV=1	7373	56692	235	231	24	24	63.3	4.85	15895	1	1	1	765.403	1528.79	2	1528.79	0.0028	0	38.51	0.00024	K	WGAPTITNDGVSIAK	E				Cmpd 9326, AutoMSn(765.4029), 51.3 min (id=281475010794906)
1	1	I6Y7T8	Molecular chaperone GroEL OS=Mycobacterium tuberculosis (strain ATCC 25618 / H37Rv) GN=groEL PE=3 SV=1	7373	56692	235	231	24	24	63.3	4.85	15896	1	1	1	765.404	1528.79	2	1528.79	0.0041	0	64.16	9.6e-07	K	WGAPTITNDGVSIAK	E				Cmpd 9052, AutoMSn(765.4036), 50.3 min (id=281475010794632)
1	1	I6Y7T8	Molecular chaperone GroEL OS=Mycobacterium tuberculosis (strain ATCC 25618 / H37Rv) GN=groEL PE=3 SV=1	7373	56692	235	231	24	24	63.3	4.85	15897	1	1	1	765.404	1528.79	2	1528.79	0.0046	0	64.98	8.1e-07	K	WGAPTITNDGVSIAK	E				Cmpd 9191, AutoMSn(765.4039), 50.8 min (id=281475010794771)
1	1	I6Y7T8	Molecular chaperone GroEL OS=Mycobacterium tuberculosis (strain ATCC 25618 / H37Rv) GN=groEL PE=3 SV=1	7373	56692	235	231	24	24	63.3	4.85	15898	1	1	1	765.404	1528.79	2	1528.79	0.0051	0	35.04	0.00052	K	WGAPTITNDGVSIAK	E				Cmpd 9521, AutoMSn(765.4041), 52.1 min (id=281475010795101)
1	1	I6Y7T8	Molecular chaperone GroEL OS=Mycobacterium tuberculosis (strain ATCC 25618 / H37Rv) GN=groEL PE=3 SV=1	7373	56692	235	231	24	24	63.3	4.85	15899	1	1	1	765.406	1528.8	2	1528.79	0.0089	0	41.54	0.00013	K	WGAPTITNDGVSIAK	E				Cmpd 9261, AutoMSn(765.4060), 51.1 min (id=281475010794841)
1	1	I6Y7T8	Molecular chaperone GroEL OS=Mycobacterium tuberculosis (strain ATCC 25618 / H37Rv) GN=groEL PE=3 SV=1	7373	56692	235	231	24	24	63.3	4.85	15907	1	1	1	765.894	1529.77	2	1528.79	0.9849	0	28.34	0.0022	K	WGAPTITNDGVSIAK	E				Cmpd 10582, AutoMSn(765.8940), 56.3 min (id=281475010796162)
1	1	I6Y7T8	Molecular chaperone GroEL OS=Mycobacterium tuberculosis (strain ATCC 25618 / H37Rv) GN=groEL PE=3 SV=1	7373	56692	235	231	24	24	63.3	4.85	15909	1	1	1	765.895	1529.78	2	1528.79	0.9871	0	17.93	0.021	K	WGAPTITNDGVSIAK	E				Cmpd 10793, AutoMSn(765.8951), 57.2 min (id=281475010796373)
1	1	I6Y7T8	Molecular chaperone GroEL OS=Mycobacterium tuberculosis (strain ATCC 25618 / H37Rv) GN=groEL PE=3 SV=1	7373	56692	235	231	24	24	63.3	4.85	15911	1	1	1	765.896	1529.78	2	1528.79	0.9883	0	15.56	0.035	K	WGAPTITNDGVSIAK	E				Cmpd 10515, AutoMSn(765.8957), 56.1 min (id=281475010796095)
1	1	I6Y7T8	Molecular chaperone GroEL OS=Mycobacterium tuberculosis (strain ATCC 25618 / H37Rv) GN=groEL PE=3 SV=1	7373	56692	235	231	24	24	63.3	4.85	15920	1	1	1	765.898	1529.78	2	1528.79	0.9919	0	38.47	0.00025	K	WGAPTITNDGVSIAK	E				Cmpd 10725, AutoMSn(765.8976), 56.9 min (id=281475010796305)
1	1	I6Y7T8	Molecular chaperone GroEL OS=Mycobacterium tuberculosis (strain ATCC 25618 / H37Rv) GN=groEL PE=3 SV=1	7373	56692	235	231	24	24	63.3	4.85	18376	1	1	1	553.3	1656.88	3	1656.88	-0.0041	1	48.27	3e-05	K	KWGAPTITNDGVSIAK	E				Cmpd 4830, AutoMSn(553.3004), 33.8 min (id=281475010790410)
1	1	I6Y7T8	Molecular chaperone GroEL OS=Mycobacterium tuberculosis (strain ATCC 25618 / H37Rv) GN=groEL PE=3 SV=1	7373	56692	235	231	24	24	63.3	4.85	18378	1	1	1	829.448	1656.88	2	1656.88	-0.0011	1	21.84	0.0089	K	KWGAPTITNDGVSIAK	E				Cmpd 4404, AutoMSn(829.4485), 32.1 min (id=281475010789984)
1	1	I6Y7T8	Molecular chaperone GroEL OS=Mycobacterium tuberculosis (strain ATCC 25618 / H37Rv) GN=groEL PE=3 SV=1	7373	56692	235	231	24	24	63.3	4.85	18392	1	1	1	829.938	1657.86	2	1657.87	-0.0057	0	34.1	0.00063	K	QIAFNSGLEPGVVAEK	V				Cmpd 9857, AutoMSn(829.9382), 53.5 min (id=281475010795437)
1	1	I6Y7T8	Molecular chaperone GroEL OS=Mycobacterium tuberculosis (strain ATCC 25618 / H37Rv) GN=groEL PE=3 SV=1	7373	56692	235	231	24	24	63.3	4.85	18393	1	1	1	829.938	1657.86	2	1657.87	-0.0055	0	27.97	0.0024	K	QIAFNSGLEPGVVAEK	V				Cmpd 9720, AutoMSn(829.9383), 52.9 min (id=281475010795300)
1	1	I6Y7T8	Molecular chaperone GroEL OS=Mycobacterium tuberculosis (strain ATCC 25618 / H37Rv) GN=groEL PE=3 SV=1	7373	56692	235	231	24	24	63.3	4.85	18395	1	1	1	829.941	1657.87	2	1657.87	0	0	16.08	0.044	K	QIAFNSGLEPGVVAEK	V				Cmpd 9959, AutoMSn(829.9410), 53.9 min (id=281475010795539)
1	1	I6Y7T8	Molecular chaperone GroEL OS=Mycobacterium tuberculosis (strain ATCC 25618 / H37Rv) GN=groEL PE=3 SV=1	7373	56692	235	231	24	24	63.3	4.85	18396	1	1	1	829.942	1657.87	2	1657.87	0.0012	0	58.48	8.9e-06	K	QIAFNSGLEPGVVAEK	V				Cmpd 9388, AutoMSn(829.9417), 51.6 min (id=281475010794968)
1	1	I6Y7T8	Molecular chaperone GroEL OS=Mycobacterium tuberculosis (strain ATCC 25618 / H37Rv) GN=groEL PE=3 SV=1	7373	56692	235	231	24	24	63.3	4.85	18397	1	1	1	829.942	1657.87	2	1657.87	0.0017	0	31.84	0.0011	K	QIAFNSGLEPGVVAEK	V				Cmpd 9522, AutoMSn(829.9419), 52.1 min (id=281475010795102)
1	1	I6Y7T8	Molecular chaperone GroEL OS=Mycobacterium tuberculosis (strain ATCC 25618 / H37Rv) GN=groEL PE=3 SV=1	7373	56692	235	231	24	24	63.3	4.85	18399	1	1	1	829.942	1657.87	2	1657.87	0.0023	0	49.82	5.5e-05	K	QIAFNSGLEPGVVAEK	V				Cmpd 9122, AutoMSn(829.9422), 50.5 min (id=281475010794702)
1	1	I6Y7T8	Molecular chaperone GroEL OS=Mycobacterium tuberculosis (strain ATCC 25618 / H37Rv) GN=groEL PE=3 SV=1	7373	56692	235	231	24	24	63.3	4.85	18400	1	1	1	829.943	1657.87	2	1657.87	0.0038	0	51.49	1.5e-05	K	QIAFNSGLEPGVVAEK	V				Cmpd 9323, AutoMSn(829.9429), 51.3 min (id=281475010794903)
1	1	I6Y7T8	Molecular chaperone GroEL OS=Mycobacterium tuberculosis (strain ATCC 25618 / H37Rv) GN=groEL PE=3 SV=1	7373	56692	235	231	24	24	63.3	4.85	18402	1	1	1	829.944	1657.87	2	1657.87	0.0055	0	29.13	0.0026	K	QIAFNSGLEPGVVAEK	V				Cmpd 9457, AutoMSn(829.9438), 51.9 min (id=281475010795037)
1	1	I6Y7T8	Molecular chaperone GroEL OS=Mycobacterium tuberculosis (strain ATCC 25618 / H37Rv) GN=groEL PE=3 SV=1	7373	56692	235	231	24	24	63.3	4.85	18403	1	1	1	829.945	1657.88	2	1657.87	0.0076	0	69.2	3.2e-07	K	QIAFNSGLEPGVVAEK	V				Cmpd 9190, AutoMSn(829.9448), 50.8 min (id=281475010794770)
1	1	I6Y7T8	Molecular chaperone GroEL OS=Mycobacterium tuberculosis (strain ATCC 25618 / H37Rv) GN=groEL PE=3 SV=1	7373	56692	235	231	24	24	63.3	4.85	18404	1	1	1	829.945	1657.88	2	1657.87	0.0078	0	69.21	3.2e-07	K	QIAFNSGLEPGVVAEK	V				Cmpd 9259, AutoMSn(829.9449), 51.1 min (id=281475010794839)
1	1	I6Y7T8	Molecular chaperone GroEL OS=Mycobacterium tuberculosis (strain ATCC 25618 / H37Rv) GN=groEL PE=3 SV=1	7373	56692	235	231	24	24	63.3	4.85	18405	1	1	1	829.945	1657.88	2	1657.87	0.0079	0	25.46	0.0062	K	QIAFNSGLEPGVVAEK	V				Cmpd 9588, AutoMSn(829.9450), 52.4 min (id=281475010795168)
1	1	I6Y7T8	Molecular chaperone GroEL OS=Mycobacterium tuberculosis (strain ATCC 25618 / H37Rv) GN=groEL PE=3 SV=1	7373	56692	235	231	24	24	63.3	4.85	18406	1	1	1	829.945	1657.88	2	1657.87	0.0084	0	17.14	0.025	K	QIAFNSGLEPGVVAEK	V				Cmpd 9653, AutoMSn(829.9452), 52.7 min (id=281475010795233)
1	1	I6Y7T8	Molecular chaperone GroEL OS=Mycobacterium tuberculosis (strain ATCC 25618 / H37Rv) GN=groEL PE=3 SV=1	7373	56692	235	231	24	24	63.3	4.85	18414	1	1	1	830.431	1658.85	2	1657.87	0.9794	0	24.8	0.0059	K	QIAFNSGLEPGVVAEK	V				Cmpd 11346, AutoMSn(830.4307), 59.4 min (id=281475010796926)
1	1	I6Y7T8	Molecular chaperone GroEL OS=Mycobacterium tuberculosis (strain ATCC 25618 / H37Rv) GN=groEL PE=3 SV=1	7373	56692	235	231	24	24	63.3	4.85	18417	1	1	1	830.432	1658.85	2	1657.87	0.981	0	26.84	0.0036	K	QIAFNSGLEPGVVAEK	V				Cmpd 10724, AutoMSn(830.4315), 56.9 min (id=281475010796304)
1	1	I6Y7T8	Molecular chaperone GroEL OS=Mycobacterium tuberculosis (strain ATCC 25618 / H37Rv) GN=groEL PE=3 SV=1	7373	56692	235	231	24	24	63.3	4.85	18424	1	1	1	830.434	1658.85	2	1657.87	0.9858	0	27.06	0.01	K	QIAFNSGLEPGVVAEK	V				Cmpd 11212, AutoMSn(830.4340), 58.8 min (id=281475010796792)
1	1	I6Y7T8	Molecular chaperone GroEL OS=Mycobacterium tuberculosis (strain ATCC 25618 / H37Rv) GN=groEL PE=3 SV=1	7373	56692	235	231	24	24	63.3	4.85	18425	1	1	1	830.434	1658.85	2	1657.87	0.9861	0	30.64	0.0038	K	QIAFNSGLEPGVVAEK	V				Cmpd 11145, AutoMSn(830.4341), 58.6 min (id=281475010796725)
1	1	I6Y7T8	Molecular chaperone GroEL OS=Mycobacterium tuberculosis (strain ATCC 25618 / H37Rv) GN=groEL PE=3 SV=1	7373	56692	235	231	24	24	63.3	4.85	18426	1	1	1	830.434	1658.85	2	1657.87	0.9862	0	17.85	0.029	K	QIAFNSGLEPGVVAEK	V				Cmpd 11416, AutoMSn(830.4341), 59.7 min (id=281475010796996)
1	1	I6Y7T8	Molecular chaperone GroEL OS=Mycobacterium tuberculosis (strain ATCC 25618 / H37Rv) GN=groEL PE=3 SV=1	7373	56692	235	231	24	24	63.3	4.85	18430	1	1	1	830.435	1658.86	2	1657.87	0.9885	0	16.2	0.035	K	QIAFNSGLEPGVVAEK	V				Cmpd 10590, AutoMSn(830.4353), 56.4 min (id=281475010796170)
1	1	I6Y7T8	Molecular chaperone GroEL OS=Mycobacterium tuberculosis (strain ATCC 25618 / H37Rv) GN=groEL PE=3 SV=1	7373	56692	235	231	24	24	63.3	4.85	18431	1	1	1	830.436	1658.86	2	1657.87	0.989	0	20.81	0.016	K	QIAFNSGLEPGVVAEK	V				Cmpd 10653, AutoMSn(830.4355), 56.6 min (id=281475010796233)
1	1	I6Y7T8	Molecular chaperone GroEL OS=Mycobacterium tuberculosis (strain ATCC 25618 / H37Rv) GN=groEL PE=3 SV=1	7373	56692	235	231	24	24	63.3	4.85	18432	1	1	1	830.436	1658.86	2	1657.87	0.9891	0	30.34	0.0016	K	QIAFNSGLEPGVVAEK	V				Cmpd 11081, AutoMSn(830.4356), 58.3 min (id=281475010796661)
1	1	I6Y7T8	Molecular chaperone GroEL OS=Mycobacterium tuberculosis (strain ATCC 25618 / H37Rv) GN=groEL PE=3 SV=1	7373	56692	235	231	24	24	63.3	4.85	18433	1	1	1	830.436	1658.86	2	1657.87	0.9898	0	33.99	0.00089	K	QIAFNSGLEPGVVAEK	V				Cmpd 11280, AutoMSn(830.4359), 59.1 min (id=281475010796860)
1	1	I6Y7T8	Molecular chaperone GroEL OS=Mycobacterium tuberculosis (strain ATCC 25618 / H37Rv) GN=groEL PE=3 SV=1	7373	56692	235	231	24	24	63.3	4.85	20604	1	1	1	895.925	1789.83	2	1789.83	0.0017	0	74.82	8.7e-08	K	DETTIVEGAGDTDAIAGR	V				Cmpd 6886, AutoMSn(895.9246), 41.7 min (id=281475010792466)
1	1	I6Y7T8	Molecular chaperone GroEL OS=Mycobacterium tuberculosis (strain ATCC 25618 / H37Rv) GN=groEL PE=3 SV=1	7373	56692	235	231	24	24	63.3	4.85	20605	1	1	1	895.926	1789.84	2	1789.83	0.0036	0	72.24	1.9e-07	K	DETTIVEGAGDTDAIAGR	V				Cmpd 6820, AutoMSn(895.9256), 41.4 min (id=281475010792400)
1	1	I6Y7T8	Molecular chaperone GroEL OS=Mycobacterium tuberculosis (strain ATCC 25618 / H37Rv) GN=groEL PE=3 SV=1	7373	56692	235	231	24	24	63.3	4.85	20606	1	1	1	895.926	1789.84	2	1789.83	0.0036	0	97.1	6e-10	K	DETTIVEGAGDTDAIAGR	V				Cmpd 6492, AutoMSn(895.9256), 40.2 min (id=281475010792072)
1	1	I6Y7T8	Molecular chaperone GroEL OS=Mycobacterium tuberculosis (strain ATCC 25618 / H37Rv) GN=groEL PE=3 SV=1	7373	56692	235	231	24	24	63.3	4.85	20607	1	1	1	895.926	1789.84	2	1789.83	0.0039	0	40.32	0.00029	K	DETTIVEGAGDTDAIAGR	V				Cmpd 6428, AutoMSn(895.9257), 39.9 min (id=281475010792008)
1	1	I6Y7T8	Molecular chaperone GroEL OS=Mycobacterium tuberculosis (strain ATCC 25618 / H37Rv) GN=groEL PE=3 SV=1	7373	56692	235	231	24	24	63.3	4.85	20608	1	1	1	895.926	1789.84	2	1789.83	0.0046	0	89.65	3.4e-09	K	DETTIVEGAGDTDAIAGR	V				Cmpd 6773, AutoMSn(895.9261), 41.3 min (id=281475010792353)
1	1	I6Y7T8	Molecular chaperone GroEL OS=Mycobacterium tuberculosis (strain ATCC 25618 / H37Rv) GN=groEL PE=3 SV=1	7373	56692	235	231	24	24	63.3	4.85	20609	1	1	1	895.926	1789.84	2	1789.83	0.0046	0	79.23	3.8e-08	K	DETTIVEGAGDTDAIAGR	V				Cmpd 6703, AutoMSn(895.9261), 41.0 min (id=281475010792283)
1	1	I6Y7T8	Molecular chaperone GroEL OS=Mycobacterium tuberculosis (strain ATCC 25618 / H37Rv) GN=groEL PE=3 SV=1	7373	56692	235	231	24	24	63.3	4.85	20610	1	1	1	895.926	1789.84	2	1789.83	0.005	0	82.73	1.7e-08	K	DETTIVEGAGDTDAIAGR	V				Cmpd 6633, AutoMSn(895.9263), 40.7 min (id=281475010792213)
1	1	I6Y7T8	Molecular chaperone GroEL OS=Mycobacterium tuberculosis (strain ATCC 25618 / H37Rv) GN=groEL PE=3 SV=1	7373	56692	235	231	24	24	63.3	4.85	20611	1	1	1	895.927	1789.84	2	1789.83	0.0062	0	35.89	0.00084	K	DETTIVEGAGDTDAIAGR	V				Cmpd 7090, AutoMSn(895.9269), 42.5 min (id=281475010792670)
1	1	I6Y7T8	Molecular chaperone GroEL OS=Mycobacterium tuberculosis (strain ATCC 25618 / H37Rv) GN=groEL PE=3 SV=1	7373	56692	235	231	24	24	63.3	4.85	20612	1	1	1	895.927	1789.84	2	1789.83	0.0066	0	64.89	1.1e-06	K	DETTIVEGAGDTDAIAGR	V				Cmpd 7020, AutoMSn(895.9271), 42.2 min (id=281475010792600)
1	1	I6Y7T8	Molecular chaperone GroEL OS=Mycobacterium tuberculosis (strain ATCC 25618 / H37Rv) GN=groEL PE=3 SV=1	7373	56692	235	231	24	24	63.3	4.85	20613	1	1	1	895.927	1789.84	2	1789.83	0.0069	0	99.62	3.7e-10	K	DETTIVEGAGDTDAIAGR	V				Cmpd 6562, AutoMSn(895.9273), 40.5 min (id=281475010792142)
1	1	I6Y7T8	Molecular chaperone GroEL OS=Mycobacterium tuberculosis (strain ATCC 25618 / H37Rv) GN=groEL PE=3 SV=1	7373	56692	235	231	24	24	63.3	4.85	20614	1	1	1	895.928	1789.84	2	1789.83	0.0095	0	40.6	0.00031	K	DETTIVEGAGDTDAIAGR	V				Cmpd 5392, AutoMSn(895.9285), 35.9 min (id=281475010790972)
1	1	I6Y7T8	Molecular chaperone GroEL OS=Mycobacterium tuberculosis (strain ATCC 25618 / H37Rv) GN=groEL PE=3 SV=1	7373	56692	235	231	24	24	63.3	4.85	20615	1	1	1	895.93	1789.85	2	1789.83	0.0121	0	64.04	1.5e-06	K	DETTIVEGAGDTDAIAGR	V				Cmpd 6954, AutoMSn(895.9298), 42.0 min (id=281475010792534)
1	1	I6Y7T8	Molecular chaperone GroEL OS=Mycobacterium tuberculosis (strain ATCC 25618 / H37Rv) GN=groEL PE=3 SV=1	7373	56692	235	231	24	24	63.3	4.85	20754	1	1	1	902.489	1802.96	2	1802.97	-0.0023	0	37.82	0.00093	R	QEAVLEDPYILLVSSK	V				Cmpd 20500, AutoMSn(902.4894), 100.6 min (id=281475010806080)
1	1	I6Y7T8	Molecular chaperone GroEL OS=Mycobacterium tuberculosis (strain ATCC 25618 / H37Rv) GN=groEL PE=3 SV=1	7373	56692	235	231	24	24	63.3	4.85	20755	1	1	1	902.49	1802.96	2	1802.97	-0.0016	0	23.55	0.014	R	QEAVLEDPYILLVSSK	V				Cmpd 20668, AutoMSn(902.4898), 101.3 min (id=281475010806248)
1	1	I6Y7T8	Molecular chaperone GroEL OS=Mycobacterium tuberculosis (strain ATCC 25618 / H37Rv) GN=groEL PE=3 SV=1	7373	56692	235	231	24	24	63.3	4.85	20757	1	1	1	902.491	1802.97	2	1802.97	0.0005	0	59.54	2.6e-06	R	QEAVLEDPYILLVSSK	V				Cmpd 20142, AutoMSn(902.4908), 99.1 min (id=281475010805722)
1	1	I6Y7T8	Molecular chaperone GroEL OS=Mycobacterium tuberculosis (strain ATCC 25618 / H37Rv) GN=groEL PE=3 SV=1	7373	56692	235	231	24	24	63.3	4.85	20758	1	1	1	902.492	1802.97	2	1802.97	0.0023	0	28.03	0.0037	R	QEAVLEDPYILLVSSK	V				Cmpd 20041, AutoMSn(902.4917), 98.6 min (id=281475010805621)
1	1	I6Y7T8	Molecular chaperone GroEL OS=Mycobacterium tuberculosis (strain ATCC 25618 / H37Rv) GN=groEL PE=3 SV=1	7373	56692	235	231	24	24	63.3	4.85	20759	1	1	1	902.492	1802.97	2	1802.97	0.0023	0	67.1	5.1e-07	R	QEAVLEDPYILLVSSK	V				Cmpd 20283, AutoMSn(902.4917), 99.7 min (id=281475010805863)
1	1	I6Y7T8	Molecular chaperone GroEL OS=Mycobacterium tuberculosis (strain ATCC 25618 / H37Rv) GN=groEL PE=3 SV=1	7373	56692	235	231	24	24	63.3	4.85	20760	1	1	1	902.492	1802.97	2	1802.97	0.0024	0	30.31	0.0024	R	QEAVLEDPYILLVSSK	V				Cmpd 20779, AutoMSn(902.4918), 101.8 min (id=281475010806359)
1	1	I6Y7T8	Molecular chaperone GroEL OS=Mycobacterium tuberculosis (strain ATCC 25618 / H37Rv) GN=groEL PE=3 SV=1	7373	56692	235	231	24	24	63.3	4.85	20761	1	1	1	902.492	1802.97	2	1802.97	0.0033	0	61.74	1.6e-06	R	QEAVLEDPYILLVSSK	V				Cmpd 20212, AutoMSn(902.4922), 99.4 min (id=281475010805792)
1	1	I6Y7T8	Molecular chaperone GroEL OS=Mycobacterium tuberculosis (strain ATCC 25618 / H37Rv) GN=groEL PE=3 SV=1	7373	56692	235	231	24	24	63.3	4.85	20762	1	1	1	902.492	1802.97	2	1802.97	0.0035	0	58.32	3.4e-06	R	QEAVLEDPYILLVSSK	V				Cmpd 20191, AutoMSn(902.4923), 99.3 min (id=281475010805771)
1	1	I6Y7T8	Molecular chaperone GroEL OS=Mycobacterium tuberculosis (strain ATCC 25618 / H37Rv) GN=groEL PE=3 SV=1	7373	56692	235	231	24	24	63.3	4.85	20763	1	1	1	902.492	1802.97	2	1802.97	0.0038	0	48.54	3.3e-05	R	QEAVLEDPYILLVSSK	V				Cmpd 20531, AutoMSn(902.4924), 100.7 min (id=281475010806111)
1	1	I6Y7T8	Molecular chaperone GroEL OS=Mycobacterium tuberculosis (strain ATCC 25618 / H37Rv) GN=groEL PE=3 SV=1	7373	56692	235	231	24	24	63.3	4.85	20764	1	1	1	902.493	1802.97	2	1802.97	0.004	0	44.44	6.8e-05	R	QEAVLEDPYILLVSSK	V				Cmpd 20362, AutoMSn(902.4926), 100.0 min (id=281475010805942)
1	1	I6Y7T8	Molecular chaperone GroEL OS=Mycobacterium tuberculosis (strain ATCC 25618 / H37Rv) GN=groEL PE=3 SV=1	7373	56692	235	231	24	24	63.3	4.85	20765	1	1	1	902.493	1802.97	2	1802.97	0.004	0	54.19	8.3e-06	R	QEAVLEDPYILLVSSK	V				Cmpd 20123, AutoMSn(902.4926), 99.0 min (id=281475010805703)
1	1	I6Y7T8	Molecular chaperone GroEL OS=Mycobacterium tuberculosis (strain ATCC 25618 / H37Rv) GN=groEL PE=3 SV=1	7373	56692	235	231	24	24	63.3	4.85	20766	1	1	1	902.493	1802.97	2	1802.97	0.0041	0	61.72	1.6e-06	R	QEAVLEDPYILLVSSK	V				Cmpd 20238, AutoMSn(902.4926), 99.5 min (id=281475010805818)
1	1	I6Y7T8	Molecular chaperone GroEL OS=Mycobacterium tuberculosis (strain ATCC 25618 / H37Rv) GN=groEL PE=3 SV=1	7373	56692	235	231	24	24	63.3	4.85	20767	1	1	1	902.493	1802.97	2	1802.97	0.0045	0	68.64	3.7e-07	R	QEAVLEDPYILLVSSK	V				Cmpd 20273, AutoMSn(902.4928), 99.6 min (id=281475010805853)
1	1	I6Y7T8	Molecular chaperone GroEL OS=Mycobacterium tuberculosis (strain ATCC 25618 / H37Rv) GN=groEL PE=3 SV=1	7373	56692	235	231	24	24	63.3	4.85	20768	1	1	1	902.493	1802.97	2	1802.97	0.0045	0	59.84	2.4e-06	R	QEAVLEDPYILLVSSK	V				Cmpd 20202, AutoMSn(902.4928), 99.3 min (id=281475010805782)
1	1	I6Y7T8	Molecular chaperone GroEL OS=Mycobacterium tuberculosis (strain ATCC 25618 / H37Rv) GN=groEL PE=3 SV=1	7373	56692	235	231	24	24	63.3	4.85	20769	1	1	1	902.493	1802.97	2	1802.97	0.005	0	25.98	0.015	R	QEAVLEDPYILLVSSK	V				Cmpd 20701, AutoMSn(902.4930), 101.5 min (id=281475010806281)
1	1	I6Y7T8	Molecular chaperone GroEL OS=Mycobacterium tuberculosis (strain ATCC 25618 / H37Rv) GN=groEL PE=3 SV=1	7373	56692	235	231	24	24	63.3	4.85	20770	1	1	1	902.493	1802.97	2	1802.97	0.005	0	52.73	1.1e-05	R	QEAVLEDPYILLVSSK	V				Cmpd 20384, AutoMSn(902.4930), 100.1 min (id=281475010805964)
1	1	I6Y7T8	Molecular chaperone GroEL OS=Mycobacterium tuberculosis (strain ATCC 25618 / H37Rv) GN=groEL PE=3 SV=1	7373	56692	235	231	24	24	63.3	4.85	20771	1	1	1	902.493	1802.97	2	1802.97	0.0051	0	34.87	0.00066	R	QEAVLEDPYILLVSSK	V				Cmpd 20685, AutoMSn(902.4931), 101.4 min (id=281475010806265)
1	1	I6Y7T8	Molecular chaperone GroEL OS=Mycobacterium tuberculosis (strain ATCC 25618 / H37Rv) GN=groEL PE=3 SV=1	7373	56692	235	231	24	24	63.3	4.85	20772	1	1	1	902.493	1802.97	2	1802.97	0.0051	0	65.47	7.3e-07	R	QEAVLEDPYILLVSSK	V				Cmpd 20077, AutoMSn(902.4931), 98.8 min (id=281475010805657)
1	1	I6Y7T8	Molecular chaperone GroEL OS=Mycobacterium tuberculosis (strain ATCC 25618 / H37Rv) GN=groEL PE=3 SV=1	7373	56692	235	231	24	24	63.3	4.85	20773	1	1	1	902.493	1802.97	2	1802.97	0.0055	0	65.72	6.9e-07	R	QEAVLEDPYILLVSSK	V				Cmpd 20168, AutoMSn(902.4933), 99.2 min (id=281475010805748)
1	1	I6Y7T8	Molecular chaperone GroEL OS=Mycobacterium tuberculosis (strain ATCC 25618 / H37Rv) GN=groEL PE=3 SV=1	7373	56692	235	231	24	24	63.3	4.85	20774	1	1	1	902.493	1802.97	2	1802.97	0.0056	0	48.85	2.6e-05	R	QEAVLEDPYILLVSSK	V				Cmpd 20335, AutoMSn(902.4933), 99.9 min (id=281475010805915)
1	1	I6Y7T8	Molecular chaperone GroEL OS=Mycobacterium tuberculosis (strain ATCC 25618 / H37Rv) GN=groEL PE=3 SV=1	7373	56692	235	231	24	24	63.3	4.85	20775	1	1	1	902.493	1802.97	2	1802.97	0.0057	0	61.71	1.6e-06	R	QEAVLEDPYILLVSSK	V				Cmpd 20317, AutoMSn(902.4934), 99.8 min (id=281475010805897)
1	1	I6Y7T8	Molecular chaperone GroEL OS=Mycobacterium tuberculosis (strain ATCC 25618 / H37Rv) GN=groEL PE=3 SV=1	7373	56692	235	231	24	24	63.3	4.85	20776	1	1	1	902.493	1802.97	2	1802.97	0.0057	0	61.54	1.7e-06	R	QEAVLEDPYILLVSSK	V				Cmpd 20178, AutoMSn(902.4934), 99.2 min (id=281475010805758)
1	1	I6Y7T8	Molecular chaperone GroEL OS=Mycobacterium tuberculosis (strain ATCC 25618 / H37Rv) GN=groEL PE=3 SV=1	7373	56692	235	231	24	24	63.3	4.85	20777	1	1	1	902.494	1802.97	2	1802.97	0.0058	0	37.44	0.00062	R	QEAVLEDPYILLVSSK	V				Cmpd 20588, AutoMSn(902.4935), 101.0 min (id=281475010806168)
1	1	I6Y7T8	Molecular chaperone GroEL OS=Mycobacterium tuberculosis (strain ATCC 25618 / H37Rv) GN=groEL PE=3 SV=1	7373	56692	235	231	24	24	63.3	4.85	20778	1	1	1	902.494	1802.97	2	1802.97	0.006	0	55.31	6.5e-06	R	QEAVLEDPYILLVSSK	V				Cmpd 20402, AutoMSn(902.4935), 100.2 min (id=281475010805982)
1	1	I6Y7T8	Molecular chaperone GroEL OS=Mycobacterium tuberculosis (strain ATCC 25618 / H37Rv) GN=groEL PE=3 SV=1	7373	56692	235	231	24	24	63.3	4.85	20779	1	1	1	902.494	1802.97	2	1802.97	0.0063	0	60.29	2.2e-06	R	QEAVLEDPYILLVSSK	V				Cmpd 20108, AutoMSn(902.4937), 98.9 min (id=281475010805688)
1	1	I6Y7T8	Molecular chaperone GroEL OS=Mycobacterium tuberculosis (strain ATCC 25618 / H37Rv) GN=groEL PE=3 SV=1	7373	56692	235	231	24	24	63.3	4.85	20780	1	1	1	902.494	1802.97	2	1802.97	0.0064	0	55.2	6.7e-06	R	QEAVLEDPYILLVSSK	V				Cmpd 20392, AutoMSn(902.4938), 100.2 min (id=281475010805972)
1	1	I6Y7T8	Molecular chaperone GroEL OS=Mycobacterium tuberculosis (strain ATCC 25618 / H37Rv) GN=groEL PE=3 SV=1	7373	56692	235	231	24	24	63.3	4.85	20781	1	1	1	902.494	1802.97	2	1802.97	0.0064	0	59.74	2.5e-06	R	QEAVLEDPYILLVSSK	V				Cmpd 20326, AutoMSn(902.4938), 99.9 min (id=281475010805906)
1	1	I6Y7T8	Molecular chaperone GroEL OS=Mycobacterium tuberculosis (strain ATCC 25618 / H37Rv) GN=groEL PE=3 SV=1	7373	56692	235	231	24	24	63.3	4.85	20782	1	1	1	902.494	1802.97	2	1802.97	0.0066	0	56.88	4.6e-06	R	QEAVLEDPYILLVSSK	V				Cmpd 20248, AutoMSn(902.4938), 99.5 min (id=281475010805828)
1	1	I6Y7T8	Molecular chaperone GroEL OS=Mycobacterium tuberculosis (strain ATCC 25618 / H37Rv) GN=groEL PE=3 SV=1	7373	56692	235	231	24	24	63.3	4.85	20783	1	1	1	902.494	1802.97	2	1802.97	0.0067	0	55.75	5.9e-06	R	QEAVLEDPYILLVSSK	V				Cmpd 20151, AutoMSn(902.4939), 99.1 min (id=281475010805731)
1	1	I6Y7T8	Molecular chaperone GroEL OS=Mycobacterium tuberculosis (strain ATCC 25618 / H37Rv) GN=groEL PE=3 SV=1	7373	56692	235	231	24	24	63.3	4.85	20784	1	1	1	902.494	1802.97	2	1802.97	0.0069	0	36.88	0.00084	R	QEAVLEDPYILLVSSK	V				Cmpd 20054, AutoMSn(902.4940), 98.6 min (id=281475010805634)
1	1	I6Y7T8	Molecular chaperone GroEL OS=Mycobacterium tuberculosis (strain ATCC 25618 / H37Rv) GN=groEL PE=3 SV=1	7373	56692	235	231	24	24	63.3	4.85	20785	1	1	1	902.494	1802.97	2	1802.97	0.0071	0	32.69	0.0014	R	QEAVLEDPYILLVSSK	V				Cmpd 20467, AutoMSn(902.4941), 100.5 min (id=281475010806047)
1	1	I6Y7T8	Molecular chaperone GroEL OS=Mycobacterium tuberculosis (strain ATCC 25618 / H37Rv) GN=groEL PE=3 SV=1	7373	56692	235	231	24	24	63.3	4.85	20786	1	1	1	902.494	1802.97	2	1802.97	0.0073	0	53.45	9.7e-06	R	QEAVLEDPYILLVSSK	V				Cmpd 20306, AutoMSn(902.4942), 99.8 min (id=281475010805886)
1	1	I6Y7T8	Molecular chaperone GroEL OS=Mycobacterium tuberculosis (strain ATCC 25618 / H37Rv) GN=groEL PE=3 SV=1	7373	56692	235	231	24	24	63.3	4.85	20787	1	1	1	902.494	1802.97	2	1802.97	0.0073	0	64.81	8.4e-07	R	QEAVLEDPYILLVSSK	V				Cmpd 20226, AutoMSn(902.4942), 99.4 min (id=281475010805806)
1	1	I6Y7T8	Molecular chaperone GroEL OS=Mycobacterium tuberculosis (strain ATCC 25618 / H37Rv) GN=groEL PE=3 SV=1	7373	56692	235	231	24	24	63.3	4.85	20788	1	1	1	902.494	1802.97	2	1802.97	0.0075	0	42.6	0.0001	R	QEAVLEDPYILLVSSK	V				Cmpd 20373, AutoMSn(902.4943), 100.1 min (id=281475010805953)
1	1	I6Y7T8	Molecular chaperone GroEL OS=Mycobacterium tuberculosis (strain ATCC 25618 / H37Rv) GN=groEL PE=3 SV=1	7373	56692	235	231	24	24	63.3	4.85	20789	1	1	1	902.494	1802.97	2	1802.97	0.0078	0	61.17	1.8e-06	R	QEAVLEDPYILLVSSK	V				Cmpd 20288, AutoMSn(902.4945), 99.7 min (id=281475010805868)
1	1	I6Y7T8	Molecular chaperone GroEL OS=Mycobacterium tuberculosis (strain ATCC 25618 / H37Rv) GN=groEL PE=3 SV=1	7373	56692	235	231	24	24	63.3	4.85	20790	1	1	1	902.495	1802.97	2	1802.97	0.008	0	35.36	0.00075	R	QEAVLEDPYILLVSSK	V				Cmpd 20609, AutoMSn(902.4945), 101.1 min (id=281475010806189)
1	1	I6Y7T8	Molecular chaperone GroEL OS=Mycobacterium tuberculosis (strain ATCC 25618 / H37Rv) GN=groEL PE=3 SV=1	7373	56692	235	231	24	24	63.3	4.85	20792	1	1	1	902.495	1802.97	2	1802.97	0.0083	0	48.52	4.5e-05	R	QEAVLEDPYILLVSSK	V				Cmpd 20541, AutoMSn(902.4947), 100.8 min (id=281475010806121)
1	1	I6Y7T8	Molecular chaperone GroEL OS=Mycobacterium tuberculosis (strain ATCC 25618 / H37Rv) GN=groEL PE=3 SV=1	7373	56692	235	231	24	24	63.3	4.85	20793	1	1	1	902.495	1802.97	2	1802.97	0.0083	0	54.7	7.4e-06	R	QEAVLEDPYILLVSSK	V				Cmpd 20440, AutoMSn(902.4947), 100.4 min (id=281475010806020)
1	1	I6Y7T8	Molecular chaperone GroEL OS=Mycobacterium tuberculosis (strain ATCC 25618 / H37Rv) GN=groEL PE=3 SV=1	7373	56692	235	231	24	24	63.3	4.85	20794	1	1	1	902.495	1802.98	2	1802.97	0.0091	0	47	5.2e-05	R	QEAVLEDPYILLVSSK	V				Cmpd 20419, AutoMSn(902.4951), 100.3 min (id=281475010805999)
1	1	I6Y7T8	Molecular chaperone GroEL OS=Mycobacterium tuberculosis (strain ATCC 25618 / H37Rv) GN=groEL PE=3 SV=1	7373	56692	235	231	24	24	63.3	4.85	20795	1	1	1	902.495	1802.98	2	1802.97	0.0093	0	19.21	0.016	R	QEAVLEDPYILLVSSK	V				Cmpd 20636, AutoMSn(902.4952), 101.2 min (id=281475010806216)
1	1	I6Y7T8	Molecular chaperone GroEL OS=Mycobacterium tuberculosis (strain ATCC 25618 / H37Rv) GN=groEL PE=3 SV=1	7373	56692	235	231	24	24	63.3	4.85	20796	1	1	1	902.495	1802.98	2	1802.97	0.0093	0	45.18	7.3e-05	R	QEAVLEDPYILLVSSK	V				Cmpd 20072, AutoMSn(902.4952), 98.7 min (id=281475010805652)
1	1	I6Y7T8	Molecular chaperone GroEL OS=Mycobacterium tuberculosis (strain ATCC 25618 / H37Rv) GN=groEL PE=3 SV=1	7373	56692	235	231	24	24	63.3	4.85	20797	1	1	1	902.495	1802.98	2	1802.97	0.0095	0	69.4	3.1e-07	R	QEAVLEDPYILLVSSK	V				Cmpd 20358, AutoMSn(902.4953), 100.0 min (id=281475010805938)
1	1	I6Y7T8	Molecular chaperone GroEL OS=Mycobacterium tuberculosis (strain ATCC 25618 / H37Rv) GN=groEL PE=3 SV=1	7373	56692	235	231	24	24	63.3	4.85	20798	1	1	1	902.495	1802.98	2	1802.97	0.0097	0	28.71	0.0026	R	QEAVLEDPYILLVSSK	V				Cmpd 20567, AutoMSn(902.4954), 100.9 min (id=281475010806147)
1	1	I6Y7T8	Molecular chaperone GroEL OS=Mycobacterium tuberculosis (strain ATCC 25618 / H37Rv) GN=groEL PE=3 SV=1	7373	56692	235	231	24	24	63.3	4.85	20799	1	1	1	902.495	1802.98	2	1802.97	0.0097	0	42.41	0.0003	R	QEAVLEDPYILLVSSK	V				Cmpd 20518, AutoMSn(902.4954), 100.7 min (id=281475010806098)
1	1	I6Y7T8	Molecular chaperone GroEL OS=Mycobacterium tuberculosis (strain ATCC 25618 / H37Rv) GN=groEL PE=3 SV=1	7373	56692	235	231	24	24	63.3	4.85	20800	1	1	1	902.495	1802.98	2	1802.97	0.0097	0	51.02	1.6e-05	R	QEAVLEDPYILLVSSK	V				Cmpd 20345, AutoMSn(902.4954), 99.9 min (id=281475010805925)
1	1	I6Y7T8	Molecular chaperone GroEL OS=Mycobacterium tuberculosis (strain ATCC 25618 / H37Rv) GN=groEL PE=3 SV=1	7373	56692	235	231	24	24	63.3	4.85	20801	1	1	1	902.495	1802.98	2	1802.97	0.01	0	46.81	4.1e-05	R	QEAVLEDPYILLVSSK	V				Cmpd 20410, AutoMSn(902.4956), 100.2 min (id=281475010805990)
1	1	I6Y7T8	Molecular chaperone GroEL OS=Mycobacterium tuberculosis (strain ATCC 25618 / H37Rv) GN=groEL PE=3 SV=1	7373	56692	235	231	24	24	63.3	4.85	20802	1	1	1	902.496	1802.98	2	1802.97	0.0107	0	24.11	0.0078	R	QEAVLEDPYILLVSSK	V				Cmpd 20712, AutoMSn(902.4959), 101.5 min (id=281475010806292)
1	1	I6Y7T8	Molecular chaperone GroEL OS=Mycobacterium tuberculosis (strain ATCC 25618 / H37Rv) GN=groEL PE=3 SV=1	7373	56692	235	231	24	24	63.3	4.85	20803	1	1	1	902.496	1802.98	2	1802.97	0.0111	0	25.33	0.0082	R	QEAVLEDPYILLVSSK	V				Cmpd 20627, AutoMSn(902.4961), 101.2 min (id=281475010806207)
1	1	I6Y7T8	Molecular chaperone GroEL OS=Mycobacterium tuberculosis (strain ATCC 25618 / H37Rv) GN=groEL PE=3 SV=1	7373	56692	235	231	24	24	63.3	4.85	20804	1	1	1	902.496	1802.98	2	1802.97	0.0112	0	37.08	0.00051	R	QEAVLEDPYILLVSSK	V				Cmpd 20577, AutoMSn(902.4962), 100.9 min (id=281475010806157)
1	1	I6Y7T8	Molecular chaperone GroEL OS=Mycobacterium tuberculosis (strain ATCC 25618 / H37Rv) GN=groEL PE=3 SV=1	7373	56692	235	231	24	24	63.3	4.85	20805	1	1	1	902.496	1802.98	2	1802.97	0.0112	0	28.77	0.0025	R	QEAVLEDPYILLVSSK	V				Cmpd 20460, AutoMSn(902.4961), 100.4 min (id=281475010806040)
1	1	I6Y7T8	Molecular chaperone GroEL OS=Mycobacterium tuberculosis (strain ATCC 25618 / H37Rv) GN=groEL PE=3 SV=1	7373	56692	235	231	24	24	63.3	4.85	20806	1	1	1	902.496	1802.98	2	1802.97	0.0116	0	26.71	0.0031	R	QEAVLEDPYILLVSSK	V				Cmpd 20425, AutoMSn(902.4963), 100.3 min (id=281475010806005)
1	1	I6Y7T8	Molecular chaperone GroEL OS=Mycobacterium tuberculosis (strain ATCC 25618 / H37Rv) GN=groEL PE=3 SV=1	7373	56692	235	231	24	24	63.3	4.85	20807	1	1	1	902.497	1802.98	2	1802.97	0.0129	0	31.85	0.0014	R	QEAVLEDPYILLVSSK	V				Cmpd 20474, AutoMSn(902.4970), 100.5 min (id=281475010806054)
1	1	I6Y7T8	Molecular chaperone GroEL OS=Mycobacterium tuberculosis (strain ATCC 25618 / H37Rv) GN=groEL PE=3 SV=1	7373	56692	235	231	24	24	63.3	4.85	20808	1	1	1	902.497	1802.98	2	1802.97	0.013	0	40.96	0.00014	R	QEAVLEDPYILLVSSK	V				Cmpd 20062, AutoMSn(902.4971), 98.7 min (id=281475010805642)
1	1	I6Y7T8	Molecular chaperone GroEL OS=Mycobacterium tuberculosis (strain ATCC 25618 / H37Rv) GN=groEL PE=3 SV=1	7373	56692	235	231	24	24	63.3	4.85	20809	1	1	1	902.497	1802.98	2	1802.97	0.0133	0	28.77	0.0032	R	QEAVLEDPYILLVSSK	V				Cmpd 20616, AutoMSn(902.4972), 101.1 min (id=281475010806196)
1	1	I6Y7T8	Molecular chaperone GroEL OS=Mycobacterium tuberculosis (strain ATCC 25618 / H37Rv) GN=groEL PE=3 SV=1	7373	56692	235	231	24	24	63.3	4.85	20810	1	1	1	902.498	1802.98	2	1802.97	0.014	0	29.6	0.0025	R	QEAVLEDPYILLVSSK	V				Cmpd 20772, AutoMSn(902.4976), 101.8 min (id=281475010806352)
1	1	I6Y7T8	Molecular chaperone GroEL OS=Mycobacterium tuberculosis (strain ATCC 25618 / H37Rv) GN=groEL PE=3 SV=1	7373	56692	235	231	24	24	63.3	4.85	20811	1	1	1	902.498	1802.98	2	1802.97	0.0143	0	20.13	0.013	R	QEAVLEDPYILLVSSK	V				Cmpd 20482, AutoMSn(902.4977), 100.5 min (id=281475010806062)
1	1	I6Y7T8	Molecular chaperone GroEL OS=Mycobacterium tuberculosis (strain ATCC 25618 / H37Rv) GN=groEL PE=3 SV=1	7373	56692	235	231	24	24	63.3	4.85	20812	1	1	1	902.498	1802.98	2	1802.97	0.0144	0	54.74	9.1e-06	R	QEAVLEDPYILLVSSK	V				Cmpd 20447, AutoMSn(902.4977), 100.4 min (id=281475010806027)
1	1	I6Y7T8	Molecular chaperone GroEL OS=Mycobacterium tuberculosis (strain ATCC 25618 / H37Rv) GN=groEL PE=3 SV=1	7373	56692	235	231	24	24	63.3	4.85	20813	1	1	1	902.5	1802.99	2	1802.97	0.0195	0	20.66	0.042	R	QEAVLEDPYILLVSSK	V				Cmpd 20677, AutoMSn(902.5003), 101.4 min (id=281475010806257)
1	1	I6Y7T8	Molecular chaperone GroEL OS=Mycobacterium tuberculosis (strain ATCC 25618 / H37Rv) GN=groEL PE=3 SV=1	7373	56692	235	231	24	24	63.3	4.85	23789	1	1	1	1038.03	2074.05	2	2074.05	-0.0041	0	57.26	4.3e-06	K	TDDVAGDGTTTATVLAQALVR	E				Cmpd 18958, AutoMSn(1038.0323), 93.6 min (id=281475010804538)
1	1	I6Y7T8	Molecular chaperone GroEL OS=Mycobacterium tuberculosis (strain ATCC 25618 / H37Rv) GN=groEL PE=3 SV=1	7373	56692	235	231	24	24	63.3	4.85	23790	1	1	1	1038.03	2074.05	2	2074.05	-0.0014	0	120.23	7.2e-12	K	TDDVAGDGTTTATVLAQALVR	E				Cmpd 18773, AutoMSn(1038.0337), 92.7 min (id=281475010804353)
1	1	I6Y7T8	Molecular chaperone GroEL OS=Mycobacterium tuberculosis (strain ATCC 25618 / H37Rv) GN=groEL PE=3 SV=1	7373	56692	235	231	24	24	63.3	4.85	23791	1	1	1	692.359	2074.06	3	2074.05	0.0011	0	49.21	2.4e-05	K	TDDVAGDGTTTATVLAQALVR	E				Cmpd 18918, AutoMSn(692.3591), 93.4 min (id=281475010804498)
1	1	I6Y7T8	Molecular chaperone GroEL OS=Mycobacterium tuberculosis (strain ATCC 25618 / H37Rv) GN=groEL PE=3 SV=1	7373	56692	235	231	24	24	63.3	4.85	23792	1	1	1	1038.04	2074.06	2	2074.05	0.0015	0	59.34	2.7e-06	K	TDDVAGDGTTTATVLAQALVR	E				Cmpd 18906, AutoMSn(1038.0352), 93.3 min (id=281475010804486)
1	1	I6Y7T8	Molecular chaperone GroEL OS=Mycobacterium tuberculosis (strain ATCC 25618 / H37Rv) GN=groEL PE=3 SV=1	7373	56692	235	231	24	24	63.3	4.85	23793	1	1	1	1038.04	2074.06	2	2074.05	0.0017	0	93.65	1.9e-09	K	TDDVAGDGTTTATVLAQALVR	E				Cmpd 18864, AutoMSn(1038.0353), 93.1 min (id=281475010804444)
1	1	I6Y7T8	Molecular chaperone GroEL OS=Mycobacterium tuberculosis (strain ATCC 25618 / H37Rv) GN=groEL PE=3 SV=1	7373	56692	235	231	24	24	63.3	4.85	23794	1	1	1	1038.04	2074.06	2	2074.05	0.0035	0	116.03	1.3e-11	K	TDDVAGDGTTTATVLAQALVR	E				Cmpd 18823, AutoMSn(1038.0362), 93.0 min (id=281475010804403)
1	1	I6Y7T8	Molecular chaperone GroEL OS=Mycobacterium tuberculosis (strain ATCC 25618 / H37Rv) GN=groEL PE=3 SV=1	7373	56692	235	231	24	24	63.3	4.85	23795	1	1	1	1038.04	2074.06	2	2074.05	0.0039	0	28.39	0.0023	K	TDDVAGDGTTTATVLAQALVR	E				Cmpd 19863, AutoMSn(1038.0364), 97.8 min (id=281475010805443)
1	1	I6Y7T8	Molecular chaperone GroEL OS=Mycobacterium tuberculosis (strain ATCC 25618 / H37Rv) GN=groEL PE=3 SV=1	7373	56692	235	231	24	24	63.3	4.85	23796	1	1	1	1038.04	2074.06	2	2074.05	0.0039	0	66.91	6.4e-07	K	TDDVAGDGTTTATVLAQALVR	E				Cmpd 18938, AutoMSn(1038.0364), 93.5 min (id=281475010804518)
1	1	I6Y7T8	Molecular chaperone GroEL OS=Mycobacterium tuberculosis (strain ATCC 25618 / H37Rv) GN=groEL PE=3 SV=1	7373	56692	235	231	24	24	63.3	4.85	23797	1	1	1	1038.04	2074.06	2	2074.05	0.0039	0	115.6	1.7e-11	K	TDDVAGDGTTTATVLAQALVR	E				Cmpd 18727, AutoMSn(1038.0364), 92.5 min (id=281475010804307)
1	1	I6Y7T8	Molecular chaperone GroEL OS=Mycobacterium tuberculosis (strain ATCC 25618 / H37Rv) GN=groEL PE=3 SV=1	7373	56692	235	231	24	24	63.3	4.85	23798	1	1	1	692.36	2074.06	3	2074.05	0.004	0	71.29	4.3e-07	K	TDDVAGDGTTTATVLAQALVR	E				Cmpd 18825, AutoMSn(692.3601), 93.0 min (id=281475010804405)
1	1	I6Y7T8	Molecular chaperone GroEL OS=Mycobacterium tuberculosis (strain ATCC 25618 / H37Rv) GN=groEL PE=3 SV=1	7373	56692	235	231	24	24	63.3	4.85	23799	1	1	1	1038.04	2074.06	2	2074.05	0.0042	0	78.52	4.3e-08	K	TDDVAGDGTTTATVLAQALVR	E				Cmpd 18874, AutoMSn(1038.0365), 93.2 min (id=281475010804454)
1	1	I6Y7T8	Molecular chaperone GroEL OS=Mycobacterium tuberculosis (strain ATCC 25618 / H37Rv) GN=groEL PE=3 SV=1	7373	56692	235	231	24	24	63.3	4.85	23800	1	1	1	692.36	2074.06	3	2074.05	0.0042	0	20.38	0.013	K	TDDVAGDGTTTATVLAQALVR	E				Cmpd 18968, AutoMSn(692.3601), 93.6 min (id=281475010804548)
1	1	I6Y7T8	Molecular chaperone GroEL OS=Mycobacterium tuberculosis (strain ATCC 25618 / H37Rv) GN=groEL PE=3 SV=1	7373	56692	235	231	24	24	63.3	4.85	23801	1	1	1	692.36	2074.06	3	2074.05	0.0042	0	58.44	6.7e-06	K	TDDVAGDGTTTATVLAQALVR	E				Cmpd 18748, AutoMSn(692.3601), 92.6 min (id=281475010804328)
1	1	I6Y7T8	Molecular chaperone GroEL OS=Mycobacterium tuberculosis (strain ATCC 25618 / H37Rv) GN=groEL PE=3 SV=1	7373	56692	235	231	24	24	63.3	4.85	23802	1	1	1	1038.04	2074.06	2	2074.05	0.0047	0	101.91	2.8e-10	K	TDDVAGDGTTTATVLAQALVR	E				Cmpd 18847, AutoMSn(1038.0367), 93.1 min (id=281475010804427)
1	1	I6Y7T8	Molecular chaperone GroEL OS=Mycobacterium tuberculosis (strain ATCC 25618 / H37Rv) GN=groEL PE=3 SV=1	7373	56692	235	231	24	24	63.3	4.85	23803	1	1	1	1038.04	2074.06	2	2074.05	0.0049	0	60.72	2.1e-06	K	TDDVAGDGTTTATVLAQALVR	E				Cmpd 18928, AutoMSn(1038.0369), 93.4 min (id=281475010804508)
1	1	I6Y7T8	Molecular chaperone GroEL OS=Mycobacterium tuberculosis (strain ATCC 25618 / H37Rv) GN=groEL PE=3 SV=1	7373	56692	235	231	24	24	63.3	4.85	23804	1	1	1	692.36	2074.06	3	2074.05	0.005	0	64.42	9.1e-07	K	TDDVAGDGTTTATVLAQALVR	E				Cmpd 18766, AutoMSn(692.3603), 92.7 min (id=281475010804346)
1	1	I6Y7T8	Molecular chaperone GroEL OS=Mycobacterium tuberculosis (strain ATCC 25618 / H37Rv) GN=groEL PE=3 SV=1	7373	56692	235	231	24	24	63.3	4.85	23805	1	1	1	1038.04	2074.06	2	2074.05	0.0054	0	72.66	1.5e-07	K	TDDVAGDGTTTATVLAQALVR	E				Cmpd 18890, AutoMSn(1038.0371), 93.3 min (id=281475010804470)
1	1	I6Y7T8	Molecular chaperone GroEL OS=Mycobacterium tuberculosis (strain ATCC 25618 / H37Rv) GN=groEL PE=3 SV=1	7373	56692	235	231	24	24	63.3	4.85	23806	1	1	1	1038.04	2074.06	2	2074.05	0.0059	0	111.44	4.7e-11	K	TDDVAGDGTTTATVLAQALVR	E				Cmpd 18835, AutoMSn(1038.0373), 93.0 min (id=281475010804415)
1	1	I6Y7T8	Molecular chaperone GroEL OS=Mycobacterium tuberculosis (strain ATCC 25618 / H37Rv) GN=groEL PE=3 SV=1	7373	56692	235	231	24	24	63.3	4.85	23807	1	1	1	692.361	2074.06	3	2074.05	0.0068	0	42.9	0.00015	K	TDDVAGDGTTTATVLAQALVR	E				Cmpd 19843, AutoMSn(692.3610), 97.7 min (id=281475010805423)
1	1	I6Y7T8	Molecular chaperone GroEL OS=Mycobacterium tuberculosis (strain ATCC 25618 / H37Rv) GN=groEL PE=3 SV=1	7373	56692	235	231	24	24	63.3	4.85	23808	1	1	1	692.361	2074.06	3	2074.05	0.0068	0	45.63	5.3e-05	K	TDDVAGDGTTTATVLAQALVR	E				Cmpd 18837, AutoMSn(692.3610), 93.0 min (id=281475010804417)
1	1	I6Y7T8	Molecular chaperone GroEL OS=Mycobacterium tuberculosis (strain ATCC 25618 / H37Rv) GN=groEL PE=3 SV=1	7373	56692	235	231	24	24	63.3	4.85	23809	1	1	1	1038.04	2074.06	2	2074.05	0.0069	0	19.02	0.017	K	TDDVAGDGTTTATVLAQALVR	E				Cmpd 19806, AutoMSn(1038.0378), 97.5 min (id=281475010805386)
1	1	I6Y7T8	Molecular chaperone GroEL OS=Mycobacterium tuberculosis (strain ATCC 25618 / H37Rv) GN=groEL PE=3 SV=1	7373	56692	235	231	24	24	63.3	4.85	23810	1	1	1	692.361	2074.06	3	2074.05	0.0073	0	74.57	2.7e-07	K	TDDVAGDGTTTATVLAQALVR	E				Cmpd 18850, AutoMSn(692.3611), 93.1 min (id=281475010804430)
1	1	I6Y7T8	Molecular chaperone GroEL OS=Mycobacterium tuberculosis (strain ATCC 25618 / H37Rv) GN=groEL PE=3 SV=1	7373	56692	235	231	24	24	63.3	4.85	23811	1	1	1	692.361	2074.06	3	2074.05	0.0075	0	35.6	0.00049	K	TDDVAGDGTTTATVLAQALVR	E				Cmpd 18699, AutoMSn(692.3612), 92.4 min (id=281475010804279)
1	1	I6Y7T8	Molecular chaperone GroEL OS=Mycobacterium tuberculosis (strain ATCC 25618 / H37Rv) GN=groEL PE=3 SV=1	7373	56692	235	231	24	24	63.3	4.85	23812	1	1	1	1038.04	2074.06	2	2074.05	0.0076	0	55.68	6e-06	K	TDDVAGDGTTTATVLAQALVR	E				Cmpd 18916, AutoMSn(1038.0382), 93.4 min (id=281475010804496)
1	1	I6Y7T8	Molecular chaperone GroEL OS=Mycobacterium tuberculosis (strain ATCC 25618 / H37Rv) GN=groEL PE=3 SV=1	7373	56692	235	231	24	24	63.3	4.85	23813	1	1	1	692.361	2074.06	3	2074.05	0.0077	0	52.77	3.2e-05	K	TDDVAGDGTTTATVLAQALVR	E				Cmpd 18868, AutoMSn(692.3613), 93.2 min (id=281475010804448)
1	1	I6Y7T8	Molecular chaperone GroEL OS=Mycobacterium tuberculosis (strain ATCC 25618 / H37Rv) GN=groEL PE=3 SV=1	7373	56692	235	231	24	24	63.3	4.85	23814	1	1	1	692.362	2074.06	3	2074.05	0.0088	0	47.04	0.00015	K	TDDVAGDGTTTATVLAQALVR	E				Cmpd 18795, AutoMSn(692.3617), 92.8 min (id=281475010804375)
1	1	I6Y7T8	Molecular chaperone GroEL OS=Mycobacterium tuberculosis (strain ATCC 25618 / H37Rv) GN=groEL PE=3 SV=1	7373	56692	235	231	24	24	63.3	4.85	23815	1	1	1	692.363	2074.07	3	2074.05	0.0136	0	46.24	4.6e-05	K	TDDVAGDGTTTATVLAQALVR	E				Cmpd 18909, AutoMSn(692.3632), 93.3 min (id=281475010804489)
1	1	I6Y7T8	Molecular chaperone GroEL OS=Mycobacterium tuberculosis (strain ATCC 25618 / H37Rv) GN=groEL PE=3 SV=1	7373	56692	235	231	24	24	63.3	4.85	23823	1	1	1	1038.54	2075.06	2	2074.05	1.0064	0	96.83	1.1e-09	K	TDDVAGDGTTTATVLAQALVR	E				Cmpd 18746, AutoMSn(1038.5376), 92.6 min (id=281475010804326)
1	1	I6Y7T8	Molecular chaperone GroEL OS=Mycobacterium tuberculosis (strain ATCC 25618 / H37Rv) GN=groEL PE=3 SV=1	7373	56692	235	231	24	24	63.3	4.85	23824	1	1	1	1038.54	2075.07	2	2074.05	1.0181	0	91.82	3.7e-09	K	TDDVAGDGTTTATVLAQALVR	E				Cmpd 18716, AutoMSn(1038.5434), 92.5 min (id=281475010804296)
1	1	I6Y7T8	Molecular chaperone GroEL OS=Mycobacterium tuberculosis (strain ATCC 25618 / H37Rv) GN=groEL PE=3 SV=1	7373	56692	235	231	24	24	63.3	4.85	24626	1	1	1	735.056	2202.15	3	2202.15	-0.003	1	29.09	0.0037	K	KTDDVAGDGTTTATVLAQALVR	E				Cmpd 14728, AutoMSn(735.0561), 73.7 min (id=281475010800308)
1	1	I6Y7T8	Molecular chaperone GroEL OS=Mycobacterium tuberculosis (strain ATCC 25618 / H37Rv) GN=groEL PE=3 SV=1	7373	56692	235	231	24	24	63.3	4.85	24627	1	1	1	735.057	2202.15	3	2202.15	0	1	19.68	0.014	K	KTDDVAGDGTTTATVLAQALVR	E				Cmpd 14781, AutoMSn(735.0570), 74.0 min (id=281475010800361)
1	1	I6Y7T8	Molecular chaperone GroEL OS=Mycobacterium tuberculosis (strain ATCC 25618 / H37Rv) GN=groEL PE=3 SV=1	7373	56692	235	231	24	24	63.3	4.85	24628	1	1	1	735.057	2202.15	3	2202.15	0.0005	1	56.44	8.5e-06	K	KTDDVAGDGTTTATVLAQALVR	E				Cmpd 15118, AutoMSn(735.0572), 75.6 min (id=281475010800698)
1	1	I6Y7T8	Molecular chaperone GroEL OS=Mycobacterium tuberculosis (strain ATCC 25618 / H37Rv) GN=groEL PE=3 SV=1	7373	56692	235	231	24	24	63.3	4.85	24629	1	1	1	735.058	2202.15	3	2202.15	0.0046	1	54.18	1.2e-05	K	KTDDVAGDGTTTATVLAQALVR	E				Cmpd 14559, AutoMSn(735.0586), 72.9 min (id=281475010800139)
1	1	I6Y7T8	Molecular chaperone GroEL OS=Mycobacterium tuberculosis (strain ATCC 25618 / H37Rv) GN=groEL PE=3 SV=1	7373	56692	235	231	24	24	63.3	4.85	24630	1	1	1	735.059	2202.15	3	2202.15	0.0051	1	72.74	1.9e-07	K	KTDDVAGDGTTTATVLAQALVR	E				Cmpd 15144, AutoMSn(735.0587), 75.7 min (id=281475010800724)
1	1	I6Y7T8	Molecular chaperone GroEL OS=Mycobacterium tuberculosis (strain ATCC 25618 / H37Rv) GN=groEL PE=3 SV=1	7373	56692	235	231	24	24	63.3	4.85	24631	1	1	1	735.059	2202.16	3	2202.15	0.0062	1	40.66	0.00034	K	KTDDVAGDGTTTATVLAQALVR	E				Cmpd 15022, AutoMSn(735.0591), 75.1 min (id=281475010800602)
1	1	I6Y7T8	Molecular chaperone GroEL OS=Mycobacterium tuberculosis (strain ATCC 25618 / H37Rv) GN=groEL PE=3 SV=1	7373	56692	235	231	24	24	63.3	4.85	24632	1	1	1	735.059	2202.16	3	2202.15	0.0068	1	100.72	3.7e-10	K	KTDDVAGDGTTTATVLAQALVR	E				Cmpd 14270, AutoMSn(735.0593), 71.7 min (id=281475010799850)
1	1	I6Y7T8	Molecular chaperone GroEL OS=Mycobacterium tuberculosis (strain ATCC 25618 / H37Rv) GN=groEL PE=3 SV=1	7373	56692	235	231	24	24	63.3	4.85	24633	1	1	1	735.059	2202.16	3	2202.15	0.0068	1	96.75	1e-09	K	KTDDVAGDGTTTATVLAQALVR	E				Cmpd 14335, AutoMSn(735.0593), 71.9 min (id=281475010799915)
1	1	I6Y7T8	Molecular chaperone GroEL OS=Mycobacterium tuberculosis (strain ATCC 25618 / H37Rv) GN=groEL PE=3 SV=1	7373	56692	235	231	24	24	63.3	4.85	24634	1	1	1	735.06	2202.16	3	2202.15	0.0086	1	84.6	1.4e-08	K	KTDDVAGDGTTTATVLAQALVR	E				Cmpd 14453, AutoMSn(735.0599), 72.4 min (id=281475010800033)
1	1	I6Y7T8	Molecular chaperone GroEL OS=Mycobacterium tuberculosis (strain ATCC 25618 / H37Rv) GN=groEL PE=3 SV=1	7373	56692	235	231	24	24	63.3	4.85	24635	1	1	1	735.06	2202.16	3	2202.15	0.01	1	76.04	9.1e-08	K	KTDDVAGDGTTTATVLAQALVR	E				Cmpd 14502, AutoMSn(735.0603), 72.6 min (id=281475010800082)
1	1	I6Y7T8	Molecular chaperone GroEL OS=Mycobacterium tuberculosis (strain ATCC 25618 / H37Rv) GN=groEL PE=3 SV=1	7373	56692	235	231	24	24	63.3	4.85	24636	1	1	1	735.061	2202.16	3	2202.15	0.0108	1	101.93	4.5e-10	K	KTDDVAGDGTTTATVLAQALVR	E				Cmpd 14394, AutoMSn(735.0606), 72.2 min (id=281475010799974)
1	1	I6Y7T8	Molecular chaperone GroEL OS=Mycobacterium tuberculosis (strain ATCC 25618 / H37Rv) GN=groEL PE=3 SV=1	7373	56692	235	231	24	24	63.3	4.85	24637	1	1	1	735.061	2202.16	3	2202.15	0.0132	1	58.73	4e-06	K	KTDDVAGDGTTTATVLAQALVR	E				Cmpd 14573, AutoMSn(735.0614), 73.0 min (id=281475010800153)
1	1	I6Y7T8	Molecular chaperone GroEL OS=Mycobacterium tuberculosis (strain ATCC 25618 / H37Rv) GN=groEL PE=3 SV=1	7373	56692	235	231	24	24	63.3	4.85	24644	1	1	1	735.394	2203.16	3	2202.15	1.0116	1	94.77	2.1e-09	K	KTDDVAGDGTTTATVLAQALVR	E				Cmpd 15261, AutoMSn(735.3942), 76.3 min (id=281475010800841)
1	1	I6Y7T8	Molecular chaperone GroEL OS=Mycobacterium tuberculosis (strain ATCC 25618 / H37Rv) GN=groEL PE=3 SV=1	7373	56692	235	231	24	24	63.3	4.85	25538	1	1	1	773.056	2316.15	3	2316.18	-0.0348	1	37.2	0.00032	K	VVVTKDETTIVEGAGDTDAIAGR	V				Cmpd 6130, AutoMSn(773.0559), 38.8 min (id=281475010791710)
1	1	I6Y7T8	Molecular chaperone GroEL OS=Mycobacterium tuberculosis (strain ATCC 25618 / H37Rv) GN=groEL PE=3 SV=1	7373	56692	235	231	24	24	63.3	4.85	25539	1	1	1	773.064	2316.17	3	2316.18	-0.0116	1	60.68	2.9e-06	K	VVVTKDETTIVEGAGDTDAIAGR	V				Cmpd 6197, AutoMSn(773.0637), 39.0 min (id=281475010791777)
1	1	I6Y7T8	Molecular chaperone GroEL OS=Mycobacterium tuberculosis (strain ATCC 25618 / H37Rv) GN=groEL PE=3 SV=1	7373	56692	235	231	24	24	63.3	4.85	26069	1	1	1	815.767	2444.28	3	2444.28	0.0041	2	62.99	1.2e-06	R	KVVVTKDETTIVEGAGDTDAIAGR	V				Cmpd 3144, AutoMSn(815.7673), 27.2 min (id=281475010788724)
1	1	I6Y7T8	Molecular chaperone GroEL OS=Mycobacterium tuberculosis (strain ATCC 25618 / H37Rv) GN=groEL PE=3 SV=1	7373	56692	235	231	24	24	63.3	4.85	26502	1	1	1	863.76	2588.26	3	2588.26	-0.0053	0	43	9.3e-05	K	EQIAATAAISAGDQSIGDLIAEAMDK	V				Cmpd 24720, AutoMSn(863.7602), 122.7 min (id=281475010810300)
1	1	I6Y7T8	Molecular chaperone GroEL OS=Mycobacterium tuberculosis (strain ATCC 25618 / H37Rv) GN=groEL PE=3 SV=1	7373	56692	235	231	24	24	63.3	4.85	26504	1	1	1	863.763	2588.27	3	2588.26	0.0036	0	36.01	0.00042	K	EQIAATAAISAGDQSIGDLIAEAMDK	V				Cmpd 24779, AutoMSn(863.7631), 123.0 min (id=281475010810359)
1	1	I6Y7T8	Molecular chaperone GroEL OS=Mycobacterium tuberculosis (strain ATCC 25618 / H37Rv) GN=groEL PE=3 SV=1	7373	56692	235	231	24	24	63.3	4.85	26505	1	1	1	863.764	2588.27	3	2588.26	0.0047	0	23.74	0.0059	K	EQIAATAAISAGDQSIGDLIAEAMDK	V				Cmpd 24711, AutoMSn(863.7635), 122.6 min (id=281475010810291)
1	1	I6Y7T8	Molecular chaperone GroEL OS=Mycobacterium tuberculosis (strain ATCC 25618 / H37Rv) GN=groEL PE=3 SV=1	7373	56692	235	231	24	24	63.3	4.85	26506	1	1	1	863.764	2588.27	3	2588.26	0.0077	0	26.39	0.0045	K	EQIAATAAISAGDQSIGDLIAEAMDK	V				Cmpd 24713, AutoMSn(863.7645), 122.6 min (id=281475010810293)
1	1	I6Y7T8	Molecular chaperone GroEL OS=Mycobacterium tuberculosis (strain ATCC 25618 / H37Rv) GN=groEL PE=3 SV=1	7373	56692	235	231	24	24	63.3	4.85	26507	1	1	1	863.766	2588.28	3	2588.26	0.0115	0	42.98	0.00013	K	EQIAATAAISAGDQSIGDLIAEAMDK	V				Cmpd 24700, AutoMSn(863.7658), 122.5 min (id=281475010810280)
1	1	I6Y7T8	Molecular chaperone GroEL OS=Mycobacterium tuberculosis (strain ATCC 25618 / H37Rv) GN=groEL PE=3 SV=1	7373	56692	235	231	24	24	63.3	4.85	26509	1	1	1	863.769	2588.28	3	2588.26	0.0201	0	22.41	0.013	K	EQIAATAAISAGDQSIGDLIAEAMDK	V				Cmpd 24703, AutoMSn(863.7686), 122.5 min (id=281475010810283)
1	1	I6Y7T8	Molecular chaperone GroEL OS=Mycobacterium tuberculosis (strain ATCC 25618 / H37Rv) GN=groEL PE=3 SV=1	7373	56692	235	231	24	24	63.3	4.85	26510	1	1	1	863.77	2588.29	3	2588.26	0.0241	0	62.55	1.4e-06	K	EQIAATAAISAGDQSIGDLIAEAMDK	V				Cmpd 24715, AutoMSn(863.7699), 122.6 min (id=281475010810295)
1	1	I6Y7T8	Molecular chaperone GroEL OS=Mycobacterium tuberculosis (strain ATCC 25618 / H37Rv) GN=groEL PE=3 SV=1	7373	56692	235	231	24	24	63.3	4.85	26752	1	1	1	882.147	2643.42	3	2643.41	0.0066	0	38.45	0.00066	R	SALQNAASIAGLFLTTEAVVADKPEK	E				Cmpd 24264, AutoMSn(882.1468), 120.3 min (id=281475010809844)
1	1	I6Y7T8	Molecular chaperone GroEL OS=Mycobacterium tuberculosis (strain ATCC 25618 / H37Rv) GN=groEL PE=3 SV=1	7373	56692	235	231	24	24	63.3	4.85	26753	1	1	1	882.147	2643.42	3	2643.41	0.0068	0	52.68	2.5e-05	R	SALQNAASIAGLFLTTEAVVADKPEK	E				Cmpd 24220, AutoMSn(882.1468), 120.1 min (id=281475010809800)
1	1	I6Y7T8	Molecular chaperone GroEL OS=Mycobacterium tuberculosis (strain ATCC 25618 / H37Rv) GN=groEL PE=3 SV=1	7373	56692	235	231	24	24	63.3	4.85	26754	1	1	1	882.148	2643.42	3	2643.41	0.0114	0	84.94	1.4e-08	R	SALQNAASIAGLFLTTEAVVADKPEK	E				Cmpd 24126, AutoMSn(882.1483), 119.6 min (id=281475010809706)
1	1	I6Y7T8	Molecular chaperone GroEL OS=Mycobacterium tuberculosis (strain ATCC 25618 / H37Rv) GN=groEL PE=3 SV=1	7373	56692	235	231	24	24	63.3	4.85	26755	1	1	1	882.149	2643.42	3	2643.41	0.0125	0	47.34	8e-05	R	SALQNAASIAGLFLTTEAVVADKPEK	E				Cmpd 24164, AutoMSn(882.1488), 119.8 min (id=281475010809744)
1	1	I6Y7T8	Molecular chaperone GroEL OS=Mycobacterium tuberculosis (strain ATCC 25618 / H37Rv) GN=groEL PE=3 SV=1	7373	56692	235	231	24	24	63.3	4.85	26756	1	1	1	882.15	2643.43	3	2643.41	0.0151	0	21.87	0.028	R	SALQNAASIAGLFLTTEAVVADKPEK	E				Cmpd 24383, AutoMSn(882.1496), 120.8 min (id=281475010809963)
1	1	I6Y7T8	Molecular chaperone GroEL OS=Mycobacterium tuberculosis (strain ATCC 25618 / H37Rv) GN=groEL PE=3 SV=1	7373	56692	235	231	24	24	63.3	4.85	26758	1	1	1	882.152	2643.43	3	2643.41	0.0207	0	55.25	1.2e-05	R	SALQNAASIAGLFLTTEAVVADKPEK	E				Cmpd 24115, AutoMSn(882.1515), 119.6 min (id=281475010809695)
1	1	I6Y7T8	Molecular chaperone GroEL OS=Mycobacterium tuberculosis (strain ATCC 25618 / H37Rv) GN=groEL PE=3 SV=1	7373	56692	235	231	24	24	63.3	4.85	26760	1	1	1	882.476	2644.41	3	2643.41	0.995	0	20.1	0.013	R	SALQNAASIAGLFLTTEAVVADKPEK	E				Cmpd 24611, AutoMSn(882.4763), 121.9 min (id=281475010810191)
1	1	I6Y7T8	Molecular chaperone GroEL OS=Mycobacterium tuberculosis (strain ATCC 25618 / H37Rv) GN=groEL PE=3 SV=1	7373	56692	235	231	24	24	63.3	4.85	26763	1	1	1	882.482	2644.42	3	2643.41	1.0117	0	49.77	5.2e-05	R	SALQNAASIAGLFLTTEAVVADKPEK	E				Cmpd 24105, AutoMSn(882.4818), 119.5 min (id=281475010809685)
1	1	I6Y7T8	Molecular chaperone GroEL OS=Mycobacterium tuberculosis (strain ATCC 25618 / H37Rv) GN=groEL PE=3 SV=1	7373	56692	235	231	24	24	63.3	4.85	26916	1	1	1	916.866	2747.58	3	2747.57	0.0084	0	29.95	0.0015	K	VIGAGKPLLIIAEDVEGEALSTLVVNK	I				Cmpd 27854, AutoMSn(916.8662), 139.0 min (id=281475010813434)
1	1	I6Y7T8	Molecular chaperone GroEL OS=Mycobacterium tuberculosis (strain ATCC 25618 / H37Rv) GN=groEL PE=3 SV=1	7373	56692	235	231	24	24	63.3	4.85	26917	1	1	1	916.866	2747.58	3	2747.57	0.0091	0	44	5.8e-05	K	VIGAGKPLLIIAEDVEGEALSTLVVNK	I				Cmpd 25015, AutoMSn(916.8665), 124.3 min (id=281475010810595)
1	1	I6Y7T8	Molecular chaperone GroEL OS=Mycobacterium tuberculosis (strain ATCC 25618 / H37Rv) GN=groEL PE=3 SV=1	7373	56692	235	231	24	24	63.3	4.85	27006	1	1	1	931.147	2790.42	3	2789.43	0.9852	0	35.92	0.00043	R	NLPAGHGLNAQTGVYEDLLAAGVADPVK	V				Cmpd 20087, AutoMSn(931.1473), 98.8 min (id=281475010805667)
1	1	I6Y7T8	Molecular chaperone GroEL OS=Mycobacterium tuberculosis (strain ATCC 25618 / H37Rv) GN=groEL PE=3 SV=1	7373	56692	235	231	24	24	63.3	4.85	27007	1	1	1	931.148	2790.42	3	2789.43	0.9861	0	64.28	9.4e-07	R	NLPAGHGLNAQTGVYEDLLAAGVADPVK	V				Cmpd 20146, AutoMSn(931.1476), 99.1 min (id=281475010805726)
1	1	I6Y7T8	Molecular chaperone GroEL OS=Mycobacterium tuberculosis (strain ATCC 25618 / H37Rv) GN=groEL PE=3 SV=1	7373	56692	235	231	24	24	63.3	4.85	27008	1	1	1	931.148	2790.42	3	2789.43	0.9876	0	64.37	9.2e-07	R	NLPAGHGLNAQTGVYEDLLAAGVADPVK	V				Cmpd 20182, AutoMSn(931.1481), 99.2 min (id=281475010805762)
1	1	I6Y7T8	Molecular chaperone GroEL OS=Mycobacterium tuberculosis (strain ATCC 25618 / H37Rv) GN=groEL PE=3 SV=1	7373	56692	235	231	24	24	63.3	4.85	27011	1	1	1	931.149	2790.42	3	2789.43	0.9892	0	48.98	2.6e-05	R	NLPAGHGLNAQTGVYEDLLAAGVADPVK	V				Cmpd 20102, AutoMSn(931.1486), 98.9 min (id=281475010805682)
1	1	I6Y7T8	Molecular chaperone GroEL OS=Mycobacterium tuberculosis (strain ATCC 25618 / H37Rv) GN=groEL PE=3 SV=1	7373	56692	235	231	24	24	63.3	4.85	27012	1	1	1	931.153	2790.44	3	2789.43	1.0017	0	36.85	0.00035	R	NLPAGHGLNAQTGVYEDLLAAGVADPVK	V				Cmpd 20208, AutoMSn(931.1528), 99.3 min (id=281475010805788)
1	1	I6Y7T8	Molecular chaperone GroEL OS=Mycobacterium tuberculosis (strain ATCC 25618 / H37Rv) GN=groEL PE=3 SV=1	7373	56692	235	231	24	24	63.3	4.85	27013	1	1	1	931.153	2790.44	3	2789.43	1.0017	0	42.64	0.0001	R	NLPAGHGLNAQTGVYEDLLAAGVADPVK	V				Cmpd 20127, AutoMSn(931.1528), 99.0 min (id=281475010805707)
1	1	I6Y7T8	Molecular chaperone GroEL OS=Mycobacterium tuberculosis (strain ATCC 25618 / H37Rv) GN=groEL PE=3 SV=1	7373	56692	235	231	24	24	63.3	4.85	27021	1	1	1	931.483	2791.43	3	2789.43	1.9927	0	35.71	0.00045	R	NLPAGHGLNAQTGVYEDLLAAGVADPVK	V				Cmpd 20247, AutoMSn(931.4831), 99.5 min (id=281475010805827)
1	1	I6Y7T8	Molecular chaperone GroEL OS=Mycobacterium tuberculosis (strain ATCC 25618 / H37Rv) GN=groEL PE=3 SV=1	7373	56692	235	231	24	24	63.3	4.85	27023	1	1	1	931.485	2791.43	3	2789.43	1.9972	0	34.82	0.00071	R	NLPAGHGLNAQTGVYEDLLAAGVADPVK	V				Cmpd 19573, AutoMSn(931.4846), 96.4 min (id=281475010805153)
1	1	I6Y7T8	Molecular chaperone GroEL OS=Mycobacterium tuberculosis (strain ATCC 25618 / H37Rv) GN=groEL PE=3 SV=1	7373	56692	235	231	24	24	63.3	4.85	27024	1	1	1	931.487	2791.44	3	2789.43	2.0038	0	53.55	9.5e-06	R	NLPAGHGLNAQTGVYEDLLAAGVADPVK	V				Cmpd 20154, AutoMSn(931.4868), 99.1 min (id=281475010805734)
1	1	I6Y7T8	Molecular chaperone GroEL OS=Mycobacterium tuberculosis (strain ATCC 25618 / H37Rv) GN=groEL PE=3 SV=1	7373	56692	235	231	24	24	63.3	4.85	27717	1	1	1	1096.9	3287.67	3	3287.66	0.0056	1	17.53	0.048	K	GYISGYFVTDPERQEAVLEDPYILLVSSK	V				Cmpd 24315, AutoMSn(1096.8959), 120.5 min (id=281475010809895)
1	1	I6Y7T8	Molecular chaperone GroEL OS=Mycobacterium tuberculosis (strain ATCC 25618 / H37Rv) GN=groEL PE=3 SV=1	7373	56692	235	231	24	24	63.3	4.85	27799	1	1	1	1144.28	3429.81	3	3428.78	1.0272	0	57.67	3.9e-06	K	AMLQDMAILTGGQVISEEVGLTLENADLSLLGK	A				Cmpd 25694, AutoMSn(1144.2758), 128.9 min (id=281475010811274)
1	1	I6Y7T8	Molecular chaperone GroEL OS=Mycobacterium tuberculosis (strain ATCC 25618 / H37Rv) GN=groEL PE=3 SV=1	7373	56692	235	231	24	24	63.3	4.85	27805	1	1	1	1149.6	3445.78	3	3444.77	1.0031	0	36	0.0011	K	AMLQDMAILTGGQVISEEVGLTLENADLSLLGK	A	Oxidation (M)	0.010000000000000000000000000000000.0		Cmpd 25704, AutoMSn(1149.5993), 129.0 min (id=281475010811284)
1	1	I6Y7T8	Molecular chaperone GroEL OS=Mycobacterium tuberculosis (strain ATCC 25618 / H37Rv) GN=groEL PE=3 SV=1	7373	56692	235	231	24	24	63.3	4.85	27918	1	1	1	1274.02	3819.02	3	3819.02	0.009	1	51.72	2.9e-05	K	AAVEEGIVAGGGVTLLQAAPTLDELKLEGDEATGANIVK	V				Cmpd 23991, AutoMSn(1274.0154), 119.0 min (id=281475010809571)
1	1	I6Y7T8	Molecular chaperone GroEL OS=Mycobacterium tuberculosis (strain ATCC 25618 / H37Rv) GN=groEL PE=3 SV=1	7373	56692	235	231	24	24	63.3	4.85	27919	1	1	1	1274.02	3819.03	3	3819.02	0.0138	1	50.38	3.9e-05	K	AAVEEGIVAGGGVTLLQAAPTLDELKLEGDEATGANIVK	V				Cmpd 24018, AutoMSn(1274.0170), 119.1 min (id=281475010809598)
1	1	I6Y7T8	Molecular chaperone GroEL OS=Mycobacterium tuberculosis (strain ATCC 25618 / H37Rv) GN=groEL PE=3 SV=1	7373	56692	235	231	24	24	63.3	4.85	27920	1	1	1	955.765	3819.03	4	3819.02	0.0164	1	55.17	1.3e-05	K	AAVEEGIVAGGGVTLLQAAPTLDELKLEGDEATGANIVK	V				Cmpd 23996, AutoMSn(955.7652), 119.0 min (id=281475010809576)
1	1	I6Y7T8	Molecular chaperone GroEL OS=Mycobacterium tuberculosis (strain ATCC 25618 / H37Rv) GN=groEL PE=3 SV=1	7373	56692	235	231	24	24	63.3	4.85	27921	1	1	1	955.774	3819.07	4	3819.02	0.052	1	34.46	0.0012	K	AAVEEGIVAGGGVTLLQAAPTLDELKLEGDEATGANIVK	V				Cmpd 23975, AutoMSn(955.7741), 118.9 min (id=281475010809555)
1	1	I6Y7T8	Molecular chaperone GroEL OS=Mycobacterium tuberculosis (strain ATCC 25618 / H37Rv) GN=groEL PE=3 SV=1	7373	56692	235	231	24	24	63.3	4.85	27922	1	1	1	956.012	3820.02	4	3819.02	1.0047	1	28.71	0.0061	K	AAVEEGIVAGGGVTLLQAAPTLDELKLEGDEATGANIVK	V				Cmpd 24058, AutoMSn(956.0123), 119.3 min (id=281475010809638)	emPAI	3.85
2	1	I6Y4C5	50S ribosomal protein L7 OS=Mycobacterium tuberculosis (strain ATCC 25618 / H37Rv) GN=LH57_03530 PE=3 SV=1	3546	13432	128	128	4	4	34.6	4.59	7432	1	1	1	458.278	914.542	2	914.544	-0.0016	0	43.27	0.00034	R	EIVSGLGLK	E				Cmpd 3191, AutoMSn(458.2783), 27.4 min (id=281475010788771)
2	1	I6Y4C5	50S ribosomal protein L7 OS=Mycobacterium tuberculosis (strain ATCC 25618 / H37Rv) GN=LH57_03530 PE=3 SV=1	3546	13432	128	128	4	4	34.6	4.59	7433	1	1	1	458.278	914.542	2	914.544	-0.0014	0	45.18	8.9e-05	R	EIVSGLGLK	E				Cmpd 3125, AutoMSn(458.2784), 27.1 min (id=281475010788705)
2	1	I6Y4C5	50S ribosomal protein L7 OS=Mycobacterium tuberculosis (strain ATCC 25618 / H37Rv) GN=LH57_03530 PE=3 SV=1	3546	13432	128	128	4	4	34.6	4.59	7434	1	1	1	458.278	914.542	2	914.544	-0.0013	0	44.61	7.5e-05	R	EIVSGLGLK	E				Cmpd 3260, AutoMSn(458.2784), 27.6 min (id=281475010788840)
2	1	I6Y4C5	50S ribosomal protein L7 OS=Mycobacterium tuberculosis (strain ATCC 25618 / H37Rv) GN=LH57_03530 PE=3 SV=1	3546	13432	128	128	4	4	34.6	4.59	7435	1	1	1	458.28	914.545	2	914.544	0.0017	0	43.21	0.00012	R	EIVSGLGLK	E				Cmpd 3332, AutoMSn(458.2799), 27.9 min (id=281475010788912)
2	1	I6Y4C5	50S ribosomal protein L7 OS=Mycobacterium tuberculosis (strain ATCC 25618 / H37Rv) GN=LH57_03530 PE=3 SV=1	3546	13432	128	128	4	4	34.6	4.59	11037	1	1	1	626.327	1250.64	2	1250.64	0.0003	0	40.96	0.00014	K	LSTDELLDAFK	E				Cmpd 16615, AutoMSn(626.3272), 82.4 min (id=281475010802195)
2	1	I6Y4C5	50S ribosomal protein L7 OS=Mycobacterium tuberculosis (strain ATCC 25618 / H37Rv) GN=LH57_03530 PE=3 SV=1	3546	13432	128	128	4	4	34.6	4.59	11038	1	1	1	626.328	1250.64	2	1250.64	0.0017	0	26.95	0.003	K	LSTDELLDAFK	E				Cmpd 16933, AutoMSn(626.3278), 84.0 min (id=281475010802513)
2	1	I6Y4C5	50S ribosomal protein L7 OS=Mycobacterium tuberculosis (strain ATCC 25618 / H37Rv) GN=LH57_03530 PE=3 SV=1	3546	13432	128	128	4	4	34.6	4.59	11039	1	1	1	626.328	1250.64	2	1250.64	0.0019	0	47.99	3.2e-05	K	LSTDELLDAFK	E				Cmpd 16867, AutoMSn(626.3279), 83.7 min (id=281475010802447)
2	1	I6Y4C5	50S ribosomal protein L7 OS=Mycobacterium tuberculosis (strain ATCC 25618 / H37Rv) GN=LH57_03530 PE=3 SV=1	3546	13432	128	128	4	4	34.6	4.59	11042	1	1	1	626.328	1250.64	2	1250.64	0.0029	0	74.78	9.7e-08	K	LSTDELLDAFK	E				Cmpd 16761, AutoMSn(626.3284), 83.1 min (id=281475010802341)
2	1	I6Y4C5	50S ribosomal protein L7 OS=Mycobacterium tuberculosis (strain ATCC 25618 / H37Rv) GN=LH57_03530 PE=3 SV=1	3546	13432	128	128	4	4	34.6	4.59	11045	1	1	1	626.329	1250.64	2	1250.64	0.0035	0	86.79	7.3e-09	K	LSTDELLDAFK	E				Cmpd 16778, AutoMSn(626.3288), 83.2 min (id=281475010802358)
2	1	I6Y4C5	50S ribosomal protein L7 OS=Mycobacterium tuberculosis (strain ATCC 25618 / H37Rv) GN=LH57_03530 PE=3 SV=1	3546	13432	128	128	4	4	34.6	4.59	11046	1	1	1	626.329	1250.64	2	1250.64	0.0035	0	80.04	3.1e-08	K	LSTDELLDAFK	E				Cmpd 16795, AutoMSn(626.3288), 83.3 min (id=281475010802375)
2	1	I6Y4C5	50S ribosomal protein L7 OS=Mycobacterium tuberculosis (strain ATCC 25618 / H37Rv) GN=LH57_03530 PE=3 SV=1	3546	13432	128	128	4	4	34.6	4.59	11047	1	1	1	626.329	1250.64	2	1250.64	0.0037	0	31.91	0.001	K	LSTDELLDAFK	E				Cmpd 16882, AutoMSn(626.3289), 83.7 min (id=281475010802462)
2	1	I6Y4C5	50S ribosomal protein L7 OS=Mycobacterium tuberculosis (strain ATCC 25618 / H37Rv) GN=LH57_03530 PE=3 SV=1	3546	13432	128	128	4	4	34.6	4.59	11048	1	1	1	626.329	1250.64	2	1250.64	0.0042	0	49.04	2.5e-05	K	LSTDELLDAFK	E				Cmpd 16720, AutoMSn(626.3291), 83.0 min (id=281475010802300)
2	1	I6Y4C5	50S ribosomal protein L7 OS=Mycobacterium tuberculosis (strain ATCC 25618 / H37Rv) GN=LH57_03530 PE=3 SV=1	3546	13432	128	128	4	4	34.6	4.59	11049	1	1	1	626.329	1250.64	2	1250.64	0.0042	0	51.41	1.5e-05	K	LSTDELLDAFK	E				Cmpd 16738, AutoMSn(626.3291), 83.0 min (id=281475010802318)
2	1	I6Y4C5	50S ribosomal protein L7 OS=Mycobacterium tuberculosis (strain ATCC 25618 / H37Rv) GN=LH57_03530 PE=3 SV=1	3546	13432	128	128	4	4	34.6	4.59	11050	1	1	1	626.329	1250.64	2	1250.64	0.0042	0	43.93	7.6e-05	K	LSTDELLDAFK	E				Cmpd 16680, AutoMSn(626.3291), 82.8 min (id=281475010802260)
2	1	I6Y4C5	50S ribosomal protein L7 OS=Mycobacterium tuberculosis (strain ATCC 25618 / H37Rv) GN=LH57_03530 PE=3 SV=1	3546	13432	128	128	4	4	34.6	4.59	11051	1	1	1	626.329	1250.64	2	1250.64	0.0045	0	79.67	3.4e-08	K	LSTDELLDAFK	E				Cmpd 16701, AutoMSn(626.3293), 82.9 min (id=281475010802281)
2	1	I6Y4C5	50S ribosomal protein L7 OS=Mycobacterium tuberculosis (strain ATCC 25618 / H37Rv) GN=LH57_03530 PE=3 SV=1	3546	13432	128	128	4	4	34.6	4.59	11052	1	1	1	626.33	1250.64	2	1250.64	0.0051	0	41.27	0.00013	K	LSTDELLDAFK	E				Cmpd 16913, AutoMSn(626.3295), 83.9 min (id=281475010802493)
2	1	I6Y4C5	50S ribosomal protein L7 OS=Mycobacterium tuberculosis (strain ATCC 25618 / H37Rv) GN=LH57_03530 PE=3 SV=1	3546	13432	128	128	4	4	34.6	4.59	11053	1	1	1	626.33	1250.64	2	1250.64	0.0052	0	44.17	7.2e-05	K	LSTDELLDAFK	E				Cmpd 16827, AutoMSn(626.3296), 83.5 min (id=281475010802407)
2	1	I6Y4C5	50S ribosomal protein L7 OS=Mycobacterium tuberculosis (strain ATCC 25618 / H37Rv) GN=LH57_03530 PE=3 SV=1	3546	13432	128	128	4	4	34.6	4.59	11054	1	1	1	626.33	1250.64	2	1250.64	0.0053	0	35.51	0.00047	K	LSTDELLDAFK	E				Cmpd 16626, AutoMSn(626.3297), 82.5 min (id=281475010802206)
2	1	I6Y4C5	50S ribosomal protein L7 OS=Mycobacterium tuberculosis (strain ATCC 25618 / H37Rv) GN=LH57_03530 PE=3 SV=1	3546	13432	128	128	4	4	34.6	4.59	11056	1	1	1	626.33	1250.64	2	1250.64	0.0056	0	48.97	2.6e-05	K	LSTDELLDAFK	E				Cmpd 16642, AutoMSn(626.3298), 82.6 min (id=281475010802222)
2	1	I6Y4C5	50S ribosomal protein L7 OS=Mycobacterium tuberculosis (strain ATCC 25618 / H37Rv) GN=LH57_03530 PE=3 SV=1	3546	13432	128	128	4	4	34.6	4.59	11057	1	1	1	626.33	1250.65	2	1250.64	0.0061	0	56.31	5.2e-06	K	LSTDELLDAFK	E				Cmpd 16900, AutoMSn(626.3300), 83.8 min (id=281475010802480)
2	1	I6Y4C5	50S ribosomal protein L7 OS=Mycobacterium tuberculosis (strain ATCC 25618 / H37Rv) GN=LH57_03530 PE=3 SV=1	3546	13432	128	128	4	4	34.6	4.59	11060	1	1	1	626.33	1250.65	2	1250.64	0.0069	0	45.19	5.8e-05	K	LSTDELLDAFK	E				Cmpd 16848, AutoMSn(626.3305), 83.6 min (id=281475010802428)
2	1	I6Y4C5	50S ribosomal protein L7 OS=Mycobacterium tuberculosis (strain ATCC 25618 / H37Rv) GN=LH57_03530 PE=3 SV=1	3546	13432	128	128	4	4	34.6	4.59	13571	1	1	1	697.898	1393.78	2	1393.78	-0.0004	0	27.96	0.0071	K	DLVDGAPKPLLEK	V				Cmpd 5018, AutoMSn(697.8979), 34.5 min (id=281475010790598)
2	1	I6Y4C5	50S ribosomal protein L7 OS=Mycobacterium tuberculosis (strain ATCC 25618 / H37Rv) GN=LH57_03530 PE=3 SV=1	3546	13432	128	128	4	4	34.6	4.59	13572	1	1	1	697.898	1393.78	2	1393.78	0.0004	0	44.45	0.00015	K	DLVDGAPKPLLEK	V				Cmpd 5225, AutoMSn(697.8983), 35.3 min (id=281475010790805)
2	1	I6Y4C5	50S ribosomal protein L7 OS=Mycobacterium tuberculosis (strain ATCC 25618 / H37Rv) GN=LH57_03530 PE=3 SV=1	3546	13432	128	128	4	4	34.6	4.59	13574	1	1	1	697.899	1393.78	2	1393.78	0.0016	0	31.28	0.003	K	DLVDGAPKPLLEK	V				Cmpd 5295, AutoMSn(697.8989), 35.5 min (id=281475010790875)
2	1	I6Y4C5	50S ribosomal protein L7 OS=Mycobacterium tuberculosis (strain ATCC 25618 / H37Rv) GN=LH57_03530 PE=3 SV=1	3546	13432	128	128	4	4	34.6	4.59	13575	1	1	1	465.602	1393.78	3	1393.78	0.0024	0	23	0.02	K	DLVDGAPKPLLEK	V				Cmpd 5149, AutoMSn(465.6020), 35.0 min (id=281475010790729)
2	1	I6Y4C5	50S ribosomal protein L7 OS=Mycobacterium tuberculosis (strain ATCC 25618 / H37Rv) GN=LH57_03530 PE=3 SV=1	3546	13432	128	128	4	4	34.6	4.59	13576	1	1	1	697.9	1393.79	2	1393.78	0.0037	0	50.78	3.3e-05	K	DLVDGAPKPLLEK	V				Cmpd 5088, AutoMSn(697.9000), 34.7 min (id=281475010790668)
2	1	I6Y4C5	50S ribosomal protein L7 OS=Mycobacterium tuberculosis (strain ATCC 25618 / H37Rv) GN=LH57_03530 PE=3 SV=1	3546	13432	128	128	4	4	34.6	4.59	13577	1	1	1	697.9	1393.79	2	1393.78	0.0042	0	29.69	0.0042	K	DLVDGAPKPLLEK	V				Cmpd 4078, AutoMSn(697.9002), 30.8 min (id=281475010789658)
2	1	I6Y4C5	50S ribosomal protein L7 OS=Mycobacterium tuberculosis (strain ATCC 25618 / H37Rv) GN=LH57_03530 PE=3 SV=1	3546	13432	128	128	4	4	34.6	4.59	13578	1	1	1	697.901	1393.79	2	1393.78	0.006	0	33.47	0.0016	K	DLVDGAPKPLLEK	V				Cmpd 4140, AutoMSn(697.9011), 31.1 min (id=281475010789720)
2	1	I6Y4C5	50S ribosomal protein L7 OS=Mycobacterium tuberculosis (strain ATCC 25618 / H37Rv) GN=LH57_03530 PE=3 SV=1	3546	13432	128	128	4	4	34.6	4.59	14161	1	1	1	712.869	1423.72	2	1423.73	-0.0025	0	16.17	0.03	K	EMTLLELSDFVK	K				Cmpd 22666, AutoMSn(712.8694), 111.9 min (id=281475010808246)
2	1	I6Y4C5	50S ribosomal protein L7 OS=Mycobacterium tuberculosis (strain ATCC 25618 / H37Rv) GN=LH57_03530 PE=3 SV=1	3546	13432	128	128	4	4	34.6	4.59	14162	1	1	1	712.87	1423.72	2	1423.73	-0.0021	0	47.27	3.7e-05	K	EMTLLELSDFVK	K				Cmpd 22446, AutoMSn(712.8696), 110.7 min (id=281475010808026)
2	1	I6Y4C5	50S ribosomal protein L7 OS=Mycobacterium tuberculosis (strain ATCC 25618 / H37Rv) GN=LH57_03530 PE=3 SV=1	3546	13432	128	128	4	4	34.6	4.59	14163	1	1	1	712.87	1423.72	2	1423.73	-0.002	0	50.33	1.9e-05	K	EMTLLELSDFVK	K				Cmpd 22525, AutoMSn(712.8697), 111.2 min (id=281475010808105)
2	1	I6Y4C5	50S ribosomal protein L7 OS=Mycobacterium tuberculosis (strain ATCC 25618 / H37Rv) GN=LH57_03530 PE=3 SV=1	3546	13432	128	128	4	4	34.6	4.59	14164	1	1	1	712.87	1423.73	2	1423.73	-0.0014	0	31.68	0.0011	K	EMTLLELSDFVK	K				Cmpd 22601, AutoMSn(712.8700), 111.6 min (id=281475010808181)
2	1	I6Y4C5	50S ribosomal protein L7 OS=Mycobacterium tuberculosis (strain ATCC 25618 / H37Rv) GN=LH57_03530 PE=3 SV=1	3546	13432	128	128	4	4	34.6	4.59	14165	1	1	1	712.87	1423.73	2	1423.73	-0.0013	0	29.22	0.0018	K	EMTLLELSDFVK	K				Cmpd 22642, AutoMSn(712.8701), 111.8 min (id=281475010808222)
2	1	I6Y4C5	50S ribosomal protein L7 OS=Mycobacterium tuberculosis (strain ATCC 25618 / H37Rv) GN=LH57_03530 PE=3 SV=1	3546	13432	128	128	4	4	34.6	4.59	14167	1	1	1	712.87	1423.73	2	1423.73	-0.0004	0	38.33	0.00025	K	EMTLLELSDFVK	K				Cmpd 22556, AutoMSn(712.8705), 111.4 min (id=281475010808136)
2	1	I6Y4C5	50S ribosomal protein L7 OS=Mycobacterium tuberculosis (strain ATCC 25618 / H37Rv) GN=LH57_03530 PE=3 SV=1	3546	13432	128	128	4	4	34.6	4.59	14168	1	1	1	712.871	1423.73	2	1423.73	-0.0002	0	27.96	0.0024	K	EMTLLELSDFVK	K				Cmpd 22380, AutoMSn(712.8706), 110.3 min (id=281475010807960)
2	1	I6Y4C5	50S ribosomal protein L7 OS=Mycobacterium tuberculosis (strain ATCC 25618 / H37Rv) GN=LH57_03530 PE=3 SV=1	3546	13432	128	128	4	4	34.6	4.59	14169	1	1	1	712.871	1423.73	2	1423.73	-0.0002	0	40.53	0.00016	K	EMTLLELSDFVK	K				Cmpd 22400, AutoMSn(712.8706), 110.4 min (id=281475010807980)
2	1	I6Y4C5	50S ribosomal protein L7 OS=Mycobacterium tuberculosis (strain ATCC 25618 / H37Rv) GN=LH57_03530 PE=3 SV=1	3546	13432	128	128	4	4	34.6	4.59	14170	1	1	1	712.871	1423.73	2	1423.73	-0.0001	0	62.51	1.4e-06	K	EMTLLELSDFVK	K				Cmpd 22485, AutoMSn(712.8707), 111.0 min (id=281475010808065)
2	1	I6Y4C5	50S ribosomal protein L7 OS=Mycobacterium tuberculosis (strain ATCC 25618 / H37Rv) GN=LH57_03530 PE=3 SV=1	3546	13432	128	128	4	4	34.6	4.59	14171	1	1	1	712.871	1423.73	2	1423.73	0.0005	0	19.51	0.015	K	EMTLLELSDFVK	K				Cmpd 22711, AutoMSn(712.8710), 112.2 min (id=281475010808291)
2	1	I6Y4C5	50S ribosomal protein L7 OS=Mycobacterium tuberculosis (strain ATCC 25618 / H37Rv) GN=LH57_03530 PE=3 SV=1	3546	13432	128	128	4	4	34.6	4.59	14173	1	1	1	712.871	1423.73	2	1423.73	0.001	0	36.65	0.00037	K	EMTLLELSDFVK	K				Cmpd 22598, AutoMSn(712.8712), 111.5 min (id=281475010808178)
2	1	I6Y4C5	50S ribosomal protein L7 OS=Mycobacterium tuberculosis (strain ATCC 25618 / H37Rv) GN=LH57_03530 PE=3 SV=1	3546	13432	128	128	4	4	34.6	4.59	14174	1	1	1	712.871	1423.73	2	1423.73	0.0013	0	36.46	0.00038	K	EMTLLELSDFVK	K				Cmpd 22536, AutoMSn(712.8714), 111.3 min (id=281475010808116)
2	1	I6Y4C5	50S ribosomal protein L7 OS=Mycobacterium tuberculosis (strain ATCC 25618 / H37Rv) GN=LH57_03530 PE=3 SV=1	3546	13432	128	128	4	4	34.6	4.59	14175	1	1	1	712.871	1423.73	2	1423.73	0.0014	0	26.08	0.0036	K	EMTLLELSDFVK	K				Cmpd 22593, AutoMSn(712.8714), 111.5 min (id=281475010808173)
2	1	I6Y4C5	50S ribosomal protein L7 OS=Mycobacterium tuberculosis (strain ATCC 25618 / H37Rv) GN=LH57_03530 PE=3 SV=1	3546	13432	128	128	4	4	34.6	4.59	14176	1	1	1	712.871	1423.73	2	1423.73	0.0014	0	34.81	0.00054	K	EMTLLELSDFVK	K				Cmpd 22588, AutoMSn(712.8714), 111.5 min (id=281475010808168)
2	1	I6Y4C5	50S ribosomal protein L7 OS=Mycobacterium tuberculosis (strain ATCC 25618 / H37Rv) GN=LH57_03530 PE=3 SV=1	3546	13432	128	128	4	4	34.6	4.59	14177	1	1	1	712.871	1423.73	2	1423.73	0.0015	0	52.82	1.1e-05	K	EMTLLELSDFVK	K				Cmpd 22449, AutoMSn(712.8715), 110.7 min (id=281475010808029)
2	1	I6Y4C5	50S ribosomal protein L7 OS=Mycobacterium tuberculosis (strain ATCC 25618 / H37Rv) GN=LH57_03530 PE=3 SV=1	3546	13432	128	128	4	4	34.6	4.59	14178	1	1	1	712.871	1423.73	2	1423.73	0.0016	0	55.18	6.7e-06	K	EMTLLELSDFVK	K				Cmpd 22464, AutoMSn(712.8715), 110.8 min (id=281475010808044)
2	1	I6Y4C5	50S ribosomal protein L7 OS=Mycobacterium tuberculosis (strain ATCC 25618 / H37Rv) GN=LH57_03530 PE=3 SV=1	3546	13432	128	128	4	4	34.6	4.59	14179	1	1	1	712.872	1423.73	2	1423.73	0.0018	0	43.14	9e-05	K	EMTLLELSDFVK	K				Cmpd 22531, AutoMSn(712.8716), 111.2 min (id=281475010808111)
2	1	I6Y4C5	50S ribosomal protein L7 OS=Mycobacterium tuberculosis (strain ATCC 25618 / H37Rv) GN=LH57_03530 PE=3 SV=1	3546	13432	128	128	4	4	34.6	4.59	14180	1	1	1	712.872	1423.73	2	1423.73	0.0018	0	54.77	7.3e-06	K	EMTLLELSDFVK	K				Cmpd 22409, AutoMSn(712.8716), 110.5 min (id=281475010807989)
2	1	I6Y4C5	50S ribosomal protein L7 OS=Mycobacterium tuberculosis (strain ATCC 25618 / H37Rv) GN=LH57_03530 PE=3 SV=1	3546	13432	128	128	4	4	34.6	4.59	14181	1	1	1	712.872	1423.73	2	1423.73	0.0019	0	32.04	0.00099	K	EMTLLELSDFVK	K				Cmpd 22378, AutoMSn(712.8717), 110.3 min (id=281475010807958)
2	1	I6Y4C5	50S ribosomal protein L7 OS=Mycobacterium tuberculosis (strain ATCC 25618 / H37Rv) GN=LH57_03530 PE=3 SV=1	3546	13432	128	128	4	4	34.6	4.59	14182	1	1	1	712.872	1423.73	2	1423.73	0.0019	0	58.87	3e-06	K	EMTLLELSDFVK	K				Cmpd 22523, AutoMSn(712.8717), 111.2 min (id=281475010808103)
2	1	I6Y4C5	50S ribosomal protein L7 OS=Mycobacterium tuberculosis (strain ATCC 25618 / H37Rv) GN=LH57_03530 PE=3 SV=1	3546	13432	128	128	4	4	34.6	4.59	14183	1	1	1	712.872	1423.73	2	1423.73	0.0019	0	59.01	2.9e-06	K	EMTLLELSDFVK	K				Cmpd 22509, AutoMSn(712.8716), 111.1 min (id=281475010808089)
2	1	I6Y4C5	50S ribosomal protein L7 OS=Mycobacterium tuberculosis (strain ATCC 25618 / H37Rv) GN=LH57_03530 PE=3 SV=1	3546	13432	128	128	4	4	34.6	4.59	14184	1	1	1	712.872	1423.73	2	1423.73	0.0021	0	29.9	0.0016	K	EMTLLELSDFVK	K				Cmpd 22539, AutoMSn(712.8718), 111.3 min (id=281475010808119)
2	1	I6Y4C5	50S ribosomal protein L7 OS=Mycobacterium tuberculosis (strain ATCC 25618 / H37Rv) GN=LH57_03530 PE=3 SV=1	3546	13432	128	128	4	4	34.6	4.59	14185	1	1	1	712.872	1423.73	2	1423.73	0.0021	0	38	0.00027	K	EMTLLELSDFVK	K				Cmpd 22512, AutoMSn(712.8718), 111.1 min (id=281475010808092)
2	1	I6Y4C5	50S ribosomal protein L7 OS=Mycobacterium tuberculosis (strain ATCC 25618 / H37Rv) GN=LH57_03530 PE=3 SV=1	3546	13432	128	128	4	4	34.6	4.59	14186	1	1	1	712.872	1423.73	2	1423.73	0.0021	0	45.19	5.8e-05	K	EMTLLELSDFVK	K				Cmpd 22566, AutoMSn(712.8717), 111.4 min (id=281475010808146)
2	1	I6Y4C5	50S ribosomal protein L7 OS=Mycobacterium tuberculosis (strain ATCC 25618 / H37Rv) GN=LH57_03530 PE=3 SV=1	3546	13432	128	128	4	4	34.6	4.59	14187	1	1	1	712.872	1423.73	2	1423.73	0.0022	0	21.53	0.011	K	EMTLLELSDFVK	K				Cmpd 22636, AutoMSn(712.8718), 111.7 min (id=281475010808216)
2	1	I6Y4C5	50S ribosomal protein L7 OS=Mycobacterium tuberculosis (strain ATCC 25618 / H37Rv) GN=LH57_03530 PE=3 SV=1	3546	13432	128	128	4	4	34.6	4.59	14188	1	1	1	712.872	1423.73	2	1423.73	0.0022	0	23.29	0.0065	K	EMTLLELSDFVK	K				Cmpd 22696, AutoMSn(712.8718), 112.1 min (id=281475010808276)
2	1	I6Y4C5	50S ribosomal protein L7 OS=Mycobacterium tuberculosis (strain ATCC 25618 / H37Rv) GN=LH57_03530 PE=3 SV=1	3546	13432	128	128	4	4	34.6	4.59	14189	1	1	1	712.872	1423.73	2	1423.73	0.0025	0	47.99	3.2e-05	K	EMTLLELSDFVK	K				Cmpd 22407, AutoMSn(712.8719), 110.4 min (id=281475010807987)
2	1	I6Y4C5	50S ribosomal protein L7 OS=Mycobacterium tuberculosis (strain ATCC 25618 / H37Rv) GN=LH57_03530 PE=3 SV=1	3546	13432	128	128	4	4	34.6	4.59	14191	1	1	1	712.872	1423.73	2	1423.73	0.0029	0	46.15	4.7e-05	K	EMTLLELSDFVK	K				Cmpd 22570, AutoMSn(712.8722), 111.4 min (id=281475010808150)
2	1	I6Y4C5	50S ribosomal protein L7 OS=Mycobacterium tuberculosis (strain ATCC 25618 / H37Rv) GN=LH57_03530 PE=3 SV=1	3546	13432	128	128	4	4	34.6	4.59	14192	1	1	1	712.872	1423.73	2	1423.73	0.003	0	52.48	1.2e-05	K	EMTLLELSDFVK	K				Cmpd 22413, AutoMSn(712.8722), 110.5 min (id=281475010807993)
2	1	I6Y4C5	50S ribosomal protein L7 OS=Mycobacterium tuberculosis (strain ATCC 25618 / H37Rv) GN=LH57_03530 PE=3 SV=1	3546	13432	128	128	4	4	34.6	4.59	14193	1	1	1	712.872	1423.73	2	1423.73	0.003	0	43.69	8e-05	K	EMTLLELSDFVK	K				Cmpd 22461, AutoMSn(712.8722), 110.8 min (id=281475010808041)
2	1	I6Y4C5	50S ribosomal protein L7 OS=Mycobacterium tuberculosis (strain ATCC 25618 / H37Rv) GN=LH57_03530 PE=3 SV=1	3546	13432	128	128	4	4	34.6	4.59	14194	1	1	1	712.872	1423.73	2	1423.73	0.003	0	35.28	0.00049	K	EMTLLELSDFVK	K				Cmpd 22456, AutoMSn(712.8722), 110.7 min (id=281475010808036)
2	1	I6Y4C5	50S ribosomal protein L7 OS=Mycobacterium tuberculosis (strain ATCC 25618 / H37Rv) GN=LH57_03530 PE=3 SV=1	3546	13432	128	128	4	4	34.6	4.59	14195	1	1	1	712.872	1423.73	2	1423.73	0.0032	0	41.7	0.00012	K	EMTLLELSDFVK	K				Cmpd 22504, AutoMSn(712.8723), 111.1 min (id=281475010808084)
2	1	I6Y4C5	50S ribosomal protein L7 OS=Mycobacterium tuberculosis (strain ATCC 25618 / H37Rv) GN=LH57_03530 PE=3 SV=1	3546	13432	128	128	4	4	34.6	4.59	14196	1	1	1	712.872	1423.73	2	1423.73	0.0032	0	47.71	3.4e-05	K	EMTLLELSDFVK	K				Cmpd 22483, AutoMSn(712.8723), 111.0 min (id=281475010808063)
2	1	I6Y4C5	50S ribosomal protein L7 OS=Mycobacterium tuberculosis (strain ATCC 25618 / H37Rv) GN=LH57_03530 PE=3 SV=1	3546	13432	128	128	4	4	34.6	4.59	14198	1	1	1	712.872	1423.73	2	1423.73	0.0033	0	59.54	2.6e-06	K	EMTLLELSDFVK	K				Cmpd 22655, AutoMSn(712.8724), 111.8 min (id=281475010808235)
2	1	I6Y4C5	50S ribosomal protein L7 OS=Mycobacterium tuberculosis (strain ATCC 25618 / H37Rv) GN=LH57_03530 PE=3 SV=1	3546	13432	128	128	4	4	34.6	4.59	14199	1	1	1	712.872	1423.73	2	1423.73	0.0033	0	40.95	0.00014	K	EMTLLELSDFVK	K				Cmpd 22545, AutoMSn(712.8724), 111.3 min (id=281475010808125)
2	1	I6Y4C5	50S ribosomal protein L7 OS=Mycobacterium tuberculosis (strain ATCC 25618 / H37Rv) GN=LH57_03530 PE=3 SV=1	3546	13432	128	128	4	4	34.6	4.59	14200	1	1	1	712.872	1423.73	2	1423.73	0.0035	0	45.49	5.4e-05	K	EMTLLELSDFVK	K				Cmpd 22454, AutoMSn(712.8724), 110.7 min (id=281475010808034)
2	1	I6Y4C5	50S ribosomal protein L7 OS=Mycobacterium tuberculosis (strain ATCC 25618 / H37Rv) GN=LH57_03530 PE=3 SV=1	3546	13432	128	128	4	4	34.6	4.59	14201	1	1	1	712.872	1423.73	2	1423.73	0.0035	0	38.88	0.00023	K	EMTLLELSDFVK	K				Cmpd 22444, AutoMSn(712.8724), 110.7 min (id=281475010808024)
2	1	I6Y4C5	50S ribosomal protein L7 OS=Mycobacterium tuberculosis (strain ATCC 25618 / H37Rv) GN=LH57_03530 PE=3 SV=1	3546	13432	128	128	4	4	34.6	4.59	14202	1	1	1	712.872	1423.73	2	1423.73	0.0035	0	50.58	1.8e-05	K	EMTLLELSDFVK	K				Cmpd 22473, AutoMSn(712.8724), 110.9 min (id=281475010808053)
2	1	I6Y4C5	50S ribosomal protein L7 OS=Mycobacterium tuberculosis (strain ATCC 25618 / H37Rv) GN=LH57_03530 PE=3 SV=1	3546	13432	128	128	4	4	34.6	4.59	14203	1	1	1	712.872	1423.73	2	1423.73	0.0036	0	35.82	0.00044	K	EMTLLELSDFVK	K				Cmpd 22396, AutoMSn(712.8725), 110.4 min (id=281475010807976)
2	1	I6Y4C5	50S ribosomal protein L7 OS=Mycobacterium tuberculosis (strain ATCC 25618 / H37Rv) GN=LH57_03530 PE=3 SV=1	3546	13432	128	128	4	4	34.6	4.59	14205	1	1	1	712.873	1423.73	2	1423.73	0.0037	0	40.79	0.00015	K	EMTLLELSDFVK	K				Cmpd 22381, AutoMSn(712.8725), 110.3 min (id=281475010807961)
2	1	I6Y4C5	50S ribosomal protein L7 OS=Mycobacterium tuberculosis (strain ATCC 25618 / H37Rv) GN=LH57_03530 PE=3 SV=1	3546	13432	128	128	4	4	34.6	4.59	14206	1	1	1	712.873	1423.73	2	1423.73	0.0037	0	59.06	2.9e-06	K	EMTLLELSDFVK	K				Cmpd 22478, AutoMSn(712.8725), 110.9 min (id=281475010808058)
2	1	I6Y4C5	50S ribosomal protein L7 OS=Mycobacterium tuberculosis (strain ATCC 25618 / H37Rv) GN=LH57_03530 PE=3 SV=1	3546	13432	128	128	4	4	34.6	4.59	14207	1	1	1	712.873	1423.73	2	1423.73	0.0037	0	52.65	1.2e-05	K	EMTLLELSDFVK	K				Cmpd 22472, AutoMSn(712.8725), 110.9 min (id=281475010808052)
2	1	I6Y4C5	50S ribosomal protein L7 OS=Mycobacterium tuberculosis (strain ATCC 25618 / H37Rv) GN=LH57_03530 PE=3 SV=1	3546	13432	128	128	4	4	34.6	4.59	14208	1	1	1	712.873	1423.73	2	1423.73	0.004	0	38.93	0.00022	K	EMTLLELSDFVK	K				Cmpd 22517, AutoMSn(712.8727), 111.2 min (id=281475010808097)
2	1	I6Y4C5	50S ribosomal protein L7 OS=Mycobacterium tuberculosis (strain ATCC 25618 / H37Rv) GN=LH57_03530 PE=3 SV=1	3546	13432	128	128	4	4	34.6	4.59	14209	1	1	1	712.873	1423.73	2	1423.73	0.004	0	71.33	2.1e-07	K	EMTLLELSDFVK	K				Cmpd 22506, AutoMSn(712.8727), 111.1 min (id=281475010808086)
2	1	I6Y4C5	50S ribosomal protein L7 OS=Mycobacterium tuberculosis (strain ATCC 25618 / H37Rv) GN=LH57_03530 PE=3 SV=1	3546	13432	128	128	4	4	34.6	4.59	14211	1	1	1	712.873	1423.73	2	1423.73	0.0041	0	43.99	7.5e-05	K	EMTLLELSDFVK	K				Cmpd 22426, AutoMSn(712.8728), 110.6 min (id=281475010808006)
2	1	I6Y4C5	50S ribosomal protein L7 OS=Mycobacterium tuberculosis (strain ATCC 25618 / H37Rv) GN=LH57_03530 PE=3 SV=1	3546	13432	128	128	4	4	34.6	4.59	14212	1	1	1	712.873	1423.73	2	1423.73	0.0041	0	58.43	3.3e-06	K	EMTLLELSDFVK	K				Cmpd 22474, AutoMSn(712.8727), 110.9 min (id=281475010808054)
2	1	I6Y4C5	50S ribosomal protein L7 OS=Mycobacterium tuberculosis (strain ATCC 25618 / H37Rv) GN=LH57_03530 PE=3 SV=1	3546	13432	128	128	4	4	34.6	4.59	14213	1	1	1	712.873	1423.73	2	1423.73	0.0041	0	46.7	4.2e-05	K	EMTLLELSDFVK	K				Cmpd 22520, AutoMSn(712.8728), 111.2 min (id=281475010808100)
2	1	I6Y4C5	50S ribosomal protein L7 OS=Mycobacterium tuberculosis (strain ATCC 25618 / H37Rv) GN=LH57_03530 PE=3 SV=1	3546	13432	128	128	4	4	34.6	4.59	14214	1	1	1	712.873	1423.73	2	1423.73	0.0042	0	33.02	0.0008	K	EMTLLELSDFVK	K				Cmpd 22490, AutoMSn(712.8728), 111.0 min (id=281475010808070)
2	1	I6Y4C5	50S ribosomal protein L7 OS=Mycobacterium tuberculosis (strain ATCC 25618 / H37Rv) GN=LH57_03530 PE=3 SV=1	3546	13432	128	128	4	4	34.6	4.59	14215	1	1	1	712.873	1423.73	2	1423.73	0.0042	0	44.15	7.2e-05	K	EMTLLELSDFVK	K				Cmpd 22429, AutoMSn(712.8728), 110.6 min (id=281475010808009)
2	1	I6Y4C5	50S ribosomal protein L7 OS=Mycobacterium tuberculosis (strain ATCC 25618 / H37Rv) GN=LH57_03530 PE=3 SV=1	3546	13432	128	128	4	4	34.6	4.59	14216	1	1	1	712.873	1423.73	2	1423.73	0.0042	0	55.78	5.9e-06	K	EMTLLELSDFVK	K				Cmpd 22484, AutoMSn(712.8728), 111.0 min (id=281475010808064)
2	1	I6Y4C5	50S ribosomal protein L7 OS=Mycobacterium tuberculosis (strain ATCC 25618 / H37Rv) GN=LH57_03530 PE=3 SV=1	3546	13432	128	128	4	4	34.6	4.59	14217	1	1	1	712.873	1423.73	2	1423.73	0.0042	0	58.9	3e-06	K	EMTLLELSDFVK	K				Cmpd 22463, AutoMSn(712.8728), 110.8 min (id=281475010808043)
2	1	I6Y4C5	50S ribosomal protein L7 OS=Mycobacterium tuberculosis (strain ATCC 25618 / H37Rv) GN=LH57_03530 PE=3 SV=1	3546	13432	128	128	4	4	34.6	4.59	14218	1	1	1	712.873	1423.73	2	1423.73	0.0042	0	72.09	1.7e-07	K	EMTLLELSDFVK	K				Cmpd 22459, AutoMSn(712.8728), 110.8 min (id=281475010808039)
2	1	I6Y4C5	50S ribosomal protein L7 OS=Mycobacterium tuberculosis (strain ATCC 25618 / H37Rv) GN=LH57_03530 PE=3 SV=1	3546	13432	128	128	4	4	34.6	4.59	14219	1	1	1	712.873	1423.73	2	1423.73	0.0043	0	50.4	1.9e-05	K	EMTLLELSDFVK	K				Cmpd 22441, AutoMSn(712.8729), 110.6 min (id=281475010808021)
2	1	I6Y4C5	50S ribosomal protein L7 OS=Mycobacterium tuberculosis (strain ATCC 25618 / H37Rv) GN=LH57_03530 PE=3 SV=1	3546	13432	128	128	4	4	34.6	4.59	14220	1	1	1	712.873	1423.73	2	1423.73	0.0043	0	38.69	0.00024	K	EMTLLELSDFVK	K				Cmpd 22466, AutoMSn(712.8728), 110.8 min (id=281475010808046)
2	1	I6Y4C5	50S ribosomal protein L7 OS=Mycobacterium tuberculosis (strain ATCC 25618 / H37Rv) GN=LH57_03530 PE=3 SV=1	3546	13432	128	128	4	4	34.6	4.59	14222	1	1	1	712.873	1423.73	2	1423.73	0.0044	0	55.68	6e-06	K	EMTLLELSDFVK	K				Cmpd 22489, AutoMSn(712.8729), 111.0 min (id=281475010808069)
2	1	I6Y4C5	50S ribosomal protein L7 OS=Mycobacterium tuberculosis (strain ATCC 25618 / H37Rv) GN=LH57_03530 PE=3 SV=1	3546	13432	128	128	4	4	34.6	4.59	14223	1	1	1	712.873	1423.73	2	1423.73	0.0044	0	67.68	4.5e-07	K	EMTLLELSDFVK	K				Cmpd 22462, AutoMSn(712.8729), 110.8 min (id=281475010808042)
2	1	I6Y4C5	50S ribosomal protein L7 OS=Mycobacterium tuberculosis (strain ATCC 25618 / H37Rv) GN=LH57_03530 PE=3 SV=1	3546	13432	128	128	4	4	34.6	4.59	14225	1	1	1	712.873	1423.73	2	1423.73	0.0046	0	43.39	8.5e-05	K	EMTLLELSDFVK	K				Cmpd 22417, AutoMSn(712.8730), 110.5 min (id=281475010807997)
2	1	I6Y4C5	50S ribosomal protein L7 OS=Mycobacterium tuberculosis (strain ATCC 25618 / H37Rv) GN=LH57_03530 PE=3 SV=1	3546	13432	128	128	4	4	34.6	4.59	14226	1	1	1	712.873	1423.73	2	1423.73	0.0046	0	39.29	0.00021	K	EMTLLELSDFVK	K				Cmpd 22479, AutoMSn(712.8730), 110.9 min (id=281475010808059)
2	1	I6Y4C5	50S ribosomal protein L7 OS=Mycobacterium tuberculosis (strain ATCC 25618 / H37Rv) GN=LH57_03530 PE=3 SV=1	3546	13432	128	128	4	4	34.6	4.59	14227	1	1	1	712.873	1423.73	2	1423.73	0.0048	0	45.83	5e-05	K	EMTLLELSDFVK	K				Cmpd 22560, AutoMSn(712.8731), 111.4 min (id=281475010808140)
2	1	I6Y4C5	50S ribosomal protein L7 OS=Mycobacterium tuberculosis (strain ATCC 25618 / H37Rv) GN=LH57_03530 PE=3 SV=1	3546	13432	128	128	4	4	34.6	4.59	14228	1	1	1	712.873	1423.73	2	1423.73	0.0048	0	45.62	5.3e-05	K	EMTLLELSDFVK	K				Cmpd 22437, AutoMSn(712.8731), 110.6 min (id=281475010808017)
2	1	I6Y4C5	50S ribosomal protein L7 OS=Mycobacterium tuberculosis (strain ATCC 25618 / H37Rv) GN=LH57_03530 PE=3 SV=1	3546	13432	128	128	4	4	34.6	4.59	14229	1	1	1	712.873	1423.73	2	1423.73	0.0049	0	35.57	0.00046	K	EMTLLELSDFVK	K				Cmpd 22607, AutoMSn(712.8732), 111.6 min (id=281475010808187)
2	1	I6Y4C5	50S ribosomal protein L7 OS=Mycobacterium tuberculosis (strain ATCC 25618 / H37Rv) GN=LH57_03530 PE=3 SV=1	3546	13432	128	128	4	4	34.6	4.59	14230	1	1	1	712.873	1423.73	2	1423.73	0.0049	0	68.5	3.8e-07	K	EMTLLELSDFVK	K				Cmpd 22411, AutoMSn(712.8731), 110.5 min (id=281475010807991)
2	1	I6Y4C5	50S ribosomal protein L7 OS=Mycobacterium tuberculosis (strain ATCC 25618 / H37Rv) GN=LH57_03530 PE=3 SV=1	3546	13432	128	128	4	4	34.6	4.59	14232	1	1	1	712.873	1423.73	2	1423.73	0.0051	0	38.15	0.00026	K	EMTLLELSDFVK	K				Cmpd 22467, AutoMSn(712.8732), 110.8 min (id=281475010808047)
2	1	I6Y4C5	50S ribosomal protein L7 OS=Mycobacterium tuberculosis (strain ATCC 25618 / H37Rv) GN=LH57_03530 PE=3 SV=1	3546	13432	128	128	4	4	34.6	4.59	14233	1	1	1	712.873	1423.73	2	1423.73	0.0051	0	33.28	0.00076	K	EMTLLELSDFVK	K				Cmpd 22457, AutoMSn(712.8732), 110.8 min (id=281475010808037)
2	1	I6Y4C5	50S ribosomal protein L7 OS=Mycobacterium tuberculosis (strain ATCC 25618 / H37Rv) GN=LH57_03530 PE=3 SV=1	3546	13432	128	128	4	4	34.6	4.59	14234	1	1	1	712.873	1423.73	2	1423.73	0.0051	0	42.44	0.0001	K	EMTLLELSDFVK	K				Cmpd 22442, AutoMSn(712.8732), 110.6 min (id=281475010808022)
2	1	I6Y4C5	50S ribosomal protein L7 OS=Mycobacterium tuberculosis (strain ATCC 25618 / H37Rv) GN=LH57_03530 PE=3 SV=1	3546	13432	128	128	4	4	34.6	4.59	14235	1	1	1	712.873	1423.73	2	1423.73	0.0052	0	42.84	9.6e-05	K	EMTLLELSDFVK	K				Cmpd 22447, AutoMSn(712.8733), 110.7 min (id=281475010808027)
2	1	I6Y4C5	50S ribosomal protein L7 OS=Mycobacterium tuberculosis (strain ATCC 25618 / H37Rv) GN=LH57_03530 PE=3 SV=1	3546	13432	128	128	4	4	34.6	4.59	14236	1	1	1	712.873	1423.73	2	1423.73	0.0052	0	42.77	9.8e-05	K	EMTLLELSDFVK	K				Cmpd 22443, AutoMSn(712.8733), 110.7 min (id=281475010808023)
2	1	I6Y4C5	50S ribosomal protein L7 OS=Mycobacterium tuberculosis (strain ATCC 25618 / H37Rv) GN=LH57_03530 PE=3 SV=1	3546	13432	128	128	4	4	34.6	4.59	14238	1	1	1	712.873	1423.73	2	1423.73	0.0053	0	44.3	7e-05	K	EMTLLELSDFVK	K				Cmpd 22487, AutoMSn(712.8733), 111.0 min (id=281475010808067)
2	1	I6Y4C5	50S ribosomal protein L7 OS=Mycobacterium tuberculosis (strain ATCC 25618 / H37Rv) GN=LH57_03530 PE=3 SV=1	3546	13432	128	128	4	4	34.6	4.59	14239	1	1	1	712.873	1423.73	2	1423.73	0.0054	0	33.29	0.00076	K	EMTLLELSDFVK	K				Cmpd 22630, AutoMSn(712.8734), 111.7 min (id=281475010808210)
2	1	I6Y4C5	50S ribosomal protein L7 OS=Mycobacterium tuberculosis (strain ATCC 25618 / H37Rv) GN=LH57_03530 PE=3 SV=1	3546	13432	128	128	4	4	34.6	4.59	14240	1	1	1	712.873	1423.73	2	1423.73	0.0054	0	61.97	1.5e-06	K	EMTLLELSDFVK	K				Cmpd 22501, AutoMSn(712.8734), 111.1 min (id=281475010808081)
2	1	I6Y4C5	50S ribosomal protein L7 OS=Mycobacterium tuberculosis (strain ATCC 25618 / H37Rv) GN=LH57_03530 PE=3 SV=1	3546	13432	128	128	4	4	34.6	4.59	14242	1	1	1	712.874	1423.73	2	1423.73	0.0057	0	20.31	0.012	K	EMTLLELSDFVK	K				Cmpd 22583, AutoMSn(712.8735), 111.5 min (id=281475010808163)
2	1	I6Y4C5	50S ribosomal protein L7 OS=Mycobacterium tuberculosis (strain ATCC 25618 / H37Rv) GN=LH57_03530 PE=3 SV=1	3546	13432	128	128	4	4	34.6	4.59	14243	1	1	1	712.874	1423.73	2	1423.73	0.0057	0	65.28	7.6e-07	K	EMTLLELSDFVK	K				Cmpd 22470, AutoMSn(712.8735), 110.9 min (id=281475010808050)
2	1	I6Y4C5	50S ribosomal protein L7 OS=Mycobacterium tuberculosis (strain ATCC 25618 / H37Rv) GN=LH57_03530 PE=3 SV=1	3546	13432	128	128	4	4	34.6	4.59	14244	1	1	1	712.874	1423.73	2	1423.73	0.0058	0	55.34	6.5e-06	K	EMTLLELSDFVK	K				Cmpd 22615, AutoMSn(712.8736), 111.6 min (id=281475010808195)
2	1	I6Y4C5	50S ribosomal protein L7 OS=Mycobacterium tuberculosis (strain ATCC 25618 / H37Rv) GN=LH57_03530 PE=3 SV=1	3546	13432	128	128	4	4	34.6	4.59	14246	1	1	1	712.874	1423.73	2	1423.73	0.0062	0	36.86	0.00035	K	EMTLLELSDFVK	K				Cmpd 22621, AutoMSn(712.8738), 111.7 min (id=281475010808201)
2	1	I6Y4C5	50S ribosomal protein L7 OS=Mycobacterium tuberculosis (strain ATCC 25618 / H37Rv) GN=LH57_03530 PE=3 SV=1	3546	13432	128	128	4	4	34.6	4.59	14247	1	1	1	712.874	1423.73	2	1423.73	0.0062	0	58.97	3e-06	K	EMTLLELSDFVK	K				Cmpd 22460, AutoMSn(712.8738), 110.8 min (id=281475010808040)
2	1	I6Y4C5	50S ribosomal protein L7 OS=Mycobacterium tuberculosis (strain ATCC 25618 / H37Rv) GN=LH57_03530 PE=3 SV=1	3546	13432	128	128	4	4	34.6	4.59	14248	1	1	1	712.874	1423.73	2	1423.73	0.0062	0	42.45	0.0001	K	EMTLLELSDFVK	K				Cmpd 22419, AutoMSn(712.8738), 110.5 min (id=281475010807999)
2	1	I6Y4C5	50S ribosomal protein L7 OS=Mycobacterium tuberculosis (strain ATCC 25618 / H37Rv) GN=LH57_03530 PE=3 SV=1	3546	13432	128	128	4	4	34.6	4.59	14249	1	1	1	712.874	1423.73	2	1423.73	0.0063	0	61.53	1.7e-06	K	EMTLLELSDFVK	K				Cmpd 22469, AutoMSn(712.8738), 110.8 min (id=281475010808049)
2	1	I6Y4C5	50S ribosomal protein L7 OS=Mycobacterium tuberculosis (strain ATCC 25618 / H37Rv) GN=LH57_03530 PE=3 SV=1	3546	13432	128	128	4	4	34.6	4.59	14250	1	1	1	712.874	1423.73	2	1423.73	0.0064	0	43.22	8.9e-05	K	EMTLLELSDFVK	K				Cmpd 22550, AutoMSn(712.8739), 111.3 min (id=281475010808130)
2	1	I6Y4C5	50S ribosomal protein L7 OS=Mycobacterium tuberculosis (strain ATCC 25618 / H37Rv) GN=LH57_03530 PE=3 SV=1	3546	13432	128	128	4	4	34.6	4.59	14251	1	1	1	712.874	1423.73	2	1423.73	0.0064	0	46.6	4.3e-05	K	EMTLLELSDFVK	K				Cmpd 22497, AutoMSn(712.8739), 111.1 min (id=281475010808077)
2	1	I6Y4C5	50S ribosomal protein L7 OS=Mycobacterium tuberculosis (strain ATCC 25618 / H37Rv) GN=LH57_03530 PE=3 SV=1	3546	13432	128	128	4	4	34.6	4.59	14252	1	1	1	712.874	1423.73	2	1423.73	0.0064	0	28.87	0.002	K	EMTLLELSDFVK	K				Cmpd 22391, AutoMSn(712.8739), 110.3 min (id=281475010807971)
2	1	I6Y4C5	50S ribosomal protein L7 OS=Mycobacterium tuberculosis (strain ATCC 25618 / H37Rv) GN=LH57_03530 PE=3 SV=1	3546	13432	128	128	4	4	34.6	4.59	14253	1	1	1	712.874	1423.73	2	1423.73	0.0065	0	23.75	0.0059	K	EMTLLELSDFVK	K				Cmpd 22372, AutoMSn(712.8740), 110.2 min (id=281475010807952)
2	1	I6Y4C5	50S ribosomal protein L7 OS=Mycobacterium tuberculosis (strain ATCC 25618 / H37Rv) GN=LH57_03530 PE=3 SV=1	3546	13432	128	128	4	4	34.6	4.59	14254	1	1	1	712.874	1423.73	2	1423.73	0.0065	0	33.71	0.00069	K	EMTLLELSDFVK	K				Cmpd 22515, AutoMSn(712.8740), 111.1 min (id=281475010808095)
2	1	I6Y4C5	50S ribosomal protein L7 OS=Mycobacterium tuberculosis (strain ATCC 25618 / H37Rv) GN=LH57_03530 PE=3 SV=1	3546	13432	128	128	4	4	34.6	4.59	14255	1	1	1	712.874	1423.73	2	1423.73	0.0066	0	29.58	0.0017	K	EMTLLELSDFVK	K				Cmpd 22693, AutoMSn(712.8740), 112.1 min (id=281475010808273)
2	1	I6Y4C5	50S ribosomal protein L7 OS=Mycobacterium tuberculosis (strain ATCC 25618 / H37Rv) GN=LH57_03530 PE=3 SV=1	3546	13432	128	128	4	4	34.6	4.59	14256	1	1	1	712.874	1423.73	2	1423.73	0.0068	0	44	7.5e-05	K	EMTLLELSDFVK	K				Cmpd 22465, AutoMSn(712.8741), 110.8 min (id=281475010808045)
2	1	I6Y4C5	50S ribosomal protein L7 OS=Mycobacterium tuberculosis (strain ATCC 25618 / H37Rv) GN=LH57_03530 PE=3 SV=1	3546	13432	128	128	4	4	34.6	4.59	14257	1	1	1	712.874	1423.73	2	1423.73	0.0068	0	59.21	2.8e-06	K	EMTLLELSDFVK	K				Cmpd 22450, AutoMSn(712.8741), 110.7 min (id=281475010808030)
2	1	I6Y4C5	50S ribosomal protein L7 OS=Mycobacterium tuberculosis (strain ATCC 25618 / H37Rv) GN=LH57_03530 PE=3 SV=1	3546	13432	128	128	4	4	34.6	4.59	14259	1	1	1	712.874	1423.73	2	1423.73	0.0069	0	15.72	0.034	K	EMTLLELSDFVK	K				Cmpd 22645, AutoMSn(712.8741), 111.8 min (id=281475010808225)
2	1	I6Y4C5	50S ribosomal protein L7 OS=Mycobacterium tuberculosis (strain ATCC 25618 / H37Rv) GN=LH57_03530 PE=3 SV=1	3546	13432	128	128	4	4	34.6	4.59	14260	1	1	1	712.874	1423.73	2	1423.73	0.0071	0	24.6	0.0049	K	EMTLLELSDFVK	K				Cmpd 22389, AutoMSn(712.8743), 110.3 min (id=281475010807969)
2	1	I6Y4C5	50S ribosomal protein L7 OS=Mycobacterium tuberculosis (strain ATCC 25618 / H37Rv) GN=LH57_03530 PE=3 SV=1	3546	13432	128	128	4	4	34.6	4.59	14261	1	1	1	712.874	1423.73	2	1423.73	0.0071	0	55.81	5.8e-06	K	EMTLLELSDFVK	K				Cmpd 22421, AutoMSn(712.8743), 110.5 min (id=281475010808001)
2	1	I6Y4C5	50S ribosomal protein L7 OS=Mycobacterium tuberculosis (strain ATCC 25618 / H37Rv) GN=LH57_03530 PE=3 SV=1	3546	13432	128	128	4	4	34.6	4.59	14262	1	1	1	712.874	1423.73	2	1423.73	0.0073	0	38.13	0.00027	K	EMTLLELSDFVK	K				Cmpd 22577, AutoMSn(712.8743), 111.5 min (id=281475010808157)
2	1	I6Y4C5	50S ribosomal protein L7 OS=Mycobacterium tuberculosis (strain ATCC 25618 / H37Rv) GN=LH57_03530 PE=3 SV=1	3546	13432	128	128	4	4	34.6	4.59	14263	1	1	1	712.874	1423.73	2	1423.73	0.0073	0	23.56	0.0062	K	EMTLLELSDFVK	K				Cmpd 22384, AutoMSn(712.8743), 110.3 min (id=281475010807964)
2	1	I6Y4C5	50S ribosomal protein L7 OS=Mycobacterium tuberculosis (strain ATCC 25618 / H37Rv) GN=LH57_03530 PE=3 SV=1	3546	13432	128	128	4	4	34.6	4.59	14264	1	1	1	712.875	1423.73	2	1423.73	0.0075	0	44.15	7.2e-05	K	EMTLLELSDFVK	K				Cmpd 22423, AutoMSn(712.8744), 110.5 min (id=281475010808003)
2	1	I6Y4C5	50S ribosomal protein L7 OS=Mycobacterium tuberculosis (strain ATCC 25618 / H37Rv) GN=LH57_03530 PE=3 SV=1	3546	13432	128	128	4	4	34.6	4.59	14265	1	1	1	712.875	1423.73	2	1423.73	0.0076	0	35.65	0.00045	K	EMTLLELSDFVK	K				Cmpd 22491, AutoMSn(712.8745), 111.0 min (id=281475010808071)
2	1	I6Y4C5	50S ribosomal protein L7 OS=Mycobacterium tuberculosis (strain ATCC 25618 / H37Rv) GN=LH57_03530 PE=3 SV=1	3546	13432	128	128	4	4	34.6	4.59	14266	1	1	1	712.875	1423.73	2	1423.73	0.0077	0	21.71	0.0092	K	EMTLLELSDFVK	K				Cmpd 22627, AutoMSn(712.8746), 111.7 min (id=281475010808207)
2	1	I6Y4C5	50S ribosomal protein L7 OS=Mycobacterium tuberculosis (strain ATCC 25618 / H37Rv) GN=LH57_03530 PE=3 SV=1	3546	13432	128	128	4	4	34.6	4.59	14267	1	1	1	712.875	1423.73	2	1423.73	0.0079	0	44.19	7.2e-05	K	EMTLLELSDFVK	K				Cmpd 22471, AutoMSn(712.8746), 110.9 min (id=281475010808051)
2	1	I6Y4C5	50S ribosomal protein L7 OS=Mycobacterium tuberculosis (strain ATCC 25618 / H37Rv) GN=LH57_03530 PE=3 SV=1	3546	13432	128	128	4	4	34.6	4.59	14268	1	1	1	712.875	1423.73	2	1423.73	0.0081	0	43.41	8.5e-05	K	EMTLLELSDFVK	K				Cmpd 22689, AutoMSn(712.8747), 112.0 min (id=281475010808269)
2	1	I6Y4C5	50S ribosomal protein L7 OS=Mycobacterium tuberculosis (strain ATCC 25618 / H37Rv) GN=LH57_03530 PE=3 SV=1	3546	13432	128	128	4	4	34.6	4.59	14271	1	1	1	712.875	1423.74	2	1423.73	0.0088	0	20.67	0.012	K	EMTLLELSDFVK	K				Cmpd 22669, AutoMSn(712.8751), 111.9 min (id=281475010808249)
2	1	I6Y4C5	50S ribosomal protein L7 OS=Mycobacterium tuberculosis (strain ATCC 25618 / H37Rv) GN=LH57_03530 PE=3 SV=1	3546	13432	128	128	4	4	34.6	4.59	14272	1	1	1	712.875	1423.74	2	1423.73	0.0095	0	16.71	0.043	K	EMTLLELSDFVK	K				Cmpd 22658, AutoMSn(712.8754), 111.9 min (id=281475010808238)
2	1	I6Y4C5	50S ribosomal protein L7 OS=Mycobacterium tuberculosis (strain ATCC 25618 / H37Rv) GN=LH57_03530 PE=3 SV=1	3546	13432	128	128	4	4	34.6	4.59	14273	1	1	1	712.876	1423.74	2	1423.73	0.0102	0	15.93	0.032	K	EMTLLELSDFVK	K				Cmpd 22633, AutoMSn(712.8758), 111.7 min (id=281475010808213)
2	1	I6Y4C5	50S ribosomal protein L7 OS=Mycobacterium tuberculosis (strain ATCC 25618 / H37Rv) GN=LH57_03530 PE=3 SV=1	3546	13432	128	128	4	4	34.6	4.59	14275	1	1	1	712.876	1423.74	2	1423.73	0.0114	0	36.42	0.00038	K	EMTLLELSDFVK	K				Cmpd 22677, AutoMSn(712.8764), 112.0 min (id=281475010808257)
2	1	I6Y4C5	50S ribosomal protein L7 OS=Mycobacterium tuberculosis (strain ATCC 25618 / H37Rv) GN=LH57_03530 PE=3 SV=1	3546	13432	128	128	4	4	34.6	4.59	14572	1	1	1	720.87	1439.73	2	1439.72	0.0034	0	17.5	0.023	K	EMTLLELSDFVK	K	Oxidation (M)	0.010000000000.0		Cmpd 18646, AutoMSn(720.8699), 92.1 min (id=281475010804226)	emPAI	2.9
3	1	A0A046LMD9	Transporter OS=Mycobacterium tuberculosis (strain ATCC 25618 / H37Rv) GN=LH57_02035 PE=4 SV=1	2584	7961	61	60	2	2	42.3	8.09	7997	1	1	1	482.292	962.569	2	962.58	-0.0106	1	19.6	0.021	R	IKLEVSFK	M				Cmpd 1850, AutoMSn(482.2920), 22.2 min (id=281475010787430)
3	1	A0A046LMD9	Transporter OS=Mycobacterium tuberculosis (strain ATCC 25618 / H37Rv) GN=LH57_02035 PE=4 SV=1	2584	7961	61	60	2	2	42.3	8.09	25698	1	1	1	1171.6	2341.19	2	2341.19	-0.0004	0	57.63	3.9e-06	K	VIDIIGTSPTSWEQAAAEAVQR	A				Cmpd 23068, AutoMSn(1171.6028), 114.4 min (id=281475010808648)
3	1	A0A046LMD9	Transporter OS=Mycobacterium tuberculosis (strain ATCC 25618 / H37Rv) GN=LH57_02035 PE=4 SV=1	2584	7961	61	60	2	2	42.3	8.09	25699	1	1	1	781.405	2341.19	3	2341.19	0.0006	0	20.48	0.027	K	VIDIIGTSPTSWEQAAAEAVQR	A				Cmpd 23240, AutoMSn(781.4046), 115.3 min (id=281475010808820)
3	1	A0A046LMD9	Transporter OS=Mycobacterium tuberculosis (strain ATCC 25618 / H37Rv) GN=LH57_02035 PE=4 SV=1	2584	7961	61	60	2	2	42.3	8.09	25700	1	1	1	781.405	2341.19	3	2341.19	0.001	0	56.35	8.2e-06	K	VIDIIGTSPTSWEQAAAEAVQR	A				Cmpd 23205, AutoMSn(781.4047), 115.1 min (id=281475010808785)
3	1	A0A046LMD9	Transporter OS=Mycobacterium tuberculosis (strain ATCC 25618 / H37Rv) GN=LH57_02035 PE=4 SV=1	2584	7961	61	60	2	2	42.3	8.09	25701	1	1	1	1171.6	2341.19	2	2341.19	0.0011	0	73.36	2.3e-07	K	VIDIIGTSPTSWEQAAAEAVQR	A				Cmpd 23132, AutoMSn(1171.6036), 114.7 min (id=281475010808712)
3	1	A0A046LMD9	Transporter OS=Mycobacterium tuberculosis (strain ATCC 25618 / H37Rv) GN=LH57_02035 PE=4 SV=1	2584	7961	61	60	2	2	42.3	8.09	25702	1	1	1	1171.6	2341.19	2	2341.19	0.0013	0	87.85	1.2e-08	K	VIDIIGTSPTSWEQAAAEAVQR	A				Cmpd 23140, AutoMSn(1171.6037), 114.8 min (id=281475010808720)
3	1	A0A046LMD9	Transporter OS=Mycobacterium tuberculosis (strain ATCC 25618 / H37Rv) GN=LH57_02035 PE=4 SV=1	2584	7961	61	60	2	2	42.3	8.09	25703	1	1	1	781.406	2341.2	3	2341.19	0.0044	0	63.88	1e-06	K	VIDIIGTSPTSWEQAAAEAVQR	A				Cmpd 23152, AutoMSn(781.4059), 114.8 min (id=281475010808732)
3	1	A0A046LMD9	Transporter OS=Mycobacterium tuberculosis (strain ATCC 25618 / H37Rv) GN=LH57_02035 PE=4 SV=1	2584	7961	61	60	2	2	42.3	8.09	25704	1	1	1	781.406	2341.2	3	2341.19	0.0048	0	57.36	5.5e-06	K	VIDIIGTSPTSWEQAAAEAVQR	A				Cmpd 23165, AutoMSn(781.4060), 114.9 min (id=281475010808745)
3	1	A0A046LMD9	Transporter OS=Mycobacterium tuberculosis (strain ATCC 25618 / H37Rv) GN=LH57_02035 PE=4 SV=1	2584	7961	61	60	2	2	42.3	8.09	25705	1	1	1	781.406	2341.2	3	2341.19	0.0054	0	57.75	4.5e-06	K	VIDIIGTSPTSWEQAAAEAVQR	A				Cmpd 23181, AutoMSn(781.4062), 115.0 min (id=281475010808761)
3	1	A0A046LMD9	Transporter OS=Mycobacterium tuberculosis (strain ATCC 25618 / H37Rv) GN=LH57_02035 PE=4 SV=1	2584	7961	61	60	2	2	42.3	8.09	25706	1	1	1	781.406	2341.2	3	2341.19	0.0055	0	71.21	2.7e-07	K	VIDIIGTSPTSWEQAAAEAVQR	A				Cmpd 23066, AutoMSn(781.4063), 114.4 min (id=281475010808646)
3	1	A0A046LMD9	Transporter OS=Mycobacterium tuberculosis (strain ATCC 25618 / H37Rv) GN=LH57_02035 PE=4 SV=1	2584	7961	61	60	2	2	42.3	8.09	25708	1	1	1	781.406	2341.2	3	2341.19	0.0061	0	50.96	2.1e-05	K	VIDIIGTSPTSWEQAAAEAVQR	A				Cmpd 23170, AutoMSn(781.4065), 114.9 min (id=281475010808750)
3	1	A0A046LMD9	Transporter OS=Mycobacterium tuberculosis (strain ATCC 25618 / H37Rv) GN=LH57_02035 PE=4 SV=1	2584	7961	61	60	2	2	42.3	8.09	25709	1	1	1	781.406	2341.2	3	2341.19	0.0061	0	63.16	1.4e-06	K	VIDIIGTSPTSWEQAAAEAVQR	A				Cmpd 23127, AutoMSn(781.4064), 114.7 min (id=281475010808707)
3	1	A0A046LMD9	Transporter OS=Mycobacterium tuberculosis (strain ATCC 25618 / H37Rv) GN=LH57_02035 PE=4 SV=1	2584	7961	61	60	2	2	42.3	8.09	25710	1	1	1	781.407	2341.2	3	2341.19	0.0063	0	76.14	7.8e-08	K	VIDIIGTSPTSWEQAAAEAVQR	A				Cmpd 23123, AutoMSn(781.4065), 114.7 min (id=281475010808703)
3	1	A0A046LMD9	Transporter OS=Mycobacterium tuberculosis (strain ATCC 25618 / H37Rv) GN=LH57_02035 PE=4 SV=1	2584	7961	61	60	2	2	42.3	8.09	25711	1	1	1	781.407	2341.2	3	2341.19	0.0068	0	70.92	2.2e-07	K	VIDIIGTSPTSWEQAAAEAVQR	A				Cmpd 23134, AutoMSn(781.4067), 114.7 min (id=281475010808714)
3	1	A0A046LMD9	Transporter OS=Mycobacterium tuberculosis (strain ATCC 25618 / H37Rv) GN=LH57_02035 PE=4 SV=1	2584	7961	61	60	2	2	42.3	8.09	25712	1	1	1	1171.61	2341.2	2	2341.19	0.007	0	70.76	6.8e-07	K	VIDIIGTSPTSWEQAAAEAVQR	A				Cmpd 23136, AutoMSn(1171.6065), 114.7 min (id=281475010808716)
3	1	A0A046LMD9	Transporter OS=Mycobacterium tuberculosis (strain ATCC 25618 / H37Rv) GN=LH57_02035 PE=4 SV=1	2584	7961	61	60	2	2	42.3	8.09	25713	1	1	1	1171.61	2341.2	2	2341.19	0.007	0	75.6	9.6e-08	K	VIDIIGTSPTSWEQAAAEAVQR	A				Cmpd 23110, AutoMSn(1171.6065), 114.6 min (id=281475010808690)
3	1	A0A046LMD9	Transporter OS=Mycobacterium tuberculosis (strain ATCC 25618 / H37Rv) GN=LH57_02035 PE=4 SV=1	2584	7961	61	60	2	2	42.3	8.09	25714	1	1	1	781.407	2341.2	3	2341.19	0.0072	0	84.99	1.2e-08	K	VIDIIGTSPTSWEQAAAEAVQR	A				Cmpd 23118, AutoMSn(781.4068), 114.7 min (id=281475010808698)
3	1	A0A046LMD9	Transporter OS=Mycobacterium tuberculosis (strain ATCC 25618 / H37Rv) GN=LH57_02035 PE=4 SV=1	2584	7961	61	60	2	2	42.3	8.09	25715	1	1	1	781.407	2341.2	3	2341.19	0.0074	0	52.74	1.1e-05	K	VIDIIGTSPTSWEQAAAEAVQR	A				Cmpd 23227, AutoMSn(781.4068), 115.2 min (id=281475010808807)
3	1	A0A046LMD9	Transporter OS=Mycobacterium tuberculosis (strain ATCC 25618 / H37Rv) GN=LH57_02035 PE=4 SV=1	2584	7961	61	60	2	2	42.3	8.09	25716	1	1	1	781.407	2341.2	3	2341.19	0.0074	0	49.9	2.2e-05	K	VIDIIGTSPTSWEQAAAEAVQR	A				Cmpd 23273, AutoMSn(781.4069), 115.5 min (id=281475010808853)
3	1	A0A046LMD9	Transporter OS=Mycobacterium tuberculosis (strain ATCC 25618 / H37Rv) GN=LH57_02035 PE=4 SV=1	2584	7961	61	60	2	2	42.3	8.09	25717	1	1	1	781.407	2341.2	3	2341.19	0.0076	0	82.04	2.1e-08	K	VIDIIGTSPTSWEQAAAEAVQR	A				Cmpd 23086, AutoMSn(781.4069), 114.5 min (id=281475010808666)
3	1	A0A046LMD9	Transporter OS=Mycobacterium tuberculosis (strain ATCC 25618 / H37Rv) GN=LH57_02035 PE=4 SV=1	2584	7961	61	60	2	2	42.3	8.09	25718	1	1	1	781.407	2341.2	3	2341.19	0.0076	0	71.91	2e-07	K	VIDIIGTSPTSWEQAAAEAVQR	A				Cmpd 23145, AutoMSn(781.4069), 114.8 min (id=281475010808725)
3	1	A0A046LMD9	Transporter OS=Mycobacterium tuberculosis (strain ATCC 25618 / H37Rv) GN=LH57_02035 PE=4 SV=1	2584	7961	61	60	2	2	42.3	8.09	25719	1	1	1	781.407	2341.2	3	2341.19	0.0077	0	42.08	0.00011	K	VIDIIGTSPTSWEQAAAEAVQR	A				Cmpd 23230, AutoMSn(781.4070), 115.3 min (id=281475010808810)
3	1	A0A046LMD9	Transporter OS=Mycobacterium tuberculosis (strain ATCC 25618 / H37Rv) GN=LH57_02035 PE=4 SV=1	2584	7961	61	60	2	2	42.3	8.09	25720	1	1	1	781.407	2341.2	3	2341.19	0.0077	0	53.75	9.8e-06	K	VIDIIGTSPTSWEQAAAEAVQR	A				Cmpd 23188, AutoMSn(781.4070), 115.0 min (id=281475010808768)
3	1	A0A046LMD9	Transporter OS=Mycobacterium tuberculosis (strain ATCC 25618 / H37Rv) GN=LH57_02035 PE=4 SV=1	2584	7961	61	60	2	2	42.3	8.09	25721	1	1	1	781.407	2341.2	3	2341.19	0.0079	0	75.86	7.7e-08	K	VIDIIGTSPTSWEQAAAEAVQR	A				Cmpd 23161, AutoMSn(781.4070), 114.9 min (id=281475010808741)
3	1	A0A046LMD9	Transporter OS=Mycobacterium tuberculosis (strain ATCC 25618 / H37Rv) GN=LH57_02035 PE=4 SV=1	2584	7961	61	60	2	2	42.3	8.09	25722	1	1	1	781.407	2341.2	3	2341.19	0.0081	0	76.92	6.1e-08	K	VIDIIGTSPTSWEQAAAEAVQR	A				Cmpd 23092, AutoMSn(781.4071), 114.5 min (id=281475010808672)
3	1	A0A046LMD9	Transporter OS=Mycobacterium tuberculosis (strain ATCC 25618 / H37Rv) GN=LH57_02035 PE=4 SV=1	2584	7961	61	60	2	2	42.3	8.09	25723	1	1	1	1171.61	2341.2	2	2341.19	0.0082	0	79.46	3.8e-08	K	VIDIIGTSPTSWEQAAAEAVQR	A				Cmpd 23125, AutoMSn(1171.6070), 114.7 min (id=281475010808705)
3	1	A0A046LMD9	Transporter OS=Mycobacterium tuberculosis (strain ATCC 25618 / H37Rv) GN=LH57_02035 PE=4 SV=1	2584	7961	61	60	2	2	42.3	8.09	25724	1	1	1	781.407	2341.2	3	2341.19	0.0087	0	70.67	2.4e-07	K	VIDIIGTSPTSWEQAAAEAVQR	A				Cmpd 23215, AutoMSn(781.4073), 115.2 min (id=281475010808795)
3	1	A0A046LMD9	Transporter OS=Mycobacterium tuberculosis (strain ATCC 25618 / H37Rv) GN=LH57_02035 PE=4 SV=1	2584	7961	61	60	2	2	42.3	8.09	25725	1	1	1	781.407	2341.2	3	2341.19	0.0087	0	64.66	8.7e-07	K	VIDIIGTSPTSWEQAAAEAVQR	A				Cmpd 23173, AutoMSn(781.4073), 114.9 min (id=281475010808753)
3	1	A0A046LMD9	Transporter OS=Mycobacterium tuberculosis (strain ATCC 25618 / H37Rv) GN=LH57_02035 PE=4 SV=1	2584	7961	61	60	2	2	42.3	8.09	25726	1	1	1	781.407	2341.2	3	2341.19	0.0088	0	39.08	0.00022	K	VIDIIGTSPTSWEQAAAEAVQR	A				Cmpd 23284, AutoMSn(781.4073), 115.5 min (id=281475010808864)
3	1	A0A046LMD9	Transporter OS=Mycobacterium tuberculosis (strain ATCC 25618 / H37Rv) GN=LH57_02035 PE=4 SV=1	2584	7961	61	60	2	2	42.3	8.09	25727	1	1	1	781.408	2341.2	3	2341.19	0.0096	0	48.59	2.8e-05	K	VIDIIGTSPTSWEQAAAEAVQR	A				Cmpd 23177, AutoMSn(781.4076), 115.0 min (id=281475010808757)
3	1	A0A046LMD9	Transporter OS=Mycobacterium tuberculosis (strain ATCC 25618 / H37Rv) GN=LH57_02035 PE=4 SV=1	2584	7961	61	60	2	2	42.3	8.09	25728	1	1	1	781.408	2341.2	3	2341.19	0.0096	0	73.84	1.2e-07	K	VIDIIGTSPTSWEQAAAEAVQR	A				Cmpd 23138, AutoMSn(781.4076), 114.7 min (id=281475010808718)
3	1	A0A046LMD9	Transporter OS=Mycobacterium tuberculosis (strain ATCC 25618 / H37Rv) GN=LH57_02035 PE=4 SV=1	2584	7961	61	60	2	2	42.3	8.09	25729	1	1	1	781.408	2341.2	3	2341.19	0.0098	0	59.68	2.5e-06	K	VIDIIGTSPTSWEQAAAEAVQR	A				Cmpd 23191, AutoMSn(781.4077), 115.0 min (id=281475010808771)
3	1	A0A046LMD9	Transporter OS=Mycobacterium tuberculosis (strain ATCC 25618 / H37Rv) GN=LH57_02035 PE=4 SV=1	2584	7961	61	60	2	2	42.3	8.09	25730	1	1	1	1171.61	2341.2	2	2341.19	0.0099	0	35.07	0.00051	K	VIDIIGTSPTSWEQAAAEAVQR	A				Cmpd 23166, AutoMSn(1171.6080), 114.9 min (id=281475010808746)
3	1	A0A046LMD9	Transporter OS=Mycobacterium tuberculosis (strain ATCC 25618 / H37Rv) GN=LH57_02035 PE=4 SV=1	2584	7961	61	60	2	2	42.3	8.09	25731	1	1	1	781.408	2341.2	3	2341.19	0.0099	0	49.85	2.1e-05	K	VIDIIGTSPTSWEQAAAEAVQR	A				Cmpd 23198, AutoMSn(781.4077), 115.1 min (id=281475010808778)
3	1	A0A046LMD9	Transporter OS=Mycobacterium tuberculosis (strain ATCC 25618 / H37Rv) GN=LH57_02035 PE=4 SV=1	2584	7961	61	60	2	2	42.3	8.09	25732	1	1	1	781.408	2341.2	3	2341.19	0.011	0	36.86	0.00035	K	VIDIIGTSPTSWEQAAAEAVQR	A				Cmpd 23195, AutoMSn(781.4081), 115.0 min (id=281475010808775)
3	1	A0A046LMD9	Transporter OS=Mycobacterium tuberculosis (strain ATCC 25618 / H37Rv) GN=LH57_02035 PE=4 SV=1	2584	7961	61	60	2	2	42.3	8.09	25734	1	1	1	1171.61	2341.2	2	2341.19	0.0118	0	35.43	0.00048	K	VIDIIGTSPTSWEQAAAEAVQR	A				Cmpd 23029, AutoMSn(1171.6089), 114.2 min (id=281475010808609)
3	1	A0A046LMD9	Transporter OS=Mycobacterium tuberculosis (strain ATCC 25618 / H37Rv) GN=LH57_02035 PE=4 SV=1	2584	7961	61	60	2	2	42.3	8.09	25735	1	1	1	781.408	2341.2	3	2341.19	0.0121	0	15.48	0.035	K	VIDIIGTSPTSWEQAAAEAVQR	A				Cmpd 22994, AutoMSn(781.4085), 114.1 min (id=281475010808574)
3	1	A0A046LMD9	Transporter OS=Mycobacterium tuberculosis (strain ATCC 25618 / H37Rv) GN=LH57_02035 PE=4 SV=1	2584	7961	61	60	2	2	42.3	8.09	25736	1	1	1	781.409	2341.2	3	2341.19	0.0127	0	79.06	3.9e-08	K	VIDIIGTSPTSWEQAAAEAVQR	A				Cmpd 23040, AutoMSn(781.4087), 114.3 min (id=281475010808620)
3	1	A0A046LMD9	Transporter OS=Mycobacterium tuberculosis (strain ATCC 25618 / H37Rv) GN=LH57_02035 PE=4 SV=1	2584	7961	61	60	2	2	42.3	8.09	25737	1	1	1	1171.61	2341.2	2	2341.19	0.0133	0	79.37	5.8e-08	K	VIDIIGTSPTSWEQAAAEAVQR	A				Cmpd 23105, AutoMSn(1171.6096), 114.6 min (id=281475010808685)
3	1	A0A046LMD9	Transporter OS=Mycobacterium tuberculosis (strain ATCC 25618 / H37Rv) GN=LH57_02035 PE=4 SV=1	2584	7961	61	60	2	2	42.3	8.09	25738	1	1	1	781.409	2341.21	3	2341.19	0.0149	0	57.15	4.6e-06	K	VIDIIGTSPTSWEQAAAEAVQR	A				Cmpd 23223, AutoMSn(781.4094), 115.2 min (id=281475010808803)
3	1	A0A046LMD9	Transporter OS=Mycobacterium tuberculosis (strain ATCC 25618 / H37Rv) GN=LH57_02035 PE=4 SV=1	2584	7961	61	60	2	2	42.3	8.09	25739	1	1	1	1171.61	2341.21	2	2341.19	0.0158	0	65.39	2.4e-06	K	VIDIIGTSPTSWEQAAAEAVQR	A				Cmpd 23060, AutoMSn(1171.6108), 114.4 min (id=281475010808640)
3	1	A0A046LMD9	Transporter OS=Mycobacterium tuberculosis (strain ATCC 25618 / H37Rv) GN=LH57_02035 PE=4 SV=1	2584	7961	61	60	2	2	42.3	8.09	25740	1	1	1	1171.61	2341.21	2	2341.19	0.017	0	78.39	4.5e-08	K	VIDIIGTSPTSWEQAAAEAVQR	A				Cmpd 23088, AutoMSn(1171.6115), 114.5 min (id=281475010808668)
3	1	A0A046LMD9	Transporter OS=Mycobacterium tuberculosis (strain ATCC 25618 / H37Rv) GN=LH57_02035 PE=4 SV=1	2584	7961	61	60	2	2	42.3	8.09	25741	1	1	1	781.41	2341.21	3	2341.19	0.0178	0	33.11	0.00087	K	VIDIIGTSPTSWEQAAAEAVQR	A				Cmpd 23265, AutoMSn(781.4103), 115.4 min (id=281475010808845)
3	1	A0A046LMD9	Transporter OS=Mycobacterium tuberculosis (strain ATCC 25618 / H37Rv) GN=LH57_02035 PE=4 SV=1	2584	7961	61	60	2	2	42.3	8.09	25742	1	1	1	781.41	2341.21	3	2341.19	0.0184	0	59.38	2.7e-06	K	VIDIIGTSPTSWEQAAAEAVQR	A				Cmpd 23001, AutoMSn(781.4105), 114.1 min (id=281475010808581)
3	1	A0A046LMD9	Transporter OS=Mycobacterium tuberculosis (strain ATCC 25618 / H37Rv) GN=LH57_02035 PE=4 SV=1	2584	7961	61	60	2	2	42.3	8.09	25743	1	1	1	1171.61	2341.21	2	2341.19	0.0187	0	31.14	0.0012	K	VIDIIGTSPTSWEQAAAEAVQR	A				Cmpd 23187, AutoMSn(1171.6122), 115.0 min (id=281475010808767)
3	1	A0A046LMD9	Transporter OS=Mycobacterium tuberculosis (strain ATCC 25618 / H37Rv) GN=LH57_02035 PE=4 SV=1	2584	7961	61	60	2	2	42.3	8.09	25744	1	1	1	1171.61	2341.21	2	2341.19	0.0187	0	64.36	3e-06	K	VIDIIGTSPTSWEQAAAEAVQR	A				Cmpd 23144, AutoMSn(1171.6123), 114.8 min (id=281475010808724)
3	1	A0A046LMD9	Transporter OS=Mycobacterium tuberculosis (strain ATCC 25618 / H37Rv) GN=LH57_02035 PE=4 SV=1	2584	7961	61	60	2	2	42.3	8.09	25745	1	1	1	1171.61	2341.21	2	2341.19	0.0197	0	61.41	3.3e-06	K	VIDIIGTSPTSWEQAAAEAVQR	A				Cmpd 23038, AutoMSn(1171.6127), 114.3 min (id=281475010808618)
3	1	A0A046LMD9	Transporter OS=Mycobacterium tuberculosis (strain ATCC 25618 / H37Rv) GN=LH57_02035 PE=4 SV=1	2584	7961	61	60	2	2	42.3	8.09	25746	1	1	1	781.411	2341.21	3	2341.19	0.0207	0	21.19	0.063	K	VIDIIGTSPTSWEQAAAEAVQR	A				Cmpd 23256, AutoMSn(781.4113), 115.4 min (id=281475010808836)
3	1	A0A046LMD9	Transporter OS=Mycobacterium tuberculosis (strain ATCC 25618 / H37Rv) GN=LH57_02035 PE=4 SV=1	2584	7961	61	60	2	2	42.3	8.09	25748	1	1	1	1171.61	2341.21	2	2341.19	0.0216	0	67.39	6.1e-07	K	VIDIIGTSPTSWEQAAAEAVQR	A				Cmpd 23157, AutoMSn(1171.6137), 114.8 min (id=281475010808737)
3	1	A0A046LMD9	Transporter OS=Mycobacterium tuberculosis (strain ATCC 25618 / H37Rv) GN=LH57_02035 PE=4 SV=1	2584	7961	61	60	2	2	42.3	8.09	25765	1	1	1	1172.1	2342.19	2	2341.19	0.9965	0	79.12	3.8e-08	K	VIDIIGTSPTSWEQAAAEAVQR	A				Cmpd 23154, AutoMSn(1172.1012), 114.8 min (id=281475010808734)
3	1	A0A046LMD9	Transporter OS=Mycobacterium tuberculosis (strain ATCC 25618 / H37Rv) GN=LH57_02035 PE=4 SV=1	2584	7961	61	60	2	2	42.3	8.09	25766	1	1	1	1172.11	2342.2	2	2341.19	1.0053	0	32.21	0.00097	K	VIDIIGTSPTSWEQAAAEAVQR	A				Cmpd 23207, AutoMSn(1172.1056), 115.1 min (id=281475010808787)
3	1	A0A046LMD9	Transporter OS=Mycobacterium tuberculosis (strain ATCC 25618 / H37Rv) GN=LH57_02035 PE=4 SV=1	2584	7961	61	60	2	2	42.3	8.09	25767	1	1	1	1172.11	2342.2	2	2341.19	1.0082	0	67.9	4.7e-07	K	VIDIIGTSPTSWEQAAAEAVQR	A				Cmpd 23076, AutoMSn(1172.1071), 114.5 min (id=281475010808656)
3	1	A0A046LMD9	Transporter OS=Mycobacterium tuberculosis (strain ATCC 25618 / H37Rv) GN=LH57_02035 PE=4 SV=1	2584	7961	61	60	2	2	42.3	8.09	25768	1	1	1	781.741	2342.2	3	2341.19	1.0099	0	79.31	4.5e-08	K	VIDIIGTSPTSWEQAAAEAVQR	A				Cmpd 23074, AutoMSn(781.7410), 114.5 min (id=281475010808654)
3	1	A0A046LMD9	Transporter OS=Mycobacterium tuberculosis (strain ATCC 25618 / H37Rv) GN=LH57_02035 PE=4 SV=1	2584	7961	61	60	2	2	42.3	8.09	25769	1	1	1	1172.11	2342.2	2	2341.19	1.0111	0	68.68	1e-06	K	VIDIIGTSPTSWEQAAAEAVQR	A				Cmpd 23049, AutoMSn(1172.1085), 114.3 min (id=281475010808629)
3	1	A0A046LMD9	Transporter OS=Mycobacterium tuberculosis (strain ATCC 25618 / H37Rv) GN=LH57_02035 PE=4 SV=1	2584	7961	61	60	2	2	42.3	8.09	25770	1	1	1	781.742	2342.2	3	2341.19	1.0123	0	55.72	6.6e-06	K	VIDIIGTSPTSWEQAAAEAVQR	A				Cmpd 23006, AutoMSn(781.7418), 114.1 min (id=281475010808586)
3	1	A0A046LMD9	Transporter OS=Mycobacterium tuberculosis (strain ATCC 25618 / H37Rv) GN=LH57_02035 PE=4 SV=1	2584	7961	61	60	2	2	42.3	8.09	25771	1	1	1	781.742	2342.2	3	2341.19	1.0126	0	68.55	5e-07	K	VIDIIGTSPTSWEQAAAEAVQR	A				Cmpd 23080, AutoMSn(781.7419), 114.5 min (id=281475010808660)
3	1	A0A046LMD9	Transporter OS=Mycobacterium tuberculosis (strain ATCC 25618 / H37Rv) GN=LH57_02035 PE=4 SV=1	2584	7961	61	60	2	2	42.3	8.09	25772	1	1	1	781.742	2342.2	3	2341.19	1.0134	0	48.79	4.8e-05	K	VIDIIGTSPTSWEQAAAEAVQR	A				Cmpd 23247, AutoMSn(781.7422), 115.4 min (id=281475010808827)
3	1	A0A046LMD9	Transporter OS=Mycobacterium tuberculosis (strain ATCC 25618 / H37Rv) GN=LH57_02035 PE=4 SV=1	2584	7961	61	60	2	2	42.3	8.09	25773	1	1	1	1172.11	2342.21	2	2341.19	1.0138	0	65.36	2.2e-06	K	VIDIIGTSPTSWEQAAAEAVQR	A				Cmpd 23101, AutoMSn(1172.1098), 114.6 min (id=281475010808681)
3	1	A0A046LMD9	Transporter OS=Mycobacterium tuberculosis (strain ATCC 25618 / H37Rv) GN=LH57_02035 PE=4 SV=1	2584	7961	61	60	2	2	42.3	8.09	25774	1	1	1	781.742	2342.21	3	2341.19	1.0139	0	79.37	4.4e-08	K	VIDIIGTSPTSWEQAAAEAVQR	A				Cmpd 23109, AutoMSn(781.7424), 114.6 min (id=281475010808689)
3	1	A0A046LMD9	Transporter OS=Mycobacterium tuberculosis (strain ATCC 25618 / H37Rv) GN=LH57_02035 PE=4 SV=1	2584	7961	61	60	2	2	42.3	8.09	25775	1	1	1	1172.11	2342.21	2	2341.19	1.0143	0	75.47	1e-07	K	VIDIIGTSPTSWEQAAAEAVQR	A				Cmpd 23163, AutoMSn(1172.1101), 114.9 min (id=281475010808743)
3	1	A0A046LMD9	Transporter OS=Mycobacterium tuberculosis (strain ATCC 25618 / H37Rv) GN=LH57_02035 PE=4 SV=1	2584	7961	61	60	2	2	42.3	8.09	25776	1	1	1	781.743	2342.21	3	2341.19	1.0163	0	29.67	0.0016	K	VIDIIGTSPTSWEQAAAEAVQR	A				Cmpd 23289, AutoMSn(781.7432), 115.6 min (id=281475010808869)	emPAI	1.99
4	1	I6Y3F9	10 kDa chaperonin OS=Mycobacterium tuberculosis (strain ATCC 25618 / H37Rv) GN=LH57_18660 PE=3 SV=1	2364	10798	84	78	6	6	66	4.62	6501	1	1	1	415.754	829.493	2	829.491	0.0024	0	52.81	4.1e-05	R	DVLAVVSK	-				Cmpd 2197, AutoMSn(415.7539), 23.5 min (id=281475010787777)
4	1	I6Y3F9	10 kDa chaperonin OS=Mycobacterium tuberculosis (strain ATCC 25618 / H37Rv) GN=LH57_18660 PE=3 SV=1	2364	10798	84	78	6	6	66	4.62	14308	1	1	1	714.361	1426.71	2	1426.71	-0.0021	0	18.39	0.067	K	YNGEEYLILSAR	D				Cmpd 9691, AutoMSn(714.3609), 52.8 min (id=281475010795271)
4	1	I6Y3F9	10 kDa chaperonin OS=Mycobacterium tuberculosis (strain ATCC 25618 / H37Rv) GN=LH57_18660 PE=3 SV=1	2364	10798	84	78	6	6	66	4.62	14309	1	1	1	714.362	1426.71	2	1426.71	0	0	41.33	0.00036	K	YNGEEYLILSAR	D				Cmpd 9204, AutoMSn(714.3618), 50.9 min (id=281475010794784)
4	1	I6Y3F9	10 kDa chaperonin OS=Mycobacterium tuberculosis (strain ATCC 25618 / H37Rv) GN=LH57_18660 PE=3 SV=1	2364	10798	84	78	6	6	66	4.62	14310	1	1	1	714.362	1426.71	2	1426.71	0.0007	0	59.9	5e-06	K	YNGEEYLILSAR	D				Cmpd 8684, AutoMSn(714.3622), 48.8 min (id=281475010794264)
4	1	I6Y3F9	10 kDa chaperonin OS=Mycobacterium tuberculosis (strain ATCC 25618 / H37Rv) GN=LH57_18660 PE=3 SV=1	2364	10798	84	78	6	6	66	4.62	14311	1	1	1	714.362	1426.71	2	1426.71	0.0009	0	52.11	3e-05	K	YNGEEYLILSAR	D				Cmpd 9074, AutoMSn(714.3623), 50.3 min (id=281475010794654)
4	1	I6Y3F9	10 kDa chaperonin OS=Mycobacterium tuberculosis (strain ATCC 25618 / H37Rv) GN=LH57_18660 PE=3 SV=1	2364	10798	84	78	6	6	66	4.62	14312	1	1	1	714.363	1426.71	2	1426.71	0.0024	0	69.99	5e-07	K	YNGEEYLILSAR	D				Cmpd 9143, AutoMSn(714.3631), 50.6 min (id=281475010794723)
4	1	I6Y3F9	10 kDa chaperonin OS=Mycobacterium tuberculosis (strain ATCC 25618 / H37Rv) GN=LH57_18660 PE=3 SV=1	2364	10798	84	78	6	6	66	4.62	14313	1	1	1	714.363	1426.71	2	1426.71	0.0027	0	18.43	0.072	K	YNGEEYLILSAR	D				Cmpd 9560, AutoMSn(714.3632), 52.3 min (id=281475010795140)
4	1	I6Y3F9	10 kDa chaperonin OS=Mycobacterium tuberculosis (strain ATCC 25618 / H37Rv) GN=LH57_18660 PE=3 SV=1	2364	10798	84	78	6	6	66	4.62	14314	1	1	1	714.363	1426.71	2	1426.71	0.0031	0	58.65	6.8e-06	K	YNGEEYLILSAR	D				Cmpd 9004, AutoMSn(714.3634), 50.1 min (id=281475010794584)
4	1	I6Y3F9	10 kDa chaperonin OS=Mycobacterium tuberculosis (strain ATCC 25618 / H37Rv) GN=LH57_18660 PE=3 SV=1	2364	10798	84	78	6	6	66	4.62	14315	1	1	1	714.364	1426.71	2	1426.71	0.0038	0	55.22	1.5e-05	K	YNGEEYLILSAR	D				Cmpd 8940, AutoMSn(714.3638), 49.8 min (id=281475010794520)
4	1	I6Y3F9	10 kDa chaperonin OS=Mycobacterium tuberculosis (strain ATCC 25618 / H37Rv) GN=LH57_18660 PE=3 SV=1	2364	10798	84	78	6	6	66	4.62	14318	1	1	1	714.364	1426.71	2	1426.71	0.0045	0	59.62	2.6e-06	K	YNGEEYLILSAR	D				Cmpd 8876, AutoMSn(714.3641), 49.6 min (id=281475010794456)
4	1	I6Y3F9	10 kDa chaperonin OS=Mycobacterium tuberculosis (strain ATCC 25618 / H37Rv) GN=LH57_18660 PE=3 SV=1	2364	10798	84	78	6	6	66	4.62	14319	1	1	1	714.364	1426.71	2	1426.71	0.0048	0	64.78	8.4e-07	K	YNGEEYLILSAR	D				Cmpd 8748, AutoMSn(714.3643), 49.1 min (id=281475010794328)
4	1	I6Y3F9	10 kDa chaperonin OS=Mycobacterium tuberculosis (strain ATCC 25618 / H37Rv) GN=LH57_18660 PE=3 SV=1	2364	10798	84	78	6	6	66	4.62	14320	1	1	1	714.365	1426.72	2	1426.71	0.0059	0	59.8	2.5e-06	K	YNGEEYLILSAR	D				Cmpd 8812, AutoMSn(714.3648), 49.3 min (id=281475010794392)
4	1	I6Y3F9	10 kDa chaperonin OS=Mycobacterium tuberculosis (strain ATCC 25618 / H37Rv) GN=LH57_18660 PE=3 SV=1	2364	10798	84	78	6	6	66	4.62	14322	1	1	1	714.373	1426.73	2	1426.71	0.0216	0	27.34	0.0027	K	YNGEEYLILSAR	D				Cmpd 10175, AutoMSn(714.3727), 54.7 min (id=281475010795755)
4	1	I6Y3F9	10 kDa chaperonin OS=Mycobacterium tuberculosis (strain ATCC 25618 / H37Rv) GN=LH57_18660 PE=3 SV=1	2364	10798	84	78	6	6	66	4.62	14323	1	1	1	714.376	1426.74	2	1426.71	0.0282	0	20.52	0.012	K	YNGEEYLILSAR	D				Cmpd 10104, AutoMSn(714.3760), 54.4 min (id=281475010795684)
4	1	I6Y3F9	10 kDa chaperonin OS=Mycobacterium tuberculosis (strain ATCC 25618 / H37Rv) GN=LH57_18660 PE=3 SV=1	2364	10798	84	78	6	6	66	4.62	14349	1	1	1	714.855	1427.7	2	1426.71	0.9862	0	53.05	2.2e-05	K	YNGEEYLILSAR	D				Cmpd 12307, AutoMSn(714.8550), 63.3 min (id=281475010797887)
4	1	I6Y3F9	10 kDa chaperonin OS=Mycobacterium tuberculosis (strain ATCC 25618 / H37Rv) GN=LH57_18660 PE=3 SV=1	2364	10798	84	78	6	6	66	4.62	14350	1	1	1	714.855	1427.7	2	1426.71	0.9868	0	47.94	7e-05	K	YNGEEYLILSAR	D				Cmpd 12365, AutoMSn(714.8553), 63.6 min (id=281475010797945)
4	1	I6Y3F9	10 kDa chaperonin OS=Mycobacterium tuberculosis (strain ATCC 25618 / H37Rv) GN=LH57_18660 PE=3 SV=1	2364	10798	84	78	6	6	66	4.62	14351	1	1	1	714.856	1427.7	2	1426.71	0.9872	0	31.63	0.003	K	YNGEEYLILSAR	D				Cmpd 10606, AutoMSn(714.8555), 56.4 min (id=281475010796186)
4	1	I6Y3F9	10 kDa chaperonin OS=Mycobacterium tuberculosis (strain ATCC 25618 / H37Rv) GN=LH57_18660 PE=3 SV=1	2364	10798	84	78	6	6	66	4.62	14352	1	1	1	714.856	1427.7	2	1426.71	0.9874	0	50.46	3.9e-05	K	YNGEEYLILSAR	D				Cmpd 11861, AutoMSn(714.8556), 61.5 min (id=281475010797441)
4	1	I6Y3F9	10 kDa chaperonin OS=Mycobacterium tuberculosis (strain ATCC 25618 / H37Rv) GN=LH57_18660 PE=3 SV=1	2364	10798	84	78	6	6	66	4.62	14353	1	1	1	714.856	1427.7	2	1426.71	0.9882	0	31.69	0.003	K	YNGEEYLILSAR	D				Cmpd 10805, AutoMSn(714.8559), 57.2 min (id=281475010796385)
4	1	I6Y3F9	10 kDa chaperonin OS=Mycobacterium tuberculosis (strain ATCC 25618 / H37Rv) GN=LH57_18660 PE=3 SV=1	2364	10798	84	78	6	6	66	4.62	14355	1	1	1	714.856	1427.7	2	1426.71	0.9884	0	43.04	0.00022	K	YNGEEYLILSAR	D				Cmpd 10672, AutoMSn(714.8561), 56.7 min (id=281475010796252)
4	1	I6Y3F9	10 kDa chaperonin OS=Mycobacterium tuberculosis (strain ATCC 25618 / H37Rv) GN=LH57_18660 PE=3 SV=1	2364	10798	84	78	6	6	66	4.62	14356	1	1	1	714.856	1427.7	2	1426.71	0.9885	0	25.71	0.012	K	YNGEEYLILSAR	D				Cmpd 11067, AutoMSn(714.8561), 58.3 min (id=281475010796647)
4	1	I6Y3F9	10 kDa chaperonin OS=Mycobacterium tuberculosis (strain ATCC 25618 / H37Rv) GN=LH57_18660 PE=3 SV=1	2364	10798	84	78	6	6	66	4.62	14357	1	1	1	714.856	1427.7	2	1426.71	0.9889	0	61.06	3.5e-06	K	YNGEEYLILSAR	D				Cmpd 11475, AutoMSn(714.8563), 59.9 min (id=281475010797055)
4	1	I6Y3F9	10 kDa chaperonin OS=Mycobacterium tuberculosis (strain ATCC 25618 / H37Rv) GN=LH57_18660 PE=3 SV=1	2364	10798	84	78	6	6	66	4.62	14358	1	1	1	714.856	1427.7	2	1426.71	0.9893	0	23.99	0.018	K	YNGEEYLILSAR	D				Cmpd 12559, AutoMSn(714.8565), 64.4 min (id=281475010798139)
4	1	I6Y3F9	10 kDa chaperonin OS=Mycobacterium tuberculosis (strain ATCC 25618 / H37Rv) GN=LH57_18660 PE=3 SV=1	2364	10798	84	78	6	6	66	4.62	14360	1	1	1	714.857	1427.7	2	1426.71	0.9896	0	21.5	0.034	K	YNGEEYLILSAR	D				Cmpd 10938, AutoMSn(714.8567), 57.7 min (id=281475010796518)
4	1	I6Y3F9	10 kDa chaperonin OS=Mycobacterium tuberculosis (strain ATCC 25618 / H37Rv) GN=LH57_18660 PE=3 SV=1	2364	10798	84	78	6	6	66	4.62	14361	1	1	1	714.857	1427.7	2	1426.71	0.9896	0	47.68	8.1e-05	K	YNGEEYLILSAR	D				Cmpd 12428, AutoMSn(714.8567), 63.8 min (id=281475010798008)
4	1	I6Y3F9	10 kDa chaperonin OS=Mycobacterium tuberculosis (strain ATCC 25618 / H37Rv) GN=LH57_18660 PE=3 SV=1	2364	10798	84	78	6	6	66	4.62	14362	1	1	1	714.857	1427.7	2	1426.71	0.9896	0	59.59	5.2e-06	K	YNGEEYLILSAR	D				Cmpd 10739, AutoMSn(714.8567), 56.9 min (id=281475010796319)
4	1	I6Y3F9	10 kDa chaperonin OS=Mycobacterium tuberculosis (strain ATCC 25618 / H37Rv) GN=LH57_18660 PE=3 SV=1	2364	10798	84	78	6	6	66	4.62	14363	1	1	1	714.857	1427.7	2	1426.71	0.9901	0	21.06	0.037	K	YNGEEYLILSAR	D				Cmpd 12682, AutoMSn(714.8569), 64.9 min (id=281475010798262)
4	1	I6Y3F9	10 kDa chaperonin OS=Mycobacterium tuberculosis (strain ATCC 25618 / H37Rv) GN=LH57_18660 PE=3 SV=1	2364	10798	84	78	6	6	66	4.62	14364	1	1	1	714.857	1427.7	2	1426.71	0.9901	0	31.91	0.0031	K	YNGEEYLILSAR	D				Cmpd 10870, AutoMSn(714.8569), 57.5 min (id=281475010796450)
4	1	I6Y3F9	10 kDa chaperonin OS=Mycobacterium tuberculosis (strain ATCC 25618 / H37Rv) GN=LH57_18660 PE=3 SV=1	2364	10798	84	78	6	6	66	4.62	14365	1	1	1	714.857	1427.7	2	1426.71	0.9902	0	40.67	0.00041	K	YNGEEYLILSAR	D				Cmpd 12248, AutoMSn(714.8570), 63.1 min (id=281475010797828)
4	1	I6Y3F9	10 kDa chaperonin OS=Mycobacterium tuberculosis (strain ATCC 25618 / H37Rv) GN=LH57_18660 PE=3 SV=1	2364	10798	84	78	6	6	66	4.62	14366	1	1	1	714.857	1427.7	2	1426.71	0.9906	0	15.31	0.14	K	YNGEEYLILSAR	D				Cmpd 11130, AutoMSn(714.8572), 58.5 min (id=281475010796710)
4	1	I6Y3F9	10 kDa chaperonin OS=Mycobacterium tuberculosis (strain ATCC 25618 / H37Rv) GN=LH57_18660 PE=3 SV=1	2364	10798	84	78	6	6	66	4.62	14367	1	1	1	714.858	1427.7	2	1426.71	0.9917	0	26.94	0.0097	K	YNGEEYLILSAR	D				Cmpd 11923, AutoMSn(714.8577), 61.8 min (id=281475010797503)
4	1	I6Y3F9	10 kDa chaperonin OS=Mycobacterium tuberculosis (strain ATCC 25618 / H37Rv) GN=LH57_18660 PE=3 SV=1	2364	10798	84	78	6	6	66	4.62	14368	1	1	1	714.858	1427.7	2	1426.71	0.9923	0	28.18	0.0073	K	YNGEEYLILSAR	D				Cmpd 12498, AutoMSn(714.8580), 64.1 min (id=281475010798078)
4	1	I6Y3F9	10 kDa chaperonin OS=Mycobacterium tuberculosis (strain ATCC 25618 / H37Rv) GN=LH57_18660 PE=3 SV=1	2364	10798	84	78	6	6	66	4.62	14369	1	1	1	714.859	1427.7	2	1426.71	0.9932	0	46.76	9.9e-05	K	YNGEEYLILSAR	D				Cmpd 9825, AutoMSn(714.8584), 53.3 min (id=281475010795405)
4	1	I6Y3F9	10 kDa chaperonin OS=Mycobacterium tuberculosis (strain ATCC 25618 / H37Rv) GN=LH57_18660 PE=3 SV=1	2364	10798	84	78	6	6	66	4.62	14370	1	1	1	714.859	1427.7	2	1426.71	0.9934	0	16.85	0.097	K	YNGEEYLILSAR	D				Cmpd 12058, AutoMSn(714.8586), 62.3 min (id=281475010797638)
4	1	I6Y3F9	10 kDa chaperonin OS=Mycobacterium tuberculosis (strain ATCC 25618 / H37Rv) GN=LH57_18660 PE=3 SV=1	2364	10798	84	78	6	6	66	4.62	14371	1	1	1	714.859	1427.7	2	1426.71	0.9937	0	46.83	9.8e-05	K	YNGEEYLILSAR	D				Cmpd 9756, AutoMSn(714.8587), 53.1 min (id=281475010795336)
4	1	I6Y3F9	10 kDa chaperonin OS=Mycobacterium tuberculosis (strain ATCC 25618 / H37Rv) GN=LH57_18660 PE=3 SV=1	2364	10798	84	78	6	6	66	4.62	14373	1	1	1	714.86	1427.71	2	1426.71	0.997	0	25.87	0.012	K	YNGEEYLILSAR	D				Cmpd 12616, AutoMSn(714.8604), 64.6 min (id=281475010798196)
4	1	I6Y3F9	10 kDa chaperonin OS=Mycobacterium tuberculosis (strain ATCC 25618 / H37Rv) GN=LH57_18660 PE=3 SV=1	2364	10798	84	78	6	6	66	4.62	14374	2	1	1	714.861	1427.71	2	1426.71	0.9981	0	15.22	0.14	K	YNGEEYLILSAR	D				Cmpd 11988, AutoMSn(714.8609), 62.0 min (id=281475010797568)
4	1	I6Y3F9	10 kDa chaperonin OS=Mycobacterium tuberculosis (strain ATCC 25618 / H37Rv) GN=LH57_18660 PE=3 SV=1	2364	10798	84	78	6	6	66	4.62	14375	1	1	1	714.861	1427.71	2	1426.71	0.9988	0	24.9	0.015	K	YNGEEYLILSAR	D				Cmpd 12189, AutoMSn(714.8613), 62.8 min (id=281475010797769)
4	1	I6Y3F9	10 kDa chaperonin OS=Mycobacterium tuberculosis (strain ATCC 25618 / H37Rv) GN=LH57_18660 PE=3 SV=1	2364	10798	84	78	6	6	66	4.62	14376	1	1	1	714.868	1427.72	2	1426.71	1.012	0	35.22	0.0005	K	YNGEEYLILSAR	D				Cmpd 9894, AutoMSn(714.8678), 53.6 min (id=281475010795474)
4	1	I6Y3F9	10 kDa chaperonin OS=Mycobacterium tuberculosis (strain ATCC 25618 / H37Rv) GN=LH57_18660 PE=3 SV=1	2364	10798	84	78	6	6	66	4.62	17711	1	1	1	810.425	1618.83	2	1618.85	-0.0105	0	17.7	0.13	R	IPLDVAEGDTVIYSK	Y				Cmpd 11915, AutoMSn(810.4247), 61.7 min (id=281475010797495)
4	1	I6Y3F9	10 kDa chaperonin OS=Mycobacterium tuberculosis (strain ATCC 25618 / H37Rv) GN=LH57_18660 PE=3 SV=1	2364	10798	84	78	6	6	66	4.62	17714	1	1	1	810.427	1618.84	2	1618.85	-0.007	0	32.41	0.0013	R	IPLDVAEGDTVIYSK	Y				Cmpd 10900, AutoMSn(810.4264), 57.6 min (id=281475010796480)
4	1	I6Y3F9	10 kDa chaperonin OS=Mycobacterium tuberculosis (strain ATCC 25618 / H37Rv) GN=LH57_18660 PE=3 SV=1	2364	10798	84	78	6	6	66	4.62	17715	1	1	1	810.43	1618.85	2	1618.85	-0.0003	0	46.73	7.3e-05	R	IPLDVAEGDTVIYSK	Y				Cmpd 11598, AutoMSn(810.4298), 60.4 min (id=281475010797178)
4	1	I6Y3F9	10 kDa chaperonin OS=Mycobacterium tuberculosis (strain ATCC 25618 / H37Rv) GN=LH57_18660 PE=3 SV=1	2364	10798	84	78	6	6	66	4.62	17716	1	1	1	810.43	1618.85	2	1618.85	-0.0002	0	31.67	0.0011	R	IPLDVAEGDTVIYSK	Y				Cmpd 12179, AutoMSn(810.4299), 62.8 min (id=281475010797759)
4	1	I6Y3F9	10 kDa chaperonin OS=Mycobacterium tuberculosis (strain ATCC 25618 / H37Rv) GN=LH57_18660 PE=3 SV=1	2364	10798	84	78	6	6	66	4.62	17717	1	1	1	810.43	1618.85	2	1618.85	-0.0002	0	21.41	0.0098	R	IPLDVAEGDTVIYSK	Y				Cmpd 12115, AutoMSn(810.4299), 62.5 min (id=281475010797695)
4	1	I6Y3F9	10 kDa chaperonin OS=Mycobacterium tuberculosis (strain ATCC 25618 / H37Rv) GN=LH57_18660 PE=3 SV=1	2364	10798	84	78	6	6	66	4.62	17718	1	1	1	810.43	1618.85	2	1618.85	0.0006	0	17.39	0.023	R	IPLDVAEGDTVIYSK	Y				Cmpd 12301, AutoMSn(810.4303), 63.3 min (id=281475010797881)
4	1	I6Y3F9	10 kDa chaperonin OS=Mycobacterium tuberculosis (strain ATCC 25618 / H37Rv) GN=LH57_18660 PE=3 SV=1	2364	10798	84	78	6	6	66	4.62	17720	1	1	1	810.431	1618.85	2	1618.85	0.0015	0	67.45	5.8e-07	R	IPLDVAEGDTVIYSK	Y				Cmpd 11211, AutoMSn(810.4307), 58.8 min (id=281475010796791)
4	1	I6Y3F9	10 kDa chaperonin OS=Mycobacterium tuberculosis (strain ATCC 25618 / H37Rv) GN=LH57_18660 PE=3 SV=1	2364	10798	84	78	6	6	66	4.62	17722	1	1	1	810.431	1618.85	2	1618.85	0.0021	0	42.26	0.00013	R	IPLDVAEGDTVIYSK	Y				Cmpd 11727, AutoMSn(810.4311), 61.0 min (id=281475010797307)
4	1	I6Y3F9	10 kDa chaperonin OS=Mycobacterium tuberculosis (strain ATCC 25618 / H37Rv) GN=LH57_18660 PE=3 SV=1	2364	10798	84	78	6	6	66	4.62	17723	1	1	1	810.431	1618.85	2	1618.85	0.0021	0	25.82	0.0039	R	IPLDVAEGDTVIYSK	Y				Cmpd 11855, AutoMSn(810.4310), 61.5 min (id=281475010797435)
4	1	I6Y3F9	10 kDa chaperonin OS=Mycobacterium tuberculosis (strain ATCC 25618 / H37Rv) GN=LH57_18660 PE=3 SV=1	2364	10798	84	78	6	6	66	4.62	17724	1	1	1	810.431	1618.85	2	1618.85	0.0022	0	38.53	0.001	R	IPLDVAEGDTVIYSK	Y				Cmpd 11791, AutoMSn(810.4311), 61.2 min (id=281475010797371)
4	1	I6Y3F9	10 kDa chaperonin OS=Mycobacterium tuberculosis (strain ATCC 25618 / H37Rv) GN=LH57_18660 PE=3 SV=1	2364	10798	84	78	6	6	66	4.62	17725	1	1	1	810.431	1618.85	2	1618.85	0.0022	0	75.92	1.8e-07	R	IPLDVAEGDTVIYSK	Y				Cmpd 11412, AutoMSn(810.4311), 59.7 min (id=281475010796992)
4	1	I6Y3F9	10 kDa chaperonin OS=Mycobacterium tuberculosis (strain ATCC 25618 / H37Rv) GN=LH57_18660 PE=3 SV=1	2364	10798	84	78	6	6	66	4.62	17726	1	1	1	810.431	1618.85	2	1618.85	0.0026	0	56.38	5.2e-06	R	IPLDVAEGDTVIYSK	Y				Cmpd 11663, AutoMSn(810.4313), 60.7 min (id=281475010797243)
4	1	I6Y3F9	10 kDa chaperonin OS=Mycobacterium tuberculosis (strain ATCC 25618 / H37Rv) GN=LH57_18660 PE=3 SV=1	2364	10798	84	78	6	6	66	4.62	17727	1	1	1	810.432	1618.85	2	1618.85	0.0031	0	60.87	3.6e-06	R	IPLDVAEGDTVIYSK	Y				Cmpd 11476, AutoMSn(810.4315), 59.9 min (id=281475010797056)
4	1	I6Y3F9	10 kDa chaperonin OS=Mycobacterium tuberculosis (strain ATCC 25618 / H37Rv) GN=LH57_18660 PE=3 SV=1	2364	10798	84	78	6	6	66	4.62	17729	1	1	1	810.432	1618.85	2	1618.85	0.0037	0	60	3.9e-06	R	IPLDVAEGDTVIYSK	Y				Cmpd 11536, AutoMSn(810.4318), 60.2 min (id=281475010797116)
4	1	I6Y3F9	10 kDa chaperonin OS=Mycobacterium tuberculosis (strain ATCC 25618 / H37Rv) GN=LH57_18660 PE=3 SV=1	2364	10798	84	78	6	6	66	4.62	17730	1	1	1	810.432	1618.85	2	1618.85	0.0042	0	87.62	1.3e-08	R	IPLDVAEGDTVIYSK	Y				Cmpd 11277, AutoMSn(810.4321), 59.1 min (id=281475010796857)
4	1	I6Y3F9	10 kDa chaperonin OS=Mycobacterium tuberculosis (strain ATCC 25618 / H37Rv) GN=LH57_18660 PE=3 SV=1	2364	10798	84	78	6	6	66	4.62	17731	1	1	1	810.432	1618.85	2	1618.85	0.0043	0	101.8	3.9e-10	R	IPLDVAEGDTVIYSK	Y				Cmpd 11343, AutoMSn(810.4321), 59.4 min (id=281475010796923)
4	1	I6Y3F9	10 kDa chaperonin OS=Mycobacterium tuberculosis (strain ATCC 25618 / H37Rv) GN=LH57_18660 PE=3 SV=1	2364	10798	84	78	6	6	66	4.62	17732	1	1	1	810.432	1618.85	2	1618.85	0.0049	0	26.59	0.0032	R	IPLDVAEGDTVIYSK	Y				Cmpd 10834, AutoMSn(810.4324), 57.3 min (id=281475010796414)
4	1	I6Y3F9	10 kDa chaperonin OS=Mycobacterium tuberculosis (strain ATCC 25618 / H37Rv) GN=LH57_18660 PE=3 SV=1	2364	10798	84	78	6	6	66	4.62	20365	1	1	1	888.479	1774.94	2	1774.95	-0.0039	1	19.54	0.015	K	RIPLDVAEGDTVIYSK	Y				Cmpd 8673, AutoMSn(888.4786), 48.7 min (id=281475010794253)
4	1	I6Y3F9	10 kDa chaperonin OS=Mycobacterium tuberculosis (strain ATCC 25618 / H37Rv) GN=LH57_18660 PE=3 SV=1	2364	10798	84	78	6	6	66	4.62	20366	1	1	1	592.655	1774.94	3	1774.95	-0.0025	1	52.15	1.3e-05	K	RIPLDVAEGDTVIYSK	Y				Cmpd 8034, AutoMSn(592.6553), 46.3 min (id=281475010793614)
4	1	I6Y3F9	10 kDa chaperonin OS=Mycobacterium tuberculosis (strain ATCC 25618 / H37Rv) GN=LH57_18660 PE=3 SV=1	2364	10798	84	78	6	6	66	4.62	20368	1	1	1	888.48	1774.95	2	1774.95	-0.0005	1	29.87	0.0016	K	RIPLDVAEGDTVIYSK	Y				Cmpd 8077, AutoMSn(888.4803), 46.4 min (id=281475010793657)
4	1	I6Y3F9	10 kDa chaperonin OS=Mycobacterium tuberculosis (strain ATCC 25618 / H37Rv) GN=LH57_18660 PE=3 SV=1	2364	10798	84	78	6	6	66	4.62	20370	1	1	1	888.481	1774.95	2	1774.95	0.0005	1	25.12	0.0048	K	RIPLDVAEGDTVIYSK	Y				Cmpd 8426, AutoMSn(888.4808), 47.8 min (id=281475010794006)
4	1	I6Y3F9	10 kDa chaperonin OS=Mycobacterium tuberculosis (strain ATCC 25618 / H37Rv) GN=LH57_18660 PE=3 SV=1	2364	10798	84	78	6	6	66	4.62	20372	1	1	1	888.481	1774.95	2	1774.95	0.0017	1	73.77	1.2e-07	K	RIPLDVAEGDTVIYSK	Y				Cmpd 8282, AutoMSn(888.4814), 47.2 min (id=281475010793862)
4	1	I6Y3F9	10 kDa chaperonin OS=Mycobacterium tuberculosis (strain ATCC 25618 / H37Rv) GN=LH57_18660 PE=3 SV=1	2364	10798	84	78	6	6	66	4.62	20373	1	1	1	592.657	1774.95	3	1774.95	0.0024	1	71.68	1.9e-07	K	RIPLDVAEGDTVIYSK	Y				Cmpd 8095, AutoMSn(592.6569), 46.5 min (id=281475010793675)
4	1	I6Y3F9	10 kDa chaperonin OS=Mycobacterium tuberculosis (strain ATCC 25618 / H37Rv) GN=LH57_18660 PE=3 SV=1	2364	10798	84	78	6	6	66	4.62	20374	1	1	1	888.482	1774.95	2	1774.95	0.0024	1	63.06	1.2e-06	K	RIPLDVAEGDTVIYSK	Y				Cmpd 8142, AutoMSn(888.4817), 46.7 min (id=281475010793722)
4	1	I6Y3F9	10 kDa chaperonin OS=Mycobacterium tuberculosis (strain ATCC 25618 / H37Rv) GN=LH57_18660 PE=3 SV=1	2364	10798	84	78	6	6	66	4.62	20375	1	1	1	888.482	1774.95	2	1774.95	0.0034	1	87.34	6.5e-09	K	RIPLDVAEGDTVIYSK	Y				Cmpd 8212, AutoMSn(888.4823), 47.0 min (id=281475010793792)
4	1	I6Y3F9	10 kDa chaperonin OS=Mycobacterium tuberculosis (strain ATCC 25618 / H37Rv) GN=LH57_18660 PE=3 SV=1	2364	10798	84	78	6	6	66	4.62	20376	1	1	1	888.482	1774.95	2	1774.95	0.0039	1	40.79	0.00015	K	RIPLDVAEGDTVIYSK	Y				Cmpd 8353, AutoMSn(888.4825), 47.5 min (id=281475010793933)
4	1	I6Y3F9	10 kDa chaperonin OS=Mycobacterium tuberculosis (strain ATCC 25618 / H37Rv) GN=LH57_18660 PE=3 SV=1	2364	10798	84	78	6	6	66	4.62	20377	1	1	1	592.658	1774.95	3	1774.95	0.0048	1	75.2	8.9e-08	K	RIPLDVAEGDTVIYSK	Y				Cmpd 8163, AutoMSn(592.6577), 46.8 min (id=281475010793743)
4	1	I6Y3F9	10 kDa chaperonin OS=Mycobacterium tuberculosis (strain ATCC 25618 / H37Rv) GN=LH57_18660 PE=3 SV=1	2364	10798	84	78	6	6	66	4.62	20378	1	1	1	592.658	1774.95	3	1774.95	0.005	1	78.75	4.1e-08	K	RIPLDVAEGDTVIYSK	Y				Cmpd 8233, AutoMSn(592.6578), 47.0 min (id=281475010793813)
4	1	I6Y3F9	10 kDa chaperonin OS=Mycobacterium tuberculosis (strain ATCC 25618 / H37Rv) GN=LH57_18660 PE=3 SV=1	2364	10798	84	78	6	6	66	4.62	20379	1	1	1	888.484	1774.95	2	1774.95	0.0073	1	19.27	0.016	K	RIPLDVAEGDTVIYSK	Y				Cmpd 8495, AutoMSn(888.4842), 48.1 min (id=281475010794075)
4	1	I6Y3F9	10 kDa chaperonin OS=Mycobacterium tuberculosis (strain ATCC 25618 / H37Rv) GN=LH57_18660 PE=3 SV=1	2364	10798	84	78	6	6	66	4.62	20381	1	1	1	888.486	1774.96	2	1774.95	0.0116	1	26.49	0.0033	K	RIPLDVAEGDTVIYSK	Y				Cmpd 8564, AutoMSn(888.4863), 48.3 min (id=281475010794144)
4	1	I6Y3F9	10 kDa chaperonin OS=Mycobacterium tuberculosis (strain ATCC 25618 / H37Rv) GN=LH57_18660 PE=3 SV=1	2364	10798	84	78	6	6	66	4.62	24421	1	1	1	726.357	2176.05	3	2175.08	0.9653	1	19.98	0.041	K	YGGTEIKYNGEEYLILSAR	D				Cmpd 13164, AutoMSn(726.3573), 66.9 min (id=281475010798744)
4	1	I6Y3F9	10 kDa chaperonin OS=Mycobacterium tuberculosis (strain ATCC 25618 / H37Rv) GN=LH57_18660 PE=3 SV=1	2364	10798	84	78	6	6	66	4.62	24422	1	1	1	726.358	2176.05	3	2175.08	0.9675	1	23.21	0.02	K	YGGTEIKYNGEEYLILSAR	D				Cmpd 13222, AutoMSn(726.3581), 67.2 min (id=281475010798802)
4	1	I6Y3F9	10 kDa chaperonin OS=Mycobacterium tuberculosis (strain ATCC 25618 / H37Rv) GN=LH57_18660 PE=3 SV=1	2364	10798	84	78	6	6	66	4.62	24423	1	1	1	726.359	2176.06	3	2175.08	0.971	1	32.54	0.0023	K	YGGTEIKYNGEEYLILSAR	D				Cmpd 13104, AutoMSn(726.3592), 66.7 min (id=281475010798684)
4	1	I6Y3F9	10 kDa chaperonin OS=Mycobacterium tuberculosis (strain ATCC 25618 / H37Rv) GN=LH57_18660 PE=3 SV=1	2364	10798	84	78	6	6	66	4.62	24424	1	1	1	726.363	2176.07	3	2175.08	0.9829	1	27.17	0.0093	K	YGGTEIKYNGEEYLILSAR	D				Cmpd 13291, AutoMSn(726.3631), 67.5 min (id=281475010798871)
4	1	I6Y3F9	10 kDa chaperonin OS=Mycobacterium tuberculosis (strain ATCC 25618 / H37Rv) GN=LH57_18660 PE=3 SV=1	2364	10798	84	78	6	6	66	4.62	25750	1	1	1	781.416	2341.23	3	2341.24	-0.0111	0	18.48	0.018	K	ILVQANEAETTTASGLVIPDTAK	E				Cmpd 13687, AutoMSn(781.4161), 69.2 min (id=281475010799267)
4	1	I6Y3F9	10 kDa chaperonin OS=Mycobacterium tuberculosis (strain ATCC 25618 / H37Rv) GN=LH57_18660 PE=3 SV=1	2364	10798	84	78	6	6	66	4.62	25752	1	1	1	1171.63	2341.24	2	2341.24	0.001	0	95.89	1.9e-09	K	ILVQANEAETTTASGLVIPDTAK	E				Cmpd 13757, AutoMSn(1171.6266), 69.5 min (id=281475010799337)
4	1	I6Y3F9	10 kDa chaperonin OS=Mycobacterium tuberculosis (strain ATCC 25618 / H37Rv) GN=LH57_18660 PE=3 SV=1	2364	10798	84	78	6	6	66	4.62	25753	1	1	1	781.421	2341.24	3	2341.24	0.0027	0	76.91	6.7e-08	K	ILVQANEAETTTASGLVIPDTAK	E				Cmpd 13801, AutoMSn(781.4207), 69.7 min (id=281475010799381)
4	1	I6Y3F9	10 kDa chaperonin OS=Mycobacterium tuberculosis (strain ATCC 25618 / H37Rv) GN=LH57_18660 PE=3 SV=1	2364	10798	84	78	6	6	66	4.62	25754	1	1	1	1171.63	2341.24	2	2341.24	0.0027	0	97.55	1.3e-09	K	ILVQANEAETTTASGLVIPDTAK	E				Cmpd 13817, AutoMSn(1171.6274), 69.7 min (id=281475010799397)
4	1	I6Y3F9	10 kDa chaperonin OS=Mycobacterium tuberculosis (strain ATCC 25618 / H37Rv) GN=LH57_18660 PE=3 SV=1	2364	10798	84	78	6	6	66	4.62	25755	1	1	1	781.421	2341.24	3	2341.24	0.0045	0	78.9	4.9e-08	K	ILVQANEAETTTASGLVIPDTAK	E				Cmpd 13979, AutoMSn(781.4213), 70.4 min (id=281475010799559)
4	1	I6Y3F9	10 kDa chaperonin OS=Mycobacterium tuberculosis (strain ATCC 25618 / H37Rv) GN=LH57_18660 PE=3 SV=1	2364	10798	84	78	6	6	66	4.62	25756	1	1	1	781.422	2341.24	3	2341.24	0.0065	0	82.38	1.9e-08	K	ILVQANEAETTTASGLVIPDTAK	E				Cmpd 13858, AutoMSn(781.4220), 69.9 min (id=281475010799438)
4	1	I6Y3F9	10 kDa chaperonin OS=Mycobacterium tuberculosis (strain ATCC 25618 / H37Rv) GN=LH57_18660 PE=3 SV=1	2364	10798	84	78	6	6	66	4.62	25757	1	1	1	1171.63	2341.24	2	2341.24	0.0068	0	57.09	1.4e-05	K	ILVQANEAETTTASGLVIPDTAK	E				Cmpd 13700, AutoMSn(1171.6295), 69.2 min (id=281475010799280)
4	1	I6Y3F9	10 kDa chaperonin OS=Mycobacterium tuberculosis (strain ATCC 25618 / H37Rv) GN=LH57_18660 PE=3 SV=1	2364	10798	84	78	6	6	66	4.62	25758	1	1	1	1171.63	2341.25	2	2341.24	0.012	0	92.49	3.9e-09	K	ILVQANEAETTTASGLVIPDTAK	E				Cmpd 13873, AutoMSn(1171.6321), 70.0 min (id=281475010799453)
4	1	I6Y3F9	10 kDa chaperonin OS=Mycobacterium tuberculosis (strain ATCC 25618 / H37Rv) GN=LH57_18660 PE=3 SV=1	2364	10798	84	78	6	6	66	4.62	25777	1	1	1	1172.12	2342.23	2	2341.24	0.9914	0	33.24	0.00076	K	ILVQANEAETTTASGLVIPDTAK	E				Cmpd 14843, AutoMSn(1172.1218), 74.3 min (id=281475010800423)
4	1	I6Y3F9	10 kDa chaperonin OS=Mycobacterium tuberculosis (strain ATCC 25618 / H37Rv) GN=LH57_18660 PE=3 SV=1	2364	10798	84	78	6	6	66	4.62	25778	1	1	1	1172.13	2342.25	2	2341.24	1.0095	0	60.27	2.2e-06	K	ILVQANEAETTTASGLVIPDTAK	E				Cmpd 13992, AutoMSn(1172.1309), 70.5 min (id=281475010799572)
4	1	I6Y3F9	10 kDa chaperonin OS=Mycobacterium tuberculosis (strain ATCC 25618 / H37Rv) GN=LH57_18660 PE=3 SV=1	2364	10798	84	78	6	6	66	4.62	25779	1	1	1	1172.14	2342.26	2	2341.24	1.0185	0	24.58	0.0049	K	ILVQANEAETTTASGLVIPDTAK	E				Cmpd 14269, AutoMSn(1172.1354), 71.7 min (id=281475010799849)	emPAI	8.27
5	1	I6Y4F5	Elongation factor Tu OS=Mycobacterium tuberculosis (strain ATCC 25618 / H37Rv) GN=LH57_03700 PE=3 SV=1	2300	43566	93	91	13	13	48.5	5.28	7980	1	1	1	480.762	959.51	2	958.494	1.0161	1	29.36	0.0073	R	EGGRTVGAGR	V				Cmpd 1353, AutoMSn(480.7625), 20.3 min (id=281475010786933)
5	1	I6Y4F5	Elongation factor Tu OS=Mycobacterium tuberculosis (strain ATCC 25618 / H37Rv) GN=LH57_03700 PE=3 SV=1	2300	43566	93	91	13	13	48.5	5.28	9503	1	1	1	570.79	1139.57	2	1139.56	0.0006	0	55.39	1.4e-05	K	TTVTGVEMFR	K				Cmpd 3837, AutoMSn(570.7898), 29.9 min (id=281475010789417)
5	1	I6Y4F5	Elongation factor Tu OS=Mycobacterium tuberculosis (strain ATCC 25618 / H37Rv) GN=LH57_03700 PE=3 SV=1	2300	43566	93	91	13	13	48.5	5.28	9504	1	1	1	570.791	1139.57	2	1139.56	0.0036	0	23.1	0.024	K	TTVTGVEMFR	K				Cmpd 3907, AutoMSn(570.7913), 30.2 min (id=281475010789487)
5	1	I6Y4F5	Elongation factor Tu OS=Mycobacterium tuberculosis (strain ATCC 25618 / H37Rv) GN=LH57_03700 PE=3 SV=1	2300	43566	93	91	13	13	48.5	5.28	9505	1	1	1	570.791	1139.57	2	1139.56	0.0036	0	66.85	1e-06	K	TTVTGVEMFR	K				Cmpd 3766, AutoMSn(570.7913), 29.6 min (id=281475010789346)
5	1	I6Y4F5	Elongation factor Tu OS=Mycobacterium tuberculosis (strain ATCC 25618 / H37Rv) GN=LH57_03700 PE=3 SV=1	2300	43566	93	91	13	13	48.5	5.28	9506	1	1	1	570.791	1139.57	2	1139.56	0.0036	0	57.92	7.9e-06	K	TTVTGVEMFR	K				Cmpd 3632, AutoMSn(570.7913), 29.1 min (id=281475010789212)
5	1	I6Y4F5	Elongation factor Tu OS=Mycobacterium tuberculosis (strain ATCC 25618 / H37Rv) GN=LH57_03700 PE=3 SV=1	2300	43566	93	91	13	13	48.5	5.28	9507	1	1	1	570.792	1139.57	2	1139.56	0.0041	0	38.38	0.00071	K	TTVTGVEMFR	K				Cmpd 3566, AutoMSn(570.7915), 28.8 min (id=281475010789146)
5	1	I6Y4F5	Elongation factor Tu OS=Mycobacterium tuberculosis (strain ATCC 25618 / H37Rv) GN=LH57_03700 PE=3 SV=1	2300	43566	93	91	13	13	48.5	5.28	9508	1	1	1	570.792	1139.57	2	1139.56	0.0046	0	63.1	2.4e-06	K	TTVTGVEMFR	K				Cmpd 3698, AutoMSn(570.7918), 29.3 min (id=281475010789278)
5	1	I6Y4F5	Elongation factor Tu OS=Mycobacterium tuberculosis (strain ATCC 25618 / H37Rv) GN=LH57_03700 PE=3 SV=1	2300	43566	93	91	13	13	48.5	5.28	12632	1	1	1	671.365	1340.72	2	1340.71	0.0035	0	15.08	0.05	K	LIQPVAMDEGLR	F				Cmpd 7315, AutoMSn(671.3651), 43.4 min (id=281475010792895)
5	1	I6Y4F5	Elongation factor Tu OS=Mycobacterium tuberculosis (strain ATCC 25618 / H37Rv) GN=LH57_03700 PE=3 SV=1	2300	43566	93	91	13	13	48.5	5.28	12633	1	1	1	671.365	1340.72	2	1340.71	0.0037	0	18.09	0.028	K	LIQPVAMDEGLR	F				Cmpd 7188, AutoMSn(671.3652), 42.9 min (id=281475010792768)
5	1	I6Y4F5	Elongation factor Tu OS=Mycobacterium tuberculosis (strain ATCC 25618 / H37Rv) GN=LH57_03700 PE=3 SV=1	2300	43566	93	91	13	13	48.5	5.28	12635	1	1	1	671.367	1340.72	2	1340.71	0.0069	0	28.19	0.003	K	LIQPVAMDEGLR	F				Cmpd 7253, AutoMSn(671.3668), 43.2 min (id=281475010792833)
5	1	I6Y4F5	Elongation factor Tu OS=Mycobacterium tuberculosis (strain ATCC 25618 / H37Rv) GN=LH57_03700 PE=3 SV=1	2300	43566	93	91	13	13	48.5	5.28	13003	1	1	1	679.362	1356.71	2	1356.71	0.0018	0	39.4	0.0002	K	LIQPVAMDEGLR	F	Oxidation (M)	0.000000100000.0		Cmpd 2843, AutoMSn(679.3617), 26.0 min (id=281475010788423)
5	1	I6Y4F5	Elongation factor Tu OS=Mycobacterium tuberculosis (strain ATCC 25618 / H37Rv) GN=LH57_03700 PE=3 SV=1	2300	43566	93	91	13	13	48.5	5.28	13004	1	1	1	679.366	1356.72	2	1356.71	0.0101	0	15.52	0.035	K	LIQPVAMDEGLR	F	Oxidation (M)	0.000000100000.0		Cmpd 2775, AutoMSn(679.3659), 25.7 min (id=281475010788355)
5	1	I6Y4F5	Elongation factor Tu OS=Mycobacterium tuberculosis (strain ATCC 25618 / H37Rv) GN=LH57_03700 PE=3 SV=1	2300	43566	93	91	13	13	48.5	5.28	13768	1	1	1	702.826	1403.64	2	1403.63	0.0051	0	35.39	0.00032	K	AFDQIDNAPEER	Q				Cmpd 1064, AutoMSn(702.8257), 19.2 min (id=281475010786644)
5	1	I6Y4F5	Elongation factor Tu OS=Mycobacterium tuberculosis (strain ATCC 25618 / H37Rv) GN=LH57_03700 PE=3 SV=1	2300	43566	93	91	13	13	48.5	5.28	13769	1	1	1	702.826	1403.64	2	1403.63	0.0052	0	50.11	1.1e-05	K	AFDQIDNAPEER	Q				Cmpd 923, AutoMSn(702.8257), 18.7 min (id=281475010786503)
5	1	I6Y4F5	Elongation factor Tu OS=Mycobacterium tuberculosis (strain ATCC 25618 / H37Rv) GN=LH57_03700 PE=3 SV=1	2300	43566	93	91	13	13	48.5	5.28	13770	1	1	1	702.826	1403.64	2	1403.63	0.0052	0	65.6	3e-07	K	AFDQIDNAPEER	Q				Cmpd 992, AutoMSn(702.8257), 18.9 min (id=281475010786572)
5	1	I6Y4F5	Elongation factor Tu OS=Mycobacterium tuberculosis (strain ATCC 25618 / H37Rv) GN=LH57_03700 PE=3 SV=1	2300	43566	93	91	13	13	48.5	5.28	13771	1	1	1	702.827	1403.64	2	1403.63	0.0083	0	19.21	0.015	K	AFDQIDNAPEER	Q				Cmpd 784, AutoMSn(702.8273), 18.2 min (id=281475010786364)
5	1	I6Y4F5	Elongation factor Tu OS=Mycobacterium tuberculosis (strain ATCC 25618 / H37Rv) GN=LH57_03700 PE=3 SV=1	2300	43566	93	91	13	13	48.5	5.28	13962	1	1	1	707.426	1412.84	2	1412.84	-0.0009	0	37	0.00048	R	QVGVPYILVALNK	A				Cmpd 18086, AutoMSn(707.4264), 89.6 min (id=281475010803666)
5	1	I6Y4F5	Elongation factor Tu OS=Mycobacterium tuberculosis (strain ATCC 25618 / H37Rv) GN=LH57_03700 PE=3 SV=1	2300	43566	93	91	13	13	48.5	5.28	13963	1	1	1	707.427	1412.84	2	1412.84	0	0	33.86	0.00099	R	QVGVPYILVALNK	A				Cmpd 18105, AutoMSn(707.4268), 89.7 min (id=281475010803685)
5	1	I6Y4F5	Elongation factor Tu OS=Mycobacterium tuberculosis (strain ATCC 25618 / H37Rv) GN=LH57_03700 PE=3 SV=1	2300	43566	93	91	13	13	48.5	5.28	13964	1	1	1	707.427	1412.84	2	1412.84	0.0006	0	34.43	0.00087	R	QVGVPYILVALNK	A				Cmpd 18044, AutoMSn(707.4271), 89.4 min (id=281475010803624)
5	1	I6Y4F5	Elongation factor Tu OS=Mycobacterium tuberculosis (strain ATCC 25618 / H37Rv) GN=LH57_03700 PE=3 SV=1	2300	43566	93	91	13	13	48.5	5.28	13966	1	1	1	707.428	1412.84	2	1412.84	0.003	0	33.18	0.0011	R	QVGVPYILVALNK	A				Cmpd 17999, AutoMSn(707.4283), 89.2 min (id=281475010803579)
5	1	I6Y4F5	Elongation factor Tu OS=Mycobacterium tuberculosis (strain ATCC 25618 / H37Rv) GN=LH57_03700 PE=3 SV=1	2300	43566	93	91	13	13	48.5	5.28	13967	1	1	1	707.428	1412.84	2	1412.84	0.003	0	34.05	0.00087	R	QVGVPYILVALNK	A				Cmpd 18059, AutoMSn(707.4283), 89.5 min (id=281475010803639)
5	1	I6Y4F5	Elongation factor Tu OS=Mycobacterium tuberculosis (strain ATCC 25618 / H37Rv) GN=LH57_03700 PE=3 SV=1	2300	43566	93	91	13	13	48.5	5.28	13968	1	1	1	707.429	1412.84	2	1412.84	0.0037	0	30.54	0.0019	R	QVGVPYILVALNK	A				Cmpd 18122, AutoMSn(707.4287), 89.7 min (id=281475010803702)
5	1	I6Y4F5	Elongation factor Tu OS=Mycobacterium tuberculosis (strain ATCC 25618 / H37Rv) GN=LH57_03700 PE=3 SV=1	2300	43566	93	91	13	13	48.5	5.28	13969	1	1	1	707.429	1412.84	2	1412.84	0.0047	0	38.41	0.0003	R	QVGVPYILVALNK	A				Cmpd 18023, AutoMSn(707.4292), 89.3 min (id=281475010803603)
5	1	I6Y4F5	Elongation factor Tu OS=Mycobacterium tuberculosis (strain ATCC 25618 / H37Rv) GN=LH57_03700 PE=3 SV=1	2300	43566	93	91	13	13	48.5	5.28	16546	1	1	1	778.411	1554.81	2	1554.8	0.0033	1	40.82	0.00015	K	VLHDKFPDLNETK	A				Cmpd 463, AutoMSn(778.4110), 16.9 min (id=281475010786043)
5	1	I6Y4F5	Elongation factor Tu OS=Mycobacterium tuberculosis (strain ATCC 25618 / H37Rv) GN=LH57_03700 PE=3 SV=1	2300	43566	93	91	13	13	48.5	5.28	16547	1	1	1	519.277	1554.81	3	1554.8	0.0036	1	29.76	0.0016	K	VLHDKFPDLNETK	A				Cmpd 512, AutoMSn(519.2765), 17.1 min (id=281475010786092)
5	1	I6Y4F5	Elongation factor Tu OS=Mycobacterium tuberculosis (strain ATCC 25618 / H37Rv) GN=LH57_03700 PE=3 SV=1	2300	43566	93	91	13	13	48.5	5.28	18834	1	1	1	841.463	1680.91	2	1680.92	-0.0039	0	29.53	0.0056	K	LLDQGQAGDNVGLLLR	G				Cmpd 13830, AutoMSn(841.4632), 69.8 min (id=281475010799410)
5	1	I6Y4F5	Elongation factor Tu OS=Mycobacterium tuberculosis (strain ATCC 25618 / H37Rv) GN=LH57_03700 PE=3 SV=1	2300	43566	93	91	13	13	48.5	5.28	18836	1	1	1	841.465	1680.92	2	1680.92	-0.0001	0	85.49	1.4e-08	K	LLDQGQAGDNVGLLLR	G				Cmpd 13713, AutoMSn(841.4651), 69.3 min (id=281475010799293)
5	1	I6Y4F5	Elongation factor Tu OS=Mycobacterium tuberculosis (strain ATCC 25618 / H37Rv) GN=LH57_03700 PE=3 SV=1	2300	43566	93	91	13	13	48.5	5.28	18838	1	1	1	841.466	1680.92	2	1680.92	0.0018	0	45.35	0.00013	K	LLDQGQAGDNVGLLLR	G				Cmpd 13587, AutoMSn(841.4661), 68.8 min (id=281475010799167)
5	1	I6Y4F5	Elongation factor Tu OS=Mycobacterium tuberculosis (strain ATCC 25618 / H37Rv) GN=LH57_03700 PE=3 SV=1	2300	43566	93	91	13	13	48.5	5.28	18839	1	1	1	841.466	1680.92	2	1680.92	0.0023	0	76.79	9.5e-08	K	LLDQGQAGDNVGLLLR	G				Cmpd 13651, AutoMSn(841.4664), 69.0 min (id=281475010799231)
5	1	I6Y4F5	Elongation factor Tu OS=Mycobacterium tuberculosis (strain ATCC 25618 / H37Rv) GN=LH57_03700 PE=3 SV=1	2300	43566	93	91	13	13	48.5	5.28	18840	1	1	1	841.467	1680.92	2	1680.92	0.0032	0	18.35	0.069	K	LLDQGQAGDNVGLLLR	G				Cmpd 13891, AutoMSn(841.4668), 70.1 min (id=281475010799471)
5	1	I6Y4F5	Elongation factor Tu OS=Mycobacterium tuberculosis (strain ATCC 25618 / H37Rv) GN=LH57_03700 PE=3 SV=1	2300	43566	93	91	13	13	48.5	5.28	18842	1	1	1	841.471	1680.93	2	1680.92	0.0112	0	28.51	0.0058	K	LLDQGQAGDNVGLLLR	G				Cmpd 13773, AutoMSn(841.4708), 69.5 min (id=281475010799353)
5	1	I6Y4F5	Elongation factor Tu OS=Mycobacterium tuberculosis (strain ATCC 25618 / H37Rv) GN=LH57_03700 PE=3 SV=1	2300	43566	93	91	13	13	48.5	5.28	20730	1	1	1	901.452	1800.89	2	1800.89	0.0002	0	38.58	0.00024	R	ELLAAQEFDEDAPVVR	V				Cmpd 13695, AutoMSn(901.4521), 69.2 min (id=281475010799275)
5	1	I6Y4F5	Elongation factor Tu OS=Mycobacterium tuberculosis (strain ATCC 25618 / H37Rv) GN=LH57_03700 PE=3 SV=1	2300	43566	93	91	13	13	48.5	5.28	20731	1	1	1	901.454	1800.89	2	1800.89	0.0035	0	61.83	1.6e-06	R	ELLAAQEFDEDAPVVR	V				Cmpd 13505, AutoMSn(901.4537), 68.4 min (id=281475010799085)
5	1	I6Y4F5	Elongation factor Tu OS=Mycobacterium tuberculosis (strain ATCC 25618 / H37Rv) GN=LH57_03700 PE=3 SV=1	2300	43566	93	91	13	13	48.5	5.28	20732	1	1	1	901.454	1800.89	2	1800.89	0.0037	0	80.66	2.7e-08	R	ELLAAQEFDEDAPVVR	V				Cmpd 13337, AutoMSn(901.4538), 67.7 min (id=281475010798917)
5	1	I6Y4F5	Elongation factor Tu OS=Mycobacterium tuberculosis (strain ATCC 25618 / H37Rv) GN=LH57_03700 PE=3 SV=1	2300	43566	93	91	13	13	48.5	5.28	20733	1	1	1	901.454	1800.89	2	1800.89	0.0039	0	28.36	0.0022	R	ELLAAQEFDEDAPVVR	V				Cmpd 13825, AutoMSn(901.4539), 69.8 min (id=281475010799405)
5	1	I6Y4F5	Elongation factor Tu OS=Mycobacterium tuberculosis (strain ATCC 25618 / H37Rv) GN=LH57_03700 PE=3 SV=1	2300	43566	93	91	13	13	48.5	5.28	20735	1	1	1	901.454	1800.89	2	1800.89	0.0046	0	73.38	1.3e-07	R	ELLAAQEFDEDAPVVR	V				Cmpd 13451, AutoMSn(901.4543), 68.2 min (id=281475010799031)
5	1	I6Y4F5	Elongation factor Tu OS=Mycobacterium tuberculosis (strain ATCC 25618 / H37Rv) GN=LH57_03700 PE=3 SV=1	2300	43566	93	91	13	13	48.5	5.28	20737	1	1	1	901.455	1800.9	2	1800.89	0.0059	0	72.86	1.5e-07	R	ELLAAQEFDEDAPVVR	V				Cmpd 13393, AutoMSn(901.4549), 67.9 min (id=281475010798973)
5	1	I6Y4F5	Elongation factor Tu OS=Mycobacterium tuberculosis (strain ATCC 25618 / H37Rv) GN=LH57_03700 PE=3 SV=1	2300	43566	93	91	13	13	48.5	5.28	20738	1	1	1	901.455	1800.9	2	1800.89	0.0061	0	57.7	3.9e-06	R	ELLAAQEFDEDAPVVR	V				Cmpd 13569, AutoMSn(901.4550), 68.7 min (id=281475010799149)
5	1	I6Y4F5	Elongation factor Tu OS=Mycobacterium tuberculosis (strain ATCC 25618 / H37Rv) GN=LH57_03700 PE=3 SV=1	2300	43566	93	91	13	13	48.5	5.28	20740	1	1	1	901.456	1800.9	2	1800.89	0.0072	0	43.97	7.5e-05	R	ELLAAQEFDEDAPVVR	V				Cmpd 13635, AutoMSn(901.4556), 69.0 min (id=281475010799215)
5	1	I6Y4F5	Elongation factor Tu OS=Mycobacterium tuberculosis (strain ATCC 25618 / H37Rv) GN=LH57_03700 PE=3 SV=1	2300	43566	93	91	13	13	48.5	5.28	20742	1	1	1	901.457	1800.9	2	1800.89	0.0096	0	15.96	0.032	R	ELLAAQEFDEDAPVVR	V				Cmpd 13886, AutoMSn(901.4568), 70.0 min (id=281475010799466)
5	1	I6Y4F5	Elongation factor Tu OS=Mycobacterium tuberculosis (strain ATCC 25618 / H37Rv) GN=LH57_03700 PE=3 SV=1	2300	43566	93	91	13	13	48.5	5.28	20743	1	1	1	901.458	1800.9	2	1800.89	0.0123	0	31.6	0.0011	R	ELLAAQEFDEDAPVVR	V				Cmpd 13769, AutoMSn(901.4581), 69.5 min (id=281475010799349)
5	1	I6Y4F5	Elongation factor Tu OS=Mycobacterium tuberculosis (strain ATCC 25618 / H37Rv) GN=LH57_03700 PE=3 SV=1	2300	43566	93	91	13	13	48.5	5.28	20907	1	1	1	604.011	1809.01	3	1809.01	0.0018	1	32.57	0.0023	R	KLLDQGQAGDNVGLLLR	G				Cmpd 9225, AutoMSn(604.0115), 50.9 min (id=281475010794805)
5	1	I6Y4F5	Elongation factor Tu OS=Mycobacterium tuberculosis (strain ATCC 25618 / H37Rv) GN=LH57_03700 PE=3 SV=1	2300	43566	93	91	13	13	48.5	5.28	23781	1	1	1	1038	2073.99	2	2073.98	0.0074	0	61.6	2.6e-06	K	ADAVDDEELLELVEMEVR	E				Cmpd 24848, AutoMSn(1037.9998), 123.3 min (id=281475010810428)
5	1	I6Y4F5	Elongation factor Tu OS=Mycobacterium tuberculosis (strain ATCC 25618 / H37Rv) GN=LH57_03700 PE=3 SV=1	2300	43566	93	91	13	13	48.5	5.28	23782	1	1	1	1038	2073.99	2	2073.98	0.0113	0	50.91	3.1e-05	K	ADAVDDEELLELVEMEVR	E				Cmpd 24828, AutoMSn(1038.0017), 123.2 min (id=281475010810408)
5	1	I6Y4F5	Elongation factor Tu OS=Mycobacterium tuberculosis (strain ATCC 25618 / H37Rv) GN=LH57_03700 PE=3 SV=1	2300	43566	93	91	13	13	48.5	5.28	23783	1	1	1	1038	2073.99	2	2073.98	0.0159	0	30.39	0.0039	K	ADAVDDEELLELVEMEVR	E				Cmpd 24859, AutoMSn(1038.0041), 123.4 min (id=281475010810439)
5	1	I6Y4F5	Elongation factor Tu OS=Mycobacterium tuberculosis (strain ATCC 25618 / H37Rv) GN=LH57_03700 PE=3 SV=1	2300	43566	93	91	13	13	48.5	5.28	23784	1	1	1	1038	2073.99	2	2073.98	0.0159	0	40.56	0.00038	K	ADAVDDEELLELVEMEVR	E				Cmpd 24816, AutoMSn(1038.0040), 123.2 min (id=281475010810396)
5	1	I6Y4F5	Elongation factor Tu OS=Mycobacterium tuberculosis (strain ATCC 25618 / H37Rv) GN=LH57_03700 PE=3 SV=1	2300	43566	93	91	13	13	48.5	5.28	24522	1	1	1	732.373	2194.1	3	2194.1	-0.0013	0	26.46	0.0036	R	ETDKPFLMPVEDVFTITGR	G				Cmpd 22198, AutoMSn(732.3729), 109.1 min (id=281475010807778)
5	1	I6Y4F5	Elongation factor Tu OS=Mycobacterium tuberculosis (strain ATCC 25618 / H37Rv) GN=LH57_03700 PE=3 SV=1	2300	43566	93	91	13	13	48.5	5.28	24523	1	1	1	732.373	2194.1	3	2194.1	-0.0005	0	18.64	0.033	R	ETDKPFLMPVEDVFTITGR	G				Cmpd 22395, AutoMSn(732.3731), 110.4 min (id=281475010807975)
5	1	I6Y4F5	Elongation factor Tu OS=Mycobacterium tuberculosis (strain ATCC 25618 / H37Rv) GN=LH57_03700 PE=3 SV=1	2300	43566	93	91	13	13	48.5	5.28	24524	1	1	1	732.373	2194.1	3	2194.1	0.0002	0	29.2	0.002	R	ETDKPFLMPVEDVFTITGR	G				Cmpd 22362, AutoMSn(732.3733), 110.2 min (id=281475010807942)
5	1	I6Y4F5	Elongation factor Tu OS=Mycobacterium tuberculosis (strain ATCC 25618 / H37Rv) GN=LH57_03700 PE=3 SV=1	2300	43566	93	91	13	13	48.5	5.28	24525	1	1	1	732.374	2194.1	3	2194.1	0.0008	0	23.68	0.006	R	ETDKPFLMPVEDVFTITGR	G				Cmpd 22337, AutoMSn(732.3736), 110.0 min (id=281475010807917)
5	1	I6Y4F5	Elongation factor Tu OS=Mycobacterium tuberculosis (strain ATCC 25618 / H37Rv) GN=LH57_03700 PE=3 SV=1	2300	43566	93	91	13	13	48.5	5.28	24526	1	1	1	732.374	2194.1	3	2194.1	0.0008	0	42.97	9.3e-05	R	ETDKPFLMPVEDVFTITGR	G				Cmpd 22315, AutoMSn(732.3736), 109.9 min (id=281475010807895)
5	1	I6Y4F5	Elongation factor Tu OS=Mycobacterium tuberculosis (strain ATCC 25618 / H37Rv) GN=LH57_03700 PE=3 SV=1	2300	43566	93	91	13	13	48.5	5.28	24527	1	1	1	732.374	2194.1	3	2194.1	0.0017	0	18.94	0.017	R	ETDKPFLMPVEDVFTITGR	G				Cmpd 22398, AutoMSn(732.3738), 110.4 min (id=281475010807978)
5	1	I6Y4F5	Elongation factor Tu OS=Mycobacterium tuberculosis (strain ATCC 25618 / H37Rv) GN=LH57_03700 PE=3 SV=1	2300	43566	93	91	13	13	48.5	5.28	24528	1	1	1	732.375	2194.1	3	2194.1	0.0037	0	41.3	0.00013	R	ETDKPFLMPVEDVFTITGR	G				Cmpd 22305, AutoMSn(732.3745), 109.9 min (id=281475010807885)
5	1	I6Y4F5	Elongation factor Tu OS=Mycobacterium tuberculosis (strain ATCC 25618 / H37Rv) GN=LH57_03700 PE=3 SV=1	2300	43566	93	91	13	13	48.5	5.28	24529	1	1	1	732.375	2194.1	3	2194.1	0.0041	0	47.02	5.6e-05	R	ETDKPFLMPVEDVFTITGR	G				Cmpd 22307, AutoMSn(732.3747), 109.9 min (id=281475010807887)
5	1	I6Y4F5	Elongation factor Tu OS=Mycobacterium tuberculosis (strain ATCC 25618 / H37Rv) GN=LH57_03700 PE=3 SV=1	2300	43566	93	91	13	13	48.5	5.28	24530	1	1	1	732.375	2194.1	3	2194.1	0.005	0	45.61	5.3e-05	R	ETDKPFLMPVEDVFTITGR	G				Cmpd 22276, AutoMSn(732.3749), 109.7 min (id=281475010807856)
5	1	I6Y4F5	Elongation factor Tu OS=Mycobacterium tuberculosis (strain ATCC 25618 / H37Rv) GN=LH57_03700 PE=3 SV=1	2300	43566	93	91	13	13	48.5	5.28	24531	1	1	1	732.375	2194.1	3	2194.1	0.0052	0	28.55	0.0021	R	ETDKPFLMPVEDVFTITGR	G				Cmpd 22376, AutoMSn(732.3750), 110.3 min (id=281475010807956)
5	1	I6Y4F5	Elongation factor Tu OS=Mycobacterium tuberculosis (strain ATCC 25618 / H37Rv) GN=LH57_03700 PE=3 SV=1	2300	43566	93	91	13	13	48.5	5.28	24532	1	1	1	732.375	2194.1	3	2194.1	0.0052	0	32.89	0.00085	R	ETDKPFLMPVEDVFTITGR	G				Cmpd 22202, AutoMSn(732.3750), 109.1 min (id=281475010807782)
5	1	I6Y4F5	Elongation factor Tu OS=Mycobacterium tuberculosis (strain ATCC 25618 / H37Rv) GN=LH57_03700 PE=3 SV=1	2300	43566	93	91	13	13	48.5	5.28	24533	1	1	1	732.375	2194.1	3	2194.1	0.0055	0	43.43	8.5e-05	R	ETDKPFLMPVEDVFTITGR	G				Cmpd 22289, AutoMSn(732.3751), 109.8 min (id=281475010807869)
5	1	I6Y4F5	Elongation factor Tu OS=Mycobacterium tuberculosis (strain ATCC 25618 / H37Rv) GN=LH57_03700 PE=3 SV=1	2300	43566	93	91	13	13	48.5	5.28	24534	1	1	1	732.375	2194.1	3	2194.1	0.0062	0	47.74	3.3e-05	R	ETDKPFLMPVEDVFTITGR	G				Cmpd 22250, AutoMSn(732.3754), 109.5 min (id=281475010807830)
5	1	I6Y4F5	Elongation factor Tu OS=Mycobacterium tuberculosis (strain ATCC 25618 / H37Rv) GN=LH57_03700 PE=3 SV=1	2300	43566	93	91	13	13	48.5	5.28	24535	1	1	1	732.375	2194.1	3	2194.1	0.0064	0	43.45	0.00012	R	ETDKPFLMPVEDVFTITGR	G				Cmpd 22240, AutoMSn(732.3754), 109.4 min (id=281475010807820)
5	1	I6Y4F5	Elongation factor Tu OS=Mycobacterium tuberculosis (strain ATCC 25618 / H37Rv) GN=LH57_03700 PE=3 SV=1	2300	43566	93	91	13	13	48.5	5.28	24536	1	1	1	732.376	2194.11	3	2194.1	0.007	0	27.41	0.0037	R	ETDKPFLMPVEDVFTITGR	G				Cmpd 22311, AutoMSn(732.3756), 109.9 min (id=281475010807891)
5	1	I6Y4F5	Elongation factor Tu OS=Mycobacterium tuberculosis (strain ATCC 25618 / H37Rv) GN=LH57_03700 PE=3 SV=1	2300	43566	93	91	13	13	48.5	5.28	24537	1	1	1	732.376	2194.11	3	2194.1	0.0073	0	48.07	3.2e-05	R	ETDKPFLMPVEDVFTITGR	G				Cmpd 22226, AutoMSn(732.3757), 109.3 min (id=281475010807806)
5	1	I6Y4F5	Elongation factor Tu OS=Mycobacterium tuberculosis (strain ATCC 25618 / H37Rv) GN=LH57_03700 PE=3 SV=1	2300	43566	93	91	13	13	48.5	5.28	24538	1	1	1	732.376	2194.11	3	2194.1	0.0075	0	41.17	0.00014	R	ETDKPFLMPVEDVFTITGR	G				Cmpd 22235, AutoMSn(732.3758), 109.4 min (id=281475010807815)
5	1	I6Y4F5	Elongation factor Tu OS=Mycobacterium tuberculosis (strain ATCC 25618 / H37Rv) GN=LH57_03700 PE=3 SV=1	2300	43566	93	91	13	13	48.5	5.28	24539	1	1	1	732.376	2194.11	3	2194.1	0.0077	0	59.88	2.4e-06	R	ETDKPFLMPVEDVFTITGR	G				Cmpd 22259, AutoMSn(732.3759), 109.6 min (id=281475010807839)
5	1	I6Y4F5	Elongation factor Tu OS=Mycobacterium tuberculosis (strain ATCC 25618 / H37Rv) GN=LH57_03700 PE=3 SV=1	2300	43566	93	91	13	13	48.5	5.28	24540	1	1	1	732.376	2194.11	3	2194.1	0.0077	0	49.92	2.1e-05	R	ETDKPFLMPVEDVFTITGR	G				Cmpd 22227, AutoMSn(732.3759), 109.3 min (id=281475010807807)
5	1	I6Y4F5	Elongation factor Tu OS=Mycobacterium tuberculosis (strain ATCC 25618 / H37Rv) GN=LH57_03700 PE=3 SV=1	2300	43566	93	91	13	13	48.5	5.28	24541	1	1	1	732.376	2194.11	3	2194.1	0.0081	0	32.41	0.0011	R	ETDKPFLMPVEDVFTITGR	G				Cmpd 22302, AutoMSn(732.3760), 109.9 min (id=281475010807882)
5	1	I6Y4F5	Elongation factor Tu OS=Mycobacterium tuberculosis (strain ATCC 25618 / H37Rv) GN=LH57_03700 PE=3 SV=1	2300	43566	93	91	13	13	48.5	5.28	24542	1	1	1	732.376	2194.11	3	2194.1	0.0086	0	44.86	6.4e-05	R	ETDKPFLMPVEDVFTITGR	G				Cmpd 22204, AutoMSn(732.3762), 109.1 min (id=281475010807784)
5	1	I6Y4F5	Elongation factor Tu OS=Mycobacterium tuberculosis (strain ATCC 25618 / H37Rv) GN=LH57_03700 PE=3 SV=1	2300	43566	93	91	13	13	48.5	5.28	24543	1	1	1	732.376	2194.11	3	2194.1	0.0086	0	60.23	2.7e-06	R	ETDKPFLMPVEDVFTITGR	G				Cmpd 22218, AutoMSn(732.3761), 109.2 min (id=281475010807798)
5	1	I6Y4F5	Elongation factor Tu OS=Mycobacterium tuberculosis (strain ATCC 25618 / H37Rv) GN=LH57_03700 PE=3 SV=1	2300	43566	93	91	13	13	48.5	5.28	24544	1	1	1	732.376	2194.11	3	2194.1	0.0086	0	51.6	1.5e-05	R	ETDKPFLMPVEDVFTITGR	G				Cmpd 22257, AutoMSn(732.3762), 109.5 min (id=281475010807837)
5	1	I6Y4F5	Elongation factor Tu OS=Mycobacterium tuberculosis (strain ATCC 25618 / H37Rv) GN=LH57_03700 PE=3 SV=1	2300	43566	93	91	13	13	48.5	5.28	24545	1	1	1	732.376	2194.11	3	2194.1	0.0086	0	64.66	8.7e-07	R	ETDKPFLMPVEDVFTITGR	G				Cmpd 22243, AutoMSn(732.3761), 109.4 min (id=281475010807823)
5	1	I6Y4F5	Elongation factor Tu OS=Mycobacterium tuberculosis (strain ATCC 25618 / H37Rv) GN=LH57_03700 PE=3 SV=1	2300	43566	93	91	13	13	48.5	5.28	24546	1	1	1	732.376	2194.11	3	2194.1	0.0092	0	16.76	0.035	R	ETDKPFLMPVEDVFTITGR	G				Cmpd 22342, AutoMSn(732.3764), 110.1 min (id=281475010807922)
5	1	I6Y4F5	Elongation factor Tu OS=Mycobacterium tuberculosis (strain ATCC 25618 / H37Rv) GN=LH57_03700 PE=3 SV=1	2300	43566	93	91	13	13	48.5	5.28	24547	1	1	1	732.376	2194.11	3	2194.1	0.0095	0	34.16	0.00072	R	ETDKPFLMPVEDVFTITGR	G				Cmpd 22196, AutoMSn(732.3765), 109.1 min (id=281475010807776)
5	1	I6Y4F5	Elongation factor Tu OS=Mycobacterium tuberculosis (strain ATCC 25618 / H37Rv) GN=LH57_03700 PE=3 SV=1	2300	43566	93	91	13	13	48.5	5.28	24548	1	1	1	732.376	2194.11	3	2194.1	0.0097	0	44.82	6.3e-05	R	ETDKPFLMPVEDVFTITGR	G				Cmpd 22254, AutoMSn(732.3766), 109.5 min (id=281475010807834)
5	1	I6Y4F5	Elongation factor Tu OS=Mycobacterium tuberculosis (strain ATCC 25618 / H37Rv) GN=LH57_03700 PE=3 SV=1	2300	43566	93	91	13	13	48.5	5.28	24549	1	1	1	732.377	2194.11	3	2194.1	0.0101	0	17.47	0.023	R	ETDKPFLMPVEDVFTITGR	G				Cmpd 22440, AutoMSn(732.3767), 110.6 min (id=281475010808020)
5	1	I6Y4F5	Elongation factor Tu OS=Mycobacterium tuberculosis (strain ATCC 25618 / H37Rv) GN=LH57_03700 PE=3 SV=1	2300	43566	93	91	13	13	48.5	5.28	24550	1	1	1	732.377	2194.11	3	2194.1	0.0106	0	48.61	2.8e-05	R	ETDKPFLMPVEDVFTITGR	G				Cmpd 22292, AutoMSn(732.3769), 109.8 min (id=281475010807872)
5	1	I6Y4F5	Elongation factor Tu OS=Mycobacterium tuberculosis (strain ATCC 25618 / H37Rv) GN=LH57_03700 PE=3 SV=1	2300	43566	93	91	13	13	48.5	5.28	24551	1	1	1	732.377	2194.11	3	2194.1	0.0108	0	43.55	8.2e-05	R	ETDKPFLMPVEDVFTITGR	G				Cmpd 22354, AutoMSn(732.3769), 110.1 min (id=281475010807934)
5	1	I6Y4F5	Elongation factor Tu OS=Mycobacterium tuberculosis (strain ATCC 25618 / H37Rv) GN=LH57_03700 PE=3 SV=1	2300	43566	93	91	13	13	48.5	5.28	24552	1	1	1	732.377	2194.11	3	2194.1	0.0108	0	70.23	2.6e-07	R	ETDKPFLMPVEDVFTITGR	G				Cmpd 22266, AutoMSn(732.3769), 109.6 min (id=281475010807846)
5	1	I6Y4F5	Elongation factor Tu OS=Mycobacterium tuberculosis (strain ATCC 25618 / H37Rv) GN=LH57_03700 PE=3 SV=1	2300	43566	93	91	13	13	48.5	5.28	24553	1	1	1	732.377	2194.11	3	2194.1	0.011	0	33.34	0.00075	R	ETDKPFLMPVEDVFTITGR	G				Cmpd 22201, AutoMSn(732.3770), 109.1 min (id=281475010807781)
5	1	I6Y4F5	Elongation factor Tu OS=Mycobacterium tuberculosis (strain ATCC 25618 / H37Rv) GN=LH57_03700 PE=3 SV=1	2300	43566	93	91	13	13	48.5	5.28	24554	1	1	1	732.377	2194.11	3	2194.1	0.0116	0	44.43	8.1e-05	R	ETDKPFLMPVEDVFTITGR	G				Cmpd 22215, AutoMSn(732.3772), 109.2 min (id=281475010807795)
5	1	I6Y4F5	Elongation factor Tu OS=Mycobacterium tuberculosis (strain ATCC 25618 / H37Rv) GN=LH57_03700 PE=3 SV=1	2300	43566	93	91	13	13	48.5	5.28	24556	1	1	1	732.377	2194.11	3	2194.1	0.0125	0	18.95	0.018	R	ETDKPFLMPVEDVFTITGR	G				Cmpd 22205, AutoMSn(732.3775), 109.1 min (id=281475010807785)
5	1	I6Y4F5	Elongation factor Tu OS=Mycobacterium tuberculosis (strain ATCC 25618 / H37Rv) GN=LH57_03700 PE=3 SV=1	2300	43566	93	91	13	13	48.5	5.28	24557	1	1	1	732.378	2194.11	3	2194.1	0.0127	0	45.5	5.4e-05	R	ETDKPFLMPVEDVFTITGR	G				Cmpd 22232, AutoMSn(732.3775), 109.3 min (id=281475010807812)
5	1	I6Y4F5	Elongation factor Tu OS=Mycobacterium tuberculosis (strain ATCC 25618 / H37Rv) GN=LH57_03700 PE=3 SV=1	2300	43566	93	91	13	13	48.5	5.28	24558	1	1	1	732.378	2194.11	3	2194.1	0.0132	0	15.87	0.061	R	ETDKPFLMPVEDVFTITGR	G				Cmpd 22365, AutoMSn(732.3777), 110.2 min (id=281475010807945)
5	1	I6Y4F5	Elongation factor Tu OS=Mycobacterium tuberculosis (strain ATCC 25618 / H37Rv) GN=LH57_03700 PE=3 SV=1	2300	43566	93	91	13	13	48.5	5.28	24559	1	1	1	732.378	2194.11	3	2194.1	0.0132	0	25.64	0.0039	R	ETDKPFLMPVEDVFTITGR	G				Cmpd 22331, AutoMSn(732.3777), 110.0 min (id=281475010807911)
5	1	I6Y4F5	Elongation factor Tu OS=Mycobacterium tuberculosis (strain ATCC 25618 / H37Rv) GN=LH57_03700 PE=3 SV=1	2300	43566	93	91	13	13	48.5	5.28	24560	1	1	1	732.378	2194.11	3	2194.1	0.0134	0	50.55	1.8e-05	R	ETDKPFLMPVEDVFTITGR	G				Cmpd 22323, AutoMSn(732.3777), 110.0 min (id=281475010807903)
5	1	I6Y4F5	Elongation factor Tu OS=Mycobacterium tuberculosis (strain ATCC 25618 / H37Rv) GN=LH57_03700 PE=3 SV=1	2300	43566	93	91	13	13	48.5	5.28	24561	1	1	1	732.378	2194.11	3	2194.1	0.0138	0	40.2	0.00017	R	ETDKPFLMPVEDVFTITGR	G				Cmpd 22208, AutoMSn(732.3778), 109.2 min (id=281475010807788)
5	1	I6Y4F5	Elongation factor Tu OS=Mycobacterium tuberculosis (strain ATCC 25618 / H37Rv) GN=LH57_03700 PE=3 SV=1	2300	43566	93	91	13	13	48.5	5.28	24562	1	1	1	732.378	2194.11	3	2194.1	0.0154	0	55.07	6.9e-06	R	ETDKPFLMPVEDVFTITGR	G				Cmpd 22246, AutoMSn(732.3784), 109.4 min (id=281475010807826)
5	1	I6Y4F5	Elongation factor Tu OS=Mycobacterium tuberculosis (strain ATCC 25618 / H37Rv) GN=LH57_03700 PE=3 SV=1	2300	43566	93	91	13	13	48.5	5.28	24563	1	1	1	732.38	2194.12	3	2194.1	0.0187	0	28.47	0.0037	R	ETDKPFLMPVEDVFTITGR	G				Cmpd 22383, AutoMSn(732.3795), 110.3 min (id=281475010807963)
5	1	I6Y4F5	Elongation factor Tu OS=Mycobacterium tuberculosis (strain ATCC 25618 / H37Rv) GN=LH57_03700 PE=3 SV=1	2300	43566	93	91	13	13	48.5	5.28	24567	1	1	1	732.709	2195.11	3	2194.1	1.0078	0	53.54	1e-05	R	ETDKPFLMPVEDVFTITGR	G				Cmpd 22214, AutoMSn(732.7092), 109.2 min (id=281475010807794)
5	1	I6Y4F5	Elongation factor Tu OS=Mycobacterium tuberculosis (strain ATCC 25618 / H37Rv) GN=LH57_03700 PE=3 SV=1	2300	43566	93	91	13	13	48.5	5.28	24568	1	1	1	732.71	2195.11	3	2194.1	1.0088	0	69.02	3.4e-07	R	ETDKPFLMPVEDVFTITGR	G				Cmpd 22255, AutoMSn(732.7096), 109.5 min (id=281475010807835)
5	1	I6Y4F5	Elongation factor Tu OS=Mycobacterium tuberculosis (strain ATCC 25618 / H37Rv) GN=LH57_03700 PE=3 SV=1	2300	43566	93	91	13	13	48.5	5.28	24569	1	1	1	732.711	2195.11	3	2194.1	1.0137	0	41.48	0.00013	R	ETDKPFLMPVEDVFTITGR	G				Cmpd 22345, AutoMSn(732.7112), 110.1 min (id=281475010807925)
5	1	I6Y4F5	Elongation factor Tu OS=Mycobacterium tuberculosis (strain ATCC 25618 / H37Rv) GN=LH57_03700 PE=3 SV=1	2300	43566	93	91	13	13	48.5	5.28	26874	1	1	1	906.475	2716.4	3	2716.41	-0.0032	0	28.52	0.0095	R	GQVVTKPGTTTPHTEFEGQVYILSK	D				Cmpd 6026, AutoMSn(906.4753), 38.4 min (id=281475010791606)
5	1	I6Y4F5	Elongation factor Tu OS=Mycobacterium tuberculosis (strain ATCC 25618 / H37Rv) GN=LH57_03700 PE=3 SV=1	2300	43566	93	91	13	13	48.5	5.28	26875	1	1	1	906.476	2716.41	3	2716.41	-0.0006	0	29.13	0.0026	R	GQVVTKPGTTTPHTEFEGQVYILSK	D				Cmpd 5961, AutoMSn(906.4762), 38.1 min (id=281475010791541)
5	1	I6Y4F5	Elongation factor Tu OS=Mycobacterium tuberculosis (strain ATCC 25618 / H37Rv) GN=LH57_03700 PE=3 SV=1	2300	43566	93	91	13	13	48.5	5.28	26899	1	1	1	910.791	2729.35	3	2728.33	1.0157	0	17.47	0.04	K	NMITGAAQMDGAILVVAATDGPMPQTR	E				Cmpd 23571, AutoMSn(910.7907), 117.0 min (id=281475010809151)	emPAI	2
6	1	I6X3P5	Phosphopantetheine-binding protein OS=Mycobacterium tuberculosis (strain ATCC 25618 / H37Rv) GN=LH57_12235 PE=3 SV=1	2163	12516	56	56	5	5	44.3	4	9019	1	1	1	549.794	1097.57	2	1097.57	0.0013	0	70.6	3.5e-07	K	IPDEDLAGLR	T				Cmpd 4199, AutoMSn(549.7938), 31.3 min (id=281475010789779)
6	1	I6X3P5	Phosphopantetheine-binding protein OS=Mycobacterium tuberculosis (strain ATCC 25618 / H37Rv) GN=LH57_12235 PE=3 SV=1	2163	12516	56	56	5	5	44.3	4	9020	1	1	1	549.794	1097.57	2	1097.57	0.0015	0	63.76	1.7e-06	K	IPDEDLAGLR	T				Cmpd 4473, AutoMSn(549.7939), 32.4 min (id=281475010790053)
6	1	I6X3P5	Phosphopantetheine-binding protein OS=Mycobacterium tuberculosis (strain ATCC 25618 / H37Rv) GN=LH57_12235 PE=3 SV=1	2163	12516	56	56	5	5	44.3	4	9021	1	1	1	549.794	1097.57	2	1097.57	0.0022	0	53.48	1.8e-05	K	IPDEDLAGLR	T				Cmpd 4335, AutoMSn(549.7942), 31.8 min (id=281475010789915)
6	1	I6X3P5	Phosphopantetheine-binding protein OS=Mycobacterium tuberculosis (strain ATCC 25618 / H37Rv) GN=LH57_12235 PE=3 SV=1	2163	12516	56	56	5	5	44.3	4	9022	1	1	1	549.794	1097.57	2	1097.57	0.0023	0	52.7	2.1e-05	K	IPDEDLAGLR	T				Cmpd 4540, AutoMSn(549.7942), 32.6 min (id=281475010790120)
6	1	I6X3P5	Phosphopantetheine-binding protein OS=Mycobacterium tuberculosis (strain ATCC 25618 / H37Rv) GN=LH57_12235 PE=3 SV=1	2163	12516	56	56	5	5	44.3	4	9023	1	1	1	549.794	1097.57	2	1097.57	0.0023	0	70.57	3.5e-07	K	IPDEDLAGLR	T				Cmpd 4748, AutoMSn(549.7942), 33.4 min (id=281475010790328)
6	1	I6X3P5	Phosphopantetheine-binding protein OS=Mycobacterium tuberculosis (strain ATCC 25618 / H37Rv) GN=LH57_12235 PE=3 SV=1	2163	12516	56	56	5	5	44.3	4	9024	1	1	1	549.794	1097.57	2	1097.57	0.0024	0	27.92	0.0064	K	IPDEDLAGLR	T				Cmpd 3742, AutoMSn(549.7943), 29.5 min (id=281475010789322)
6	1	I6X3P5	Phosphopantetheine-binding protein OS=Mycobacterium tuberculosis (strain ATCC 25618 / H37Rv) GN=LH57_12235 PE=3 SV=1	2163	12516	56	56	5	5	44.3	4	9025	1	1	1	549.794	1097.57	2	1097.57	0.0028	0	60.69	3.3e-06	K	IPDEDLAGLR	T				Cmpd 4608, AutoMSn(549.7945), 32.9 min (id=281475010790188)
6	1	I6X3P5	Phosphopantetheine-binding protein OS=Mycobacterium tuberculosis (strain ATCC 25618 / H37Rv) GN=LH57_12235 PE=3 SV=1	2163	12516	56	56	5	5	44.3	4	9026	1	1	1	549.795	1097.57	2	1097.57	0.003	0	69.38	4.5e-07	K	IPDEDLAGLR	T				Cmpd 4819, AutoMSn(549.7946), 33.7 min (id=281475010790399)
6	1	I6X3P5	Phosphopantetheine-binding protein OS=Mycobacterium tuberculosis (strain ATCC 25618 / H37Rv) GN=LH57_12235 PE=3 SV=1	2163	12516	56	56	5	5	44.3	4	9027	1	1	1	549.795	1097.57	2	1097.57	0.003	0	70.94	3.1e-07	K	IPDEDLAGLR	T				Cmpd 3796, AutoMSn(549.7946), 29.7 min (id=281475010789376)
6	1	I6X3P5	Phosphopantetheine-binding protein OS=Mycobacterium tuberculosis (strain ATCC 25618 / H37Rv) GN=LH57_12235 PE=3 SV=1	2163	12516	56	56	5	5	44.3	4	9028	1	1	1	549.795	1097.57	2	1097.57	0.0031	0	27.71	0.0066	K	IPDEDLAGLR	T				Cmpd 4402, AutoMSn(549.7946), 32.1 min (id=281475010789982)
6	1	I6X3P5	Phosphopantetheine-binding protein OS=Mycobacterium tuberculosis (strain ATCC 25618 / H37Rv) GN=LH57_12235 PE=3 SV=1	2163	12516	56	56	5	5	44.3	4	9029	1	1	1	549.795	1097.57	2	1097.57	0.0033	0	62.78	2.1e-06	K	IPDEDLAGLR	T				Cmpd 4678, AutoMSn(549.7948), 33.2 min (id=281475010790258)
6	1	I6X3P5	Phosphopantetheine-binding protein OS=Mycobacterium tuberculosis (strain ATCC 25618 / H37Rv) GN=LH57_12235 PE=3 SV=1	2163	12516	56	56	5	5	44.3	4	9030	1	1	1	549.795	1097.58	2	1097.57	0.0036	0	70.82	3.3e-07	K	IPDEDLAGLR	T				Cmpd 4129, AutoMSn(549.7949), 31.0 min (id=281475010789709)
6	1	I6X3P5	Phosphopantetheine-binding protein OS=Mycobacterium tuberculosis (strain ATCC 25618 / H37Rv) GN=LH57_12235 PE=3 SV=1	2163	12516	56	56	5	5	44.3	4	9031	1	1	1	549.796	1097.58	2	1097.57	0.0056	0	71.25	3.1e-07	K	IPDEDLAGLR	T				Cmpd 4001, AutoMSn(549.7959), 30.5 min (id=281475010789581)
6	1	I6X3P5	Phosphopantetheine-binding protein OS=Mycobacterium tuberculosis (strain ATCC 25618 / H37Rv) GN=LH57_12235 PE=3 SV=1	2163	12516	56	56	5	5	44.3	4	9032	1	1	1	549.796	1097.58	2	1097.57	0.0056	0	66.84	8.6e-07	K	IPDEDLAGLR	T				Cmpd 3866, AutoMSn(549.7959), 30.0 min (id=281475010789446)
6	1	I6X3P5	Phosphopantetheine-binding protein OS=Mycobacterium tuberculosis (strain ATCC 25618 / H37Rv) GN=LH57_12235 PE=3 SV=1	2163	12516	56	56	5	5	44.3	4	9033	1	1	1	549.796	1097.58	2	1097.57	0.0058	0	70.83	3.4e-07	K	IPDEDLAGLR	T				Cmpd 4068, AutoMSn(549.7960), 30.8 min (id=281475010789648)
6	1	I6X3P5	Phosphopantetheine-binding protein OS=Mycobacterium tuberculosis (strain ATCC 25618 / H37Rv) GN=LH57_12235 PE=3 SV=1	2163	12516	56	56	5	5	44.3	4	9034	1	1	1	549.796	1097.58	2	1097.57	0.0061	0	70.64	3.6e-07	K	IPDEDLAGLR	T				Cmpd 4269, AutoMSn(549.7962), 31.6 min (id=281475010789849)
6	1	I6X3P5	Phosphopantetheine-binding protein OS=Mycobacterium tuberculosis (strain ATCC 25618 / H37Rv) GN=LH57_12235 PE=3 SV=1	2163	12516	56	56	5	5	44.3	4	9035	1	1	1	549.797	1097.58	2	1097.57	0.0083	0	65.91	9.6e-07	K	IPDEDLAGLR	T				Cmpd 3932, AutoMSn(549.7972), 30.3 min (id=281475010789512)
6	1	I6X3P5	Phosphopantetheine-binding protein OS=Mycobacterium tuberculosis (strain ATCC 25618 / H37Rv) GN=LH57_12235 PE=3 SV=1	2163	12516	56	56	5	5	44.3	4	10297	1	1	1	596.832	1191.65	2	1191.65	0.0003	0	21.04	0.011	R	TVGDVVAYIQK	L				Cmpd 7318, AutoMSn(596.8324), 43.4 min (id=281475010792898)
6	1	I6X3P5	Phosphopantetheine-binding protein OS=Mycobacterium tuberculosis (strain ATCC 25618 / H37Rv) GN=LH57_12235 PE=3 SV=1	2163	12516	56	56	5	5	44.3	4	10302	1	1	1	596.833	1191.65	2	1191.65	0.0019	0	54.1	8.5e-06	R	TVGDVVAYIQK	L				Cmpd 6532, AutoMSn(596.8332), 40.3 min (id=281475010792112)
6	1	I6X3P5	Phosphopantetheine-binding protein OS=Mycobacterium tuberculosis (strain ATCC 25618 / H37Rv) GN=LH57_12235 PE=3 SV=1	2163	12516	56	56	5	5	44.3	4	10303	1	1	1	596.833	1191.65	2	1191.65	0.002	0	21.01	0.011	R	TVGDVVAYIQK	L				Cmpd 6743, AutoMSn(596.8333), 41.1 min (id=281475010792323)
6	1	I6X3P5	Phosphopantetheine-binding protein OS=Mycobacterium tuberculosis (strain ATCC 25618 / H37Rv) GN=LH57_12235 PE=3 SV=1	2163	12516	56	56	5	5	44.3	4	10305	1	1	1	596.833	1191.65	2	1191.65	0.0021	0	19.38	0.015	R	TVGDVVAYIQK	L				Cmpd 6883, AutoMSn(596.8333), 41.7 min (id=281475010792463)
6	1	I6X3P5	Phosphopantetheine-binding protein OS=Mycobacterium tuberculosis (strain ATCC 25618 / H37Rv) GN=LH57_12235 PE=3 SV=1	2163	12516	56	56	5	5	44.3	4	10306	1	1	1	596.833	1191.65	2	1191.65	0.0025	0	40.86	0.00015	R	TVGDVVAYIQK	L				Cmpd 6462, AutoMSn(596.8335), 40.1 min (id=281475010792042)
6	1	I6X3P5	Phosphopantetheine-binding protein OS=Mycobacterium tuberculosis (strain ATCC 25618 / H37Rv) GN=LH57_12235 PE=3 SV=1	2163	12516	56	56	5	5	44.3	4	10308	1	1	1	596.834	1191.65	2	1191.65	0.0029	0	57.05	4.5e-06	R	TVGDVVAYIQK	L				Cmpd 5995, AutoMSn(596.8337), 38.2 min (id=281475010791575)
6	1	I6X3P5	Phosphopantetheine-binding protein OS=Mycobacterium tuberculosis (strain ATCC 25618 / H37Rv) GN=LH57_12235 PE=3 SV=1	2163	12516	56	56	5	5	44.3	4	10310	1	1	1	596.834	1191.65	2	1191.65	0.0031	0	37.16	0.00033	R	TVGDVVAYIQK	L				Cmpd 6819, AutoMSn(596.8338), 41.4 min (id=281475010792399)
6	1	I6X3P5	Phosphopantetheine-binding protein OS=Mycobacterium tuberculosis (strain ATCC 25618 / H37Rv) GN=LH57_12235 PE=3 SV=1	2163	12516	56	56	5	5	44.3	4	10312	1	1	1	596.834	1191.65	2	1191.65	0.0041	0	42.5	0.0001	R	TVGDVVAYIQK	L				Cmpd 6602, AutoMSn(596.8343), 40.6 min (id=281475010792182)
6	1	I6X3P5	Phosphopantetheine-binding protein OS=Mycobacterium tuberculosis (strain ATCC 25618 / H37Rv) GN=LH57_12235 PE=3 SV=1	2163	12516	56	56	5	5	44.3	4	10313	1	1	1	596.834	1191.65	2	1191.65	0.0042	0	22.96	0.007	R	TVGDVVAYIQK	L				Cmpd 6950, AutoMSn(596.8344), 42.0 min (id=281475010792530)
6	1	I6X3P5	Phosphopantetheine-binding protein OS=Mycobacterium tuberculosis (strain ATCC 25618 / H37Rv) GN=LH57_12235 PE=3 SV=1	2163	12516	56	56	5	5	44.3	4	10314	1	1	1	596.834	1191.65	2	1191.65	0.0043	0	53.09	1.1e-05	R	TVGDVVAYIQK	L				Cmpd 6395, AutoMSn(596.8344), 39.8 min (id=281475010791975)
6	1	I6X3P5	Phosphopantetheine-binding protein OS=Mycobacterium tuberculosis (strain ATCC 25618 / H37Rv) GN=LH57_12235 PE=3 SV=1	2163	12516	56	56	5	5	44.3	4	10315	1	1	1	596.835	1191.65	2	1191.65	0.0044	0	66.08	6.4e-07	R	TVGDVVAYIQK	L				Cmpd 6055, AutoMSn(596.8344), 38.5 min (id=281475010791635)
6	1	I6X3P5	Phosphopantetheine-binding protein OS=Mycobacterium tuberculosis (strain ATCC 25618 / H37Rv) GN=LH57_12235 PE=3 SV=1	2163	12516	56	56	5	5	44.3	4	10317	1	1	1	596.835	1191.66	2	1191.65	0.0055	0	39.25	0.00021	R	TVGDVVAYIQK	L				Cmpd 6673, AutoMSn(596.8350), 40.9 min (id=281475010792253)
6	1	I6X3P5	Phosphopantetheine-binding protein OS=Mycobacterium tuberculosis (strain ATCC 25618 / H37Rv) GN=LH57_12235 PE=3 SV=1	2163	12516	56	56	5	5	44.3	4	10318	1	1	1	596.835	1191.66	2	1191.65	0.0057	0	66.02	6.5e-07	R	TVGDVVAYIQK	L				Cmpd 6118, AutoMSn(596.8351), 38.7 min (id=281475010791698)
6	1	I6X3P5	Phosphopantetheine-binding protein OS=Mycobacterium tuberculosis (strain ATCC 25618 / H37Rv) GN=LH57_12235 PE=3 SV=1	2163	12516	56	56	5	5	44.3	4	10320	1	1	1	596.835	1191.66	2	1191.65	0.0058	0	39.68	0.00019	R	TVGDVVAYIQK	L				Cmpd 6803, AutoMSn(596.8351), 41.4 min (id=281475010792383)
6	1	I6X3P5	Phosphopantetheine-binding protein OS=Mycobacterium tuberculosis (strain ATCC 25618 / H37Rv) GN=LH57_12235 PE=3 SV=1	2163	12516	56	56	5	5	44.3	4	10321	1	1	1	596.836	1191.66	2	1191.65	0.0065	0	66.08	6.4e-07	R	TVGDVVAYIQK	L				Cmpd 6325, AutoMSn(596.8355), 39.5 min (id=281475010791905)
6	1	I6X3P5	Phosphopantetheine-binding protein OS=Mycobacterium tuberculosis (strain ATCC 25618 / H37Rv) GN=LH57_12235 PE=3 SV=1	2163	12516	56	56	5	5	44.3	4	10322	1	1	1	596.836	1191.66	2	1191.65	0.0069	0	66.09	6.4e-07	R	TVGDVVAYIQK	L				Cmpd 6256, AutoMSn(596.8357), 39.3 min (id=281475010791836)
6	1	I6X3P5	Phosphopantetheine-binding protein OS=Mycobacterium tuberculosis (strain ATCC 25618 / H37Rv) GN=LH57_12235 PE=3 SV=1	2163	12516	56	56	5	5	44.3	4	10323	1	1	1	596.836	1191.66	2	1191.65	0.0077	0	66.1	6.3e-07	R	TVGDVVAYIQK	L				Cmpd 6187, AutoMSn(596.8361), 39.0 min (id=281475010791767)
6	1	I6X3P5	Phosphopantetheine-binding protein OS=Mycobacterium tuberculosis (strain ATCC 25618 / H37Rv) GN=LH57_12235 PE=3 SV=1	2163	12516	56	56	5	5	44.3	4	15001	1	1	1	735.364	1468.71	2	1468.72	-0.003	0	35.74	0.00088	K	LEEENPEAAQALR	A				Cmpd 872, AutoMSn(735.3636), 18.5 min (id=281475010786452)
6	1	I6X3P5	Phosphopantetheine-binding protein OS=Mycobacterium tuberculosis (strain ATCC 25618 / H37Rv) GN=LH57_12235 PE=3 SV=1	2163	12516	56	56	5	5	44.3	4	15002	1	1	1	735.366	1468.72	2	1468.72	0.0012	0	30.27	0.0033	K	LEEENPEAAQALR	A				Cmpd 1224, AutoMSn(735.3657), 19.8 min (id=281475010786804)
6	1	I6X3P5	Phosphopantetheine-binding protein OS=Mycobacterium tuberculosis (strain ATCC 25618 / H37Rv) GN=LH57_12235 PE=3 SV=1	2163	12516	56	56	5	5	44.3	4	15003	1	1	1	735.366	1468.72	2	1468.72	0.0019	0	24.26	0.013	K	LEEENPEAAQALR	A				Cmpd 1291, AutoMSn(735.3661), 20.1 min (id=281475010786871)
6	1	I6X3P5	Phosphopantetheine-binding protein OS=Mycobacterium tuberculosis (strain ATCC 25618 / H37Rv) GN=LH57_12235 PE=3 SV=1	2163	12516	56	56	5	5	44.3	4	15004	1	1	1	735.367	1468.72	2	1468.72	0.0032	0	38.94	0.00046	K	LEEENPEAAQALR	A				Cmpd 1153, AutoMSn(735.3667), 19.5 min (id=281475010786733)
6	1	I6X3P5	Phosphopantetheine-binding protein OS=Mycobacterium tuberculosis (strain ATCC 25618 / H37Rv) GN=LH57_12235 PE=3 SV=1	2163	12516	56	56	5	5	44.3	4	15005	1	1	1	735.367	1468.72	2	1468.72	0.0036	0	73.21	1.7e-07	K	LEEENPEAAQALR	A				Cmpd 1012, AutoMSn(735.3670), 19.0 min (id=281475010786592)
6	1	I6X3P5	Phosphopantetheine-binding protein OS=Mycobacterium tuberculosis (strain ATCC 25618 / H37Rv) GN=LH57_12235 PE=3 SV=1	2163	12516	56	56	5	5	44.3	4	15006	1	1	1	735.367	1468.72	2	1468.72	0.0046	0	48.86	4.7e-05	K	LEEENPEAAQALR	A				Cmpd 1083, AutoMSn(735.3674), 19.3 min (id=281475010786663)
6	1	I6X3P5	Phosphopantetheine-binding protein OS=Mycobacterium tuberculosis (strain ATCC 25618 / H37Rv) GN=LH57_12235 PE=3 SV=1	2163	12516	56	56	5	5	44.3	4	15007	1	1	1	735.369	1468.72	2	1468.72	0.0074	0	90.29	3.6e-09	K	LEEENPEAAQALR	A				Cmpd 942, AutoMSn(735.3688), 18.8 min (id=281475010786522)
6	1	I6X3P5	Phosphopantetheine-binding protein OS=Mycobacterium tuberculosis (strain ATCC 25618 / H37Rv) GN=LH57_12235 PE=3 SV=1	2163	12516	56	56	5	5	44.3	4	15016	1	1	1	735.871	1469.73	2	1468.72	1.0111	0	79.48	3.5e-08	K	LEEENPEAAQALR	A				Cmpd 928, AutoMSn(735.8707), 18.7 min (id=281475010786508)
6	1	I6X3P5	Phosphopantetheine-binding protein OS=Mycobacterium tuberculosis (strain ATCC 25618 / H37Rv) GN=LH57_12235 PE=3 SV=1	2163	12516	56	56	5	5	44.3	4	17557	1	1	1	806.893	1611.77	2	1611.79	-0.0141	0	37.87	0.00065	K	IESENPDAVANVQAR	L				Cmpd 1236, AutoMSn(806.8928), 19.8 min (id=281475010786816)
6	1	I6X3P5	Phosphopantetheine-binding protein OS=Mycobacterium tuberculosis (strain ATCC 25618 / H37Rv) GN=LH57_12235 PE=3 SV=1	2163	12516	56	56	5	5	44.3	4	17558	1	1	1	806.896	1611.78	2	1611.79	-0.0079	0	19.79	0.045	K	IESENPDAVANVQAR	L				Cmpd 1306, AutoMSn(806.8959), 20.1 min (id=281475010786886)
6	1	I6X3P5	Phosphopantetheine-binding protein OS=Mycobacterium tuberculosis (strain ATCC 25618 / H37Rv) GN=LH57_12235 PE=3 SV=1	2163	12516	56	56	5	5	44.3	4	17559	1	1	1	806.903	1611.79	2	1611.79	0.0051	0	42.41	0.00011	K	IESENPDAVANVQAR	L				Cmpd 647, AutoMSn(806.9025), 17.6 min (id=281475010786227)
6	1	I6X3P5	Phosphopantetheine-binding protein OS=Mycobacterium tuberculosis (strain ATCC 25618 / H37Rv) GN=LH57_12235 PE=3 SV=1	2163	12516	56	56	5	5	44.3	4	17560	1	1	1	806.903	1611.79	2	1611.79	0.0051	0	37.46	0.00031	K	IESENPDAVANVQAR	L				Cmpd 572, AutoMSn(806.9025), 17.3 min (id=281475010786152)
6	1	I6X3P5	Phosphopantetheine-binding protein OS=Mycobacterium tuberculosis (strain ATCC 25618 / H37Rv) GN=LH57_12235 PE=3 SV=1	2163	12516	56	56	5	5	44.3	4	17561	1	1	1	806.903	1611.79	2	1611.79	0.0053	0	77.6	5.3e-08	K	IESENPDAVANVQAR	L				Cmpd 882, AutoMSn(806.9025), 18.5 min (id=281475010786462)
6	1	I6X3P5	Phosphopantetheine-binding protein OS=Mycobacterium tuberculosis (strain ATCC 25618 / H37Rv) GN=LH57_12235 PE=3 SV=1	2163	12516	56	56	5	5	44.3	4	17562	1	1	1	806.903	1611.79	2	1611.79	0.006	0	110.32	4.5e-11	K	IESENPDAVANVQAR	L				Cmpd 812, AutoMSn(806.9029), 18.3 min (id=281475010786392)
6	1	I6X3P5	Phosphopantetheine-binding protein OS=Mycobacterium tuberculosis (strain ATCC 25618 / H37Rv) GN=LH57_12235 PE=3 SV=1	2163	12516	56	56	5	5	44.3	4	17586	1	1	1	807.392	1612.77	2	1611.79	0.9848	0	19.82	0.039	K	IESENPDAVANVQAR	L				Cmpd 746, AutoMSn(807.3923), 18.0 min (id=281475010786326)
6	1	I6X3P5	Phosphopantetheine-binding protein OS=Mycobacterium tuberculosis (strain ATCC 25618 / H37Rv) GN=LH57_12235 PE=3 SV=1	2163	12516	56	56	5	5	44.3	4	17593	1	1	1	807.405	1612.8	2	1611.79	1.01	0	105.02	1.4e-10	K	IESENPDAVANVQAR	L				Cmpd 806, AutoMSn(807.4049), 18.2 min (id=281475010786386)
6	1	I6X3P5	Phosphopantetheine-binding protein OS=Mycobacterium tuberculosis (strain ATCC 25618 / H37Rv) GN=LH57_12235 PE=3 SV=1	2163	12516	56	56	5	5	44.3	4	17594	1	1	1	807.405	1612.8	2	1611.79	1.0102	0	96.4	9.2e-10	K	IESENPDAVANVQAR	L				Cmpd 835, AutoMSn(807.4049), 18.3 min (id=281475010786415)
6	1	I6X3P5	Phosphopantetheine-binding protein OS=Mycobacterium tuberculosis (strain ATCC 25618 / H37Rv) GN=LH57_12235 PE=3 SV=1	2163	12516	56	56	5	5	44.3	4	20928	1	1	1	906.468	1810.92	2	1810.92	0.005	1	43.4	0.00026	R	AKIESENPDAVANVQAR	L				Cmpd 406, AutoMSn(906.4685), 16.7 min (id=281475010785986)
6	1	I6X3P5	Phosphopantetheine-binding protein OS=Mycobacterium tuberculosis (strain ATCC 25618 / H37Rv) GN=LH57_12235 PE=3 SV=1	2163	12516	56	56	5	5	44.3	4	20929	1	1	1	906.469	1810.92	2	1810.92	0.0061	1	85.07	2e-08	R	AKIESENPDAVANVQAR	L				Cmpd 332, AutoMSn(906.4690), 16.4 min (id=281475010785912)
6	1	I6X3P5	Phosphopantetheine-binding protein OS=Mycobacterium tuberculosis (strain ATCC 25618 / H37Rv) GN=LH57_12235 PE=3 SV=1	2163	12516	56	56	5	5	44.3	4	20930	1	1	1	604.649	1810.92	3	1810.92	0.0067	1	100.68	3.6e-10	R	AKIESENPDAVANVQAR	L				Cmpd 352, AutoMSn(604.6486), 16.5 min (id=281475010785932)
6	1	I6X3P5	Phosphopantetheine-binding protein OS=Mycobacterium tuberculosis (strain ATCC 25618 / H37Rv) GN=LH57_12235 PE=3 SV=1	2163	12516	56	56	5	5	44.3	4	20931	1	1	1	604.649	1810.92	3	1810.92	0.0069	1	66.49	1e-06	R	AKIESENPDAVANVQAR	L				Cmpd 282, AutoMSn(604.6487), 16.2 min (id=281475010785862)
6	1	I6X3P5	Phosphopantetheine-binding protein OS=Mycobacterium tuberculosis (strain ATCC 25618 / H37Rv) GN=LH57_12235 PE=3 SV=1	2163	12516	56	56	5	5	44.3	4	20944	1	1	1	604.969	1811.89	3	1810.92	0.9688	1	28.71	0.002	R	AKIESENPDAVANVQAR	L				Cmpd 495, AutoMSn(604.9693), 17.0 min (id=281475010786075)	emPAI	3.26
7	1	I6Y7L1	Molecular chaperone DnaK OS=Mycobacterium tuberculosis (strain ATCC 25618 / H37Rv) GN=dnaK PE=1 SV=1	1853	66790	72	71	15	14	32.2	4.85	8124	1	1	1	487.272	972.529	2	972.528	0.0007	0	32.68	0.0043	R	VVDWLVDK	F				Cmpd 5158, AutoMSn(487.2716), 35.0 min (id=281475010790738)
7	1	I6Y7L1	Molecular chaperone DnaK OS=Mycobacterium tuberculosis (strain ATCC 25618 / H37Rv) GN=dnaK PE=1 SV=1	1853	66790	72	71	15	14	32.2	4.85	8125	1	1	1	487.272	972.53	2	972.528	0.0016	0	36.91	0.00035	R	VVDWLVDK	F				Cmpd 5019, AutoMSn(487.2721), 34.5 min (id=281475010790599)
7	1	I6Y7L1	Molecular chaperone DnaK OS=Mycobacterium tuberculosis (strain ATCC 25618 / H37Rv) GN=dnaK PE=1 SV=1	1853	66790	72	71	15	14	32.2	4.85	8126	1	1	1	487.272	972.53	2	972.528	0.0023	0	36.33	0.00039	R	VVDWLVDK	F				Cmpd 5092, AutoMSn(487.2725), 34.7 min (id=281475010790672)
7	1	I6Y7L1	Molecular chaperone DnaK OS=Mycobacterium tuberculosis (strain ATCC 25618 / H37Rv) GN=dnaK PE=1 SV=1	1853	66790	72	71	15	14	32.2	4.85	8128	1	1	1	487.273	972.531	2	972.531	-0.0002	0	29.72	0.0069	R	MPAVTDLVK	E				Cmpd 5413, AutoMSn(487.2729), 36.0 min (id=281475010790993)
7	1	I6Y7L1	Molecular chaperone DnaK OS=Mycobacterium tuberculosis (strain ATCC 25618 / H37Rv) GN=dnaK PE=1 SV=1	1853	66790	72	71	15	14	32.2	4.85	8129	1	1	1	487.274	972.533	2	972.531	0.0017	0	30.8	0.007	R	MPAVTDLVK	E				Cmpd 5694, AutoMSn(487.2738), 37.1 min (id=281475010791274)
7	1	I6Y7L1	Molecular chaperone DnaK OS=Mycobacterium tuberculosis (strain ATCC 25618 / H37Rv) GN=dnaK PE=1 SV=1	1853	66790	72	71	15	14	32.2	4.85	8130	1	1	1	487.274	972.534	2	972.531	0.0026	0	42.82	0.00045	R	MPAVTDLVK	E				Cmpd 5483, AutoMSn(487.2743), 36.3 min (id=281475010791063)
7	1	I6Y7L1	Molecular chaperone DnaK OS=Mycobacterium tuberculosis (strain ATCC 25618 / H37Rv) GN=dnaK PE=1 SV=1	1853	66790	72	71	15	14	32.2	4.85	8131	1	1	1	487.274	972.534	2	972.531	0.0028	0	36.7	0.0018	R	MPAVTDLVK	E				Cmpd 5624, AutoMSn(487.2744), 36.8 min (id=281475010791204)
7	1	I6Y7L1	Molecular chaperone DnaK OS=Mycobacterium tuberculosis (strain ATCC 25618 / H37Rv) GN=dnaK PE=1 SV=1	1853	66790	72	71	15	14	32.2	4.85	8132	1	1	1	487.275	972.535	2	972.531	0.0035	0	45.27	0.00026	R	MPAVTDLVK	E				Cmpd 5553, AutoMSn(487.2748), 36.5 min (id=281475010791133)
7	1	I6Y7L1	Molecular chaperone DnaK OS=Mycobacterium tuberculosis (strain ATCC 25618 / H37Rv) GN=dnaK PE=1 SV=1	1853	66790	72	71	15	14	32.2	4.85	8778	1	1	1	531.799	1061.58	2	1061.59	-0.0026	0	71.12	3.1e-07	R	TTPSIVAFAR	N				Cmpd 4371, AutoMSn(531.7994), 32.0 min (id=281475010789951)
7	1	I6Y7L1	Molecular chaperone DnaK OS=Mycobacterium tuberculosis (strain ATCC 25618 / H37Rv) GN=dnaK PE=1 SV=1	1853	66790	72	71	15	14	32.2	4.85	8779	1	1	1	531.801	1061.59	2	1061.59	0.0012	0	71.55	4.4e-07	R	TTPSIVAFAR	N				Cmpd 4441, AutoMSn(531.8014), 32.3 min (id=281475010790021)
7	1	I6Y7L1	Molecular chaperone DnaK OS=Mycobacterium tuberculosis (strain ATCC 25618 / H37Rv) GN=dnaK PE=1 SV=1	1853	66790	72	71	15	14	32.2	4.85	10632	1	1	1	613.846	1225.68	2	1225.68	0	0	55.56	1.3e-05	K	DAGQIAGLNVLR	I				Cmpd 10042, AutoMSn(613.8462), 54.2 min (id=281475010795622)
7	1	I6Y7L1	Molecular chaperone DnaK OS=Mycobacterium tuberculosis (strain ATCC 25618 / H37Rv) GN=dnaK PE=1 SV=1	1853	66790	72	71	15	14	32.2	4.85	10633	1	1	1	613.846	1225.68	2	1225.68	0.0003	0	33.07	0.0024	K	DAGQIAGLNVLR	I				Cmpd 9834, AutoMSn(613.8463), 53.4 min (id=281475010795414)
7	1	I6Y7L1	Molecular chaperone DnaK OS=Mycobacterium tuberculosis (strain ATCC 25618 / H37Rv) GN=dnaK PE=1 SV=1	1853	66790	72	71	15	14	32.2	4.85	10634	1	1	1	613.847	1225.68	2	1225.68	0.0014	0	58.84	6.3e-06	K	DAGQIAGLNVLR	I				Cmpd 9972, AutoMSn(613.8469), 53.9 min (id=281475010795552)
7	1	I6Y7L1	Molecular chaperone DnaK OS=Mycobacterium tuberculosis (strain ATCC 25618 / H37Rv) GN=dnaK PE=1 SV=1	1853	66790	72	71	15	14	32.2	4.85	10635	1	1	1	613.847	1225.68	2	1225.68	0.0026	0	31.06	0.0038	K	DAGQIAGLNVLR	I				Cmpd 10112, AutoMSn(613.8476), 54.5 min (id=281475010795692)
7	1	I6Y7L1	Molecular chaperone DnaK OS=Mycobacterium tuberculosis (strain ATCC 25618 / H37Rv) GN=dnaK PE=1 SV=1	1853	66790	72	71	15	14	32.2	4.85	10638	1	1	1	613.848	1225.68	2	1225.68	0.0044	0	47.34	8.9e-05	K	DAGQIAGLNVLR	I				Cmpd 9902, AutoMSn(613.8484), 53.6 min (id=281475010795482)
7	1	I6Y7L1	Molecular chaperone DnaK OS=Mycobacterium tuberculosis (strain ATCC 25618 / H37Rv) GN=dnaK PE=1 SV=1	1853	66790	72	71	15	14	32.2	4.85	14151	1	1	1	712.359	1422.7	2	1422.7	0.0042	0	45.03	0.00015	R	NQAETLVYQTEK	F				Cmpd 624, AutoMSn(712.3589), 17.5 min (id=281475010786204)
7	1	I6Y7L1	Molecular chaperone DnaK OS=Mycobacterium tuberculosis (strain ATCC 25618 / H37Rv) GN=dnaK PE=1 SV=1	1853	66790	72	71	15	14	32.2	4.85	14152	1	1	1	712.359	1422.7	2	1422.7	0.0047	0	45.45	0.00014	R	NQAETLVYQTEK	F				Cmpd 692, AutoMSn(712.3592), 17.8 min (id=281475010786272)
7	1	I6Y7L1	Molecular chaperone DnaK OS=Mycobacterium tuberculosis (strain ATCC 25618 / H37Rv) GN=dnaK PE=1 SV=1	1853	66790	72	71	15	14	32.2	4.85	15059	1	1	1	737.835	1473.66	2	1473.66	0.0004	0	21.02	0.0095	R	HMGSDWSIEIDGK	K				Cmpd 3888, AutoMSn(737.8354), 30.1 min (id=281475010789468)
7	1	I6Y7L1	Molecular chaperone DnaK OS=Mycobacterium tuberculosis (strain ATCC 25618 / H37Rv) GN=dnaK PE=1 SV=1	1853	66790	72	71	15	14	32.2	4.85	16779	1	1	1	784.445	1566.88	2	1566.88	-0.0009	0	16.43	0.029	K	LLGSFELTGIPPAPR	G				Cmpd 17313, AutoMSn(784.4453), 85.8 min (id=281475010802893)
7	1	I6Y7L1	Molecular chaperone DnaK OS=Mycobacterium tuberculosis (strain ATCC 25618 / H37Rv) GN=dnaK PE=1 SV=1	1853	66790	72	71	15	14	32.2	4.85	16780	1	1	1	784.447	1566.88	2	1566.88	0.0015	0	30.16	0.0015	K	LLGSFELTGIPPAPR	G				Cmpd 17327, AutoMSn(784.4466), 85.9 min (id=281475010802907)
7	1	I6Y7L1	Molecular chaperone DnaK OS=Mycobacterium tuberculosis (strain ATCC 25618 / H37Rv) GN=dnaK PE=1 SV=1	1853	66790	72	71	15	14	32.2	4.85	16781	1	1	1	784.447	1566.88	2	1566.88	0.0023	0	54.18	1.9e-05	K	LLGSFELTGIPPAPR	G				Cmpd 17518, AutoMSn(784.4469), 86.9 min (id=281475010803098)
7	1	I6Y7L1	Molecular chaperone DnaK OS=Mycobacterium tuberculosis (strain ATCC 25618 / H37Rv) GN=dnaK PE=1 SV=1	1853	66790	72	71	15	14	32.2	4.85	16783	1	1	1	784.447	1566.88	2	1566.88	0.0025	0	39.56	0.00055	K	LLGSFELTGIPPAPR	G				Cmpd 17825, AutoMSn(784.4470), 88.3 min (id=281475010803405)
7	1	I6Y7L1	Molecular chaperone DnaK OS=Mycobacterium tuberculosis (strain ATCC 25618 / H37Rv) GN=dnaK PE=1 SV=1	1853	66790	72	71	15	14	32.2	4.85	16784	1	1	1	784.447	1566.88	2	1566.88	0.0025	0	55.14	1.5e-05	K	LLGSFELTGIPPAPR	G				Cmpd 17498, AutoMSn(784.4470), 86.8 min (id=281475010803078)
7	1	I6Y7L1	Molecular chaperone DnaK OS=Mycobacterium tuberculosis (strain ATCC 25618 / H37Rv) GN=dnaK PE=1 SV=1	1853	66790	72	71	15	14	32.2	4.85	16785	1	1	1	784.447	1566.88	2	1566.88	0.0026	0	50.42	4.5e-05	K	LLGSFELTGIPPAPR	G				Cmpd 17718, AutoMSn(784.4471), 87.8 min (id=281475010803298)
7	1	I6Y7L1	Molecular chaperone DnaK OS=Mycobacterium tuberculosis (strain ATCC 25618 / H37Rv) GN=dnaK PE=1 SV=1	1853	66790	72	71	15	14	32.2	4.85	16786	1	1	1	784.447	1566.88	2	1566.88	0.0029	0	35.54	0.0014	K	LLGSFELTGIPPAPR	G				Cmpd 17342, AutoMSn(784.4472), 86.0 min (id=281475010802922)
7	1	I6Y7L1	Molecular chaperone DnaK OS=Mycobacterium tuberculosis (strain ATCC 25618 / H37Rv) GN=dnaK PE=1 SV=1	1853	66790	72	71	15	14	32.2	4.85	16787	1	1	1	784.447	1566.88	2	1566.88	0.003	0	57.25	9.4e-06	K	LLGSFELTGIPPAPR	G				Cmpd 17661, AutoMSn(784.4473), 87.5 min (id=281475010803241)
7	1	I6Y7L1	Molecular chaperone DnaK OS=Mycobacterium tuberculosis (strain ATCC 25618 / H37Rv) GN=dnaK PE=1 SV=1	1853	66790	72	71	15	14	32.2	4.85	16789	1	1	1	784.447	1566.88	2	1566.88	0.0035	0	61.94	3.1e-06	K	LLGSFELTGIPPAPR	G				Cmpd 17574, AutoMSn(784.4475), 87.1 min (id=281475010803154)
7	1	I6Y7L1	Molecular chaperone DnaK OS=Mycobacterium tuberculosis (strain ATCC 25618 / H37Rv) GN=dnaK PE=1 SV=1	1853	66790	72	71	15	14	32.2	4.85	16790	1	1	1	784.447	1566.88	2	1566.88	0.0035	0	51.53	3.4e-05	K	LLGSFELTGIPPAPR	G				Cmpd 17676, AutoMSn(784.4475), 87.6 min (id=281475010803256)
7	1	I6Y7L1	Molecular chaperone DnaK OS=Mycobacterium tuberculosis (strain ATCC 25618 / H37Rv) GN=dnaK PE=1 SV=1	1853	66790	72	71	15	14	32.2	4.85	16791	1	1	1	784.448	1566.88	2	1566.88	0.0036	0	62.25	2.9e-06	K	LLGSFELTGIPPAPR	G				Cmpd 17474, AutoMSn(784.4476), 86.6 min (id=281475010803054)
7	1	I6Y7L1	Molecular chaperone DnaK OS=Mycobacterium tuberculosis (strain ATCC 25618 / H37Rv) GN=dnaK PE=1 SV=1	1853	66790	72	71	15	14	32.2	4.85	16792	1	1	1	784.448	1566.88	2	1566.88	0.0037	0	35.13	0.0015	K	LLGSFELTGIPPAPR	G				Cmpd 17854, AutoMSn(784.4476), 88.5 min (id=281475010803434)
7	1	I6Y7L1	Molecular chaperone DnaK OS=Mycobacterium tuberculosis (strain ATCC 25618 / H37Rv) GN=dnaK PE=1 SV=1	1853	66790	72	71	15	14	32.2	4.85	16793	1	1	1	784.448	1566.88	2	1566.88	0.0037	0	60.34	4.5e-06	K	LLGSFELTGIPPAPR	G				Cmpd 17532, AutoMSn(784.4476), 86.9 min (id=281475010803112)
7	1	I6Y7L1	Molecular chaperone DnaK OS=Mycobacterium tuberculosis (strain ATCC 25618 / H37Rv) GN=dnaK PE=1 SV=1	1853	66790	72	71	15	14	32.2	4.85	16794	1	1	1	784.448	1566.88	2	1566.88	0.0039	0	51.63	3.3e-05	K	LLGSFELTGIPPAPR	G				Cmpd 17355, AutoMSn(784.4477), 86.0 min (id=281475010802935)
7	1	I6Y7L1	Molecular chaperone DnaK OS=Mycobacterium tuberculosis (strain ATCC 25618 / H37Rv) GN=dnaK PE=1 SV=1	1853	66790	72	71	15	14	32.2	4.85	16795	1	1	1	784.448	1566.88	2	1566.88	0.0039	0	48.15	7.4e-05	K	LLGSFELTGIPPAPR	G				Cmpd 17733, AutoMSn(784.4477), 87.9 min (id=281475010803313)
7	1	I6Y7L1	Molecular chaperone DnaK OS=Mycobacterium tuberculosis (strain ATCC 25618 / H37Rv) GN=dnaK PE=1 SV=1	1853	66790	72	71	15	14	32.2	4.85	16796	1	1	1	784.448	1566.88	2	1566.88	0.0039	0	59.38	5.6e-06	K	LLGSFELTGIPPAPR	G				Cmpd 17700, AutoMSn(784.4477), 87.7 min (id=281475010803280)
7	1	I6Y7L1	Molecular chaperone DnaK OS=Mycobacterium tuberculosis (strain ATCC 25618 / H37Rv) GN=dnaK PE=1 SV=1	1853	66790	72	71	15	14	32.2	4.85	16797	1	1	1	784.448	1566.88	2	1566.88	0.0041	0	65.9	1.2e-06	K	LLGSFELTGIPPAPR	G				Cmpd 17488, AutoMSn(784.4478), 86.7 min (id=281475010803068)
7	1	I6Y7L1	Molecular chaperone DnaK OS=Mycobacterium tuberculosis (strain ATCC 25618 / H37Rv) GN=dnaK PE=1 SV=1	1853	66790	72	71	15	14	32.2	4.85	16798	1	1	1	784.448	1566.88	2	1566.88	0.0045	0	41.07	0.00038	K	LLGSFELTGIPPAPR	G				Cmpd 17798, AutoMSn(784.4480), 88.2 min (id=281475010803378)
7	1	I6Y7L1	Molecular chaperone DnaK OS=Mycobacterium tuberculosis (strain ATCC 25618 / H37Rv) GN=dnaK PE=1 SV=1	1853	66790	72	71	15	14	32.2	4.85	16799	1	1	1	784.448	1566.88	2	1566.88	0.0047	0	59.29	5.6e-06	K	LLGSFELTGIPPAPR	G				Cmpd 17590, AutoMSn(784.4481), 87.2 min (id=281475010803170)
7	1	I6Y7L1	Molecular chaperone DnaK OS=Mycobacterium tuberculosis (strain ATCC 25618 / H37Rv) GN=dnaK PE=1 SV=1	1853	66790	72	71	15	14	32.2	4.85	16800	1	1	1	784.448	1566.88	2	1566.88	0.0048	0	59.3	5.5e-06	K	LLGSFELTGIPPAPR	G				Cmpd 17556, AutoMSn(784.4482), 87.0 min (id=281475010803136)
7	1	I6Y7L1	Molecular chaperone DnaK OS=Mycobacterium tuberculosis (strain ATCC 25618 / H37Rv) GN=dnaK PE=1 SV=1	1853	66790	72	71	15	14	32.2	4.85	16801	1	1	1	784.448	1566.88	2	1566.88	0.0051	0	52.37	2.6e-05	K	LLGSFELTGIPPAPR	G				Cmpd 17640, AutoMSn(784.4483), 87.4 min (id=281475010803220)
7	1	I6Y7L1	Molecular chaperone DnaK OS=Mycobacterium tuberculosis (strain ATCC 25618 / H37Rv) GN=dnaK PE=1 SV=1	1853	66790	72	71	15	14	32.2	4.85	16802	1	1	1	784.448	1566.88	2	1566.88	0.0053	0	26.8	0.0095	K	LLGSFELTGIPPAPR	G				Cmpd 17892, AutoMSn(784.4484), 88.6 min (id=281475010803472)
7	1	I6Y7L1	Molecular chaperone DnaK OS=Mycobacterium tuberculosis (strain ATCC 25618 / H37Rv) GN=dnaK PE=1 SV=1	1853	66790	72	71	15	14	32.2	4.85	16803	1	1	1	784.448	1566.88	2	1566.88	0.0056	0	32.77	0.0024	K	LLGSFELTGIPPAPR	G				Cmpd 17785, AutoMSn(784.4485), 88.1 min (id=281475010803365)
7	1	I6Y7L1	Molecular chaperone DnaK OS=Mycobacterium tuberculosis (strain ATCC 25618 / H37Rv) GN=dnaK PE=1 SV=1	1853	66790	72	71	15	14	32.2	4.85	16804	1	1	1	784.449	1566.88	2	1566.88	0.0057	0	59.42	5.2e-06	K	LLGSFELTGIPPAPR	G				Cmpd 17428, AutoMSn(784.4486), 86.4 min (id=281475010803008)
7	1	I6Y7L1	Molecular chaperone DnaK OS=Mycobacterium tuberculosis (strain ATCC 25618 / H37Rv) GN=dnaK PE=1 SV=1	1853	66790	72	71	15	14	32.2	4.85	16806	1	1	1	784.449	1566.88	2	1566.88	0.0059	0	53.61	2e-05	K	LLGSFELTGIPPAPR	G				Cmpd 17399, AutoMSn(784.4487), 86.3 min (id=281475010802979)
7	1	I6Y7L1	Molecular chaperone DnaK OS=Mycobacterium tuberculosis (strain ATCC 25618 / H37Rv) GN=dnaK PE=1 SV=1	1853	66790	72	71	15	14	32.2	4.85	16807	1	1	1	784.449	1566.88	2	1566.88	0.0059	0	47.23	8.6e-05	K	LLGSFELTGIPPAPR	G				Cmpd 17770, AutoMSn(784.4487), 88.1 min (id=281475010803350)
7	1	I6Y7L1	Molecular chaperone DnaK OS=Mycobacterium tuberculosis (strain ATCC 25618 / H37Rv) GN=dnaK PE=1 SV=1	1853	66790	72	71	15	14	32.2	4.85	16808	1	1	1	784.449	1566.88	2	1566.88	0.0061	0	65.92	1.2e-06	K	LLGSFELTGIPPAPR	G				Cmpd 17460, AutoMSn(784.4488), 86.6 min (id=281475010803040)
7	1	I6Y7L1	Molecular chaperone DnaK OS=Mycobacterium tuberculosis (strain ATCC 25618 / H37Rv) GN=dnaK PE=1 SV=1	1853	66790	72	71	15	14	32.2	4.85	16809	1	1	1	784.449	1566.88	2	1566.88	0.0062	0	57.42	8.2e-06	K	LLGSFELTGIPPAPR	G				Cmpd 17546, AutoMSn(784.4489), 87.0 min (id=281475010803126)
7	1	I6Y7L1	Molecular chaperone DnaK OS=Mycobacterium tuberculosis (strain ATCC 25618 / H37Rv) GN=dnaK PE=1 SV=1	1853	66790	72	71	15	14	32.2	4.85	16810	1	1	1	784.449	1566.88	2	1566.88	0.0066	0	36.58	0.001	K	LLGSFELTGIPPAPR	G				Cmpd 17880, AutoMSn(784.4490), 88.6 min (id=281475010803460)
7	1	I6Y7L1	Molecular chaperone DnaK OS=Mycobacterium tuberculosis (strain ATCC 25618 / H37Rv) GN=dnaK PE=1 SV=1	1853	66790	72	71	15	14	32.2	4.85	16811	1	1	1	784.449	1566.88	2	1566.88	0.0066	0	62.33	2.7e-06	K	LLGSFELTGIPPAPR	G				Cmpd 17750, AutoMSn(784.4490), 88.0 min (id=281475010803330)
7	1	I6Y7L1	Molecular chaperone DnaK OS=Mycobacterium tuberculosis (strain ATCC 25618 / H37Rv) GN=dnaK PE=1 SV=1	1853	66790	72	71	15	14	32.2	4.85	16812	1	1	1	784.449	1566.88	2	1566.88	0.0068	0	49.5	5.2e-05	K	LLGSFELTGIPPAPR	G				Cmpd 17836, AutoMSn(784.4492), 88.4 min (id=281475010803416)
7	1	I6Y7L1	Molecular chaperone DnaK OS=Mycobacterium tuberculosis (strain ATCC 25618 / H37Rv) GN=dnaK PE=1 SV=1	1853	66790	72	71	15	14	32.2	4.85	16813	1	1	1	784.449	1566.88	2	1566.88	0.0072	0	46.29	0.00011	K	LLGSFELTGIPPAPR	G				Cmpd 17440, AutoMSn(784.4493), 86.5 min (id=281475010803020)
7	1	I6Y7L1	Molecular chaperone DnaK OS=Mycobacterium tuberculosis (strain ATCC 25618 / H37Rv) GN=dnaK PE=1 SV=1	1853	66790	72	71	15	14	32.2	4.85	16814	1	1	1	784.449	1566.88	2	1566.88	0.0074	0	71.23	3.5e-07	K	LLGSFELTGIPPAPR	G				Cmpd 17620, AutoMSn(784.4495), 87.3 min (id=281475010803200)
7	1	I6Y7L1	Molecular chaperone DnaK OS=Mycobacterium tuberculosis (strain ATCC 25618 / H37Rv) GN=dnaK PE=1 SV=1	1853	66790	72	71	15	14	32.2	4.85	16815	1	1	1	784.449	1566.88	2	1566.88	0.0075	0	26.38	0.011	K	LLGSFELTGIPPAPR	G				Cmpd 17867, AutoMSn(784.4495), 88.5 min (id=281475010803447)
7	1	I6Y7L1	Molecular chaperone DnaK OS=Mycobacterium tuberculosis (strain ATCC 25618 / H37Rv) GN=dnaK PE=1 SV=1	1853	66790	72	71	15	14	32.2	4.85	16816	1	1	1	784.449	1566.88	2	1566.88	0.0075	0	40.42	0.00042	K	LLGSFELTGIPPAPR	G				Cmpd 17375, AutoMSn(784.4495), 86.2 min (id=281475010802955)
7	1	I6Y7L1	Molecular chaperone DnaK OS=Mycobacterium tuberculosis (strain ATCC 25618 / H37Rv) GN=dnaK PE=1 SV=1	1853	66790	72	71	15	14	32.2	4.85	16817	1	1	1	784.449	1566.88	2	1566.88	0.0075	0	62.14	2.8e-06	K	LLGSFELTGIPPAPR	G				Cmpd 17419, AutoMSn(784.4495), 86.4 min (id=281475010802999)
7	1	I6Y7L1	Molecular chaperone DnaK OS=Mycobacterium tuberculosis (strain ATCC 25618 / H37Rv) GN=dnaK PE=1 SV=1	1853	66790	72	71	15	14	32.2	4.85	17438	1	1	1	534.925	1601.75	3	1601.75	0.0016	1	46.85	5.7e-05	R	HMGSDWSIEIDGKK	Y				Cmpd 1133, AutoMSn(534.9248), 19.5 min (id=281475010786713)
7	1	I6Y7L1	Molecular chaperone DnaK OS=Mycobacterium tuberculosis (strain ATCC 25618 / H37Rv) GN=dnaK PE=1 SV=1	1853	66790	72	71	15	14	32.2	4.85	18202	1	1	1	823.445	1644.88	2	1644.87	0.0027	0	49.93	2.1e-05	R	IVNEPTAAALAYGLDK	G				Cmpd 11025, AutoMSn(823.4447), 58.1 min (id=281475010796605)
7	1	I6Y7L1	Molecular chaperone DnaK OS=Mycobacterium tuberculosis (strain ATCC 25618 / H37Rv) GN=dnaK PE=1 SV=1	1853	66790	72	71	15	14	32.2	4.85	18203	1	1	1	823.445	1644.88	2	1644.87	0.0028	0	43.8	7.8e-05	R	IVNEPTAAALAYGLDK	G				Cmpd 11089, AutoMSn(823.4449), 58.4 min (id=281475010796669)
7	1	I6Y7L1	Molecular chaperone DnaK OS=Mycobacterium tuberculosis (strain ATCC 25618 / H37Rv) GN=dnaK PE=1 SV=1	1853	66790	72	71	15	14	32.2	4.85	18204	1	1	1	823.445	1644.88	2	1644.87	0.0035	0	53.59	9.4e-06	R	IVNEPTAAALAYGLDK	G				Cmpd 10960, AutoMSn(823.4451), 57.8 min (id=281475010796540)
7	1	I6Y7L1	Molecular chaperone DnaK OS=Mycobacterium tuberculosis (strain ATCC 25618 / H37Rv) GN=dnaK PE=1 SV=1	1853	66790	72	71	15	14	32.2	4.85	18206	1	1	1	823.447	1644.88	2	1644.87	0.0074	0	56.74	4.8e-06	R	IVNEPTAAALAYGLDK	G				Cmpd 10894, AutoMSn(823.4471), 57.6 min (id=281475010796474)
7	1	I6Y7L1	Molecular chaperone DnaK OS=Mycobacterium tuberculosis (strain ATCC 25618 / H37Rv) GN=dnaK PE=1 SV=1	1853	66790	72	71	15	14	32.2	4.85	20247	1	1	1	884.451	1766.89	2	1766.87	0.0218	2	15.45	0.17	K	GTSGIDLTKDKMAMQR	L	Oxidation (M)	0.0000000000000100.0		Cmpd 22480, AutoMSn(884.4509), 110.9 min (id=281475010808060)
7	1	I6Y7L1	Molecular chaperone DnaK OS=Mycobacterium tuberculosis (strain ATCC 25618 / H37Rv) GN=dnaK PE=1 SV=1	1853	66790	72	71	15	14	32.2	4.85	20276	1	1	1	590.649	1768.92	3	1768.92	0.0035	1	21.49	0.0096	K	VPEDTLNKVDAAVAEAK	A				Cmpd 4828, AutoMSn(590.6487), 33.7 min (id=281475010790408)
7	1	I6Y7L1	Molecular chaperone DnaK OS=Mycobacterium tuberculosis (strain ATCC 25618 / H37Rv) GN=dnaK PE=1 SV=1	1853	66790	72	71	15	14	32.2	4.85	20277	1	1	1	590.649	1768.93	3	1768.92	0.0045	1	40.54	0.00016	K	VPEDTLNKVDAAVAEAK	A				Cmpd 4758, AutoMSn(590.6490), 33.5 min (id=281475010790338)
7	1	I6Y7L1	Molecular chaperone DnaK OS=Mycobacterium tuberculosis (strain ATCC 25618 / H37Rv) GN=dnaK PE=1 SV=1	1853	66790	72	71	15	14	32.2	4.85	20279	1	1	1	885.47	1768.93	2	1768.92	0.0047	1	23.53	0.0062	K	VPEDTLNKVDAAVAEAK	A				Cmpd 4852, AutoMSn(885.4700), 33.8 min (id=281475010790432)
7	1	I6Y7L1	Molecular chaperone DnaK OS=Mycobacterium tuberculosis (strain ATCC 25618 / H37Rv) GN=dnaK PE=1 SV=1	1853	66790	72	71	15	14	32.2	4.85	22288	1	1	1	954.039	1906.06	2	1906.05	0.0102	0	32.42	0.0021	K	GVNPDEVVAVGAALQAGVLK	G				Cmpd 22008, AutoMSn(954.0386), 107.8 min (id=281475010807588)
7	1	I6Y7L1	Molecular chaperone DnaK OS=Mycobacterium tuberculosis (strain ATCC 25618 / H37Rv) GN=dnaK PE=1 SV=1	1853	66790	72	71	15	14	32.2	4.85	22289	1	1	1	954.04	1906.07	2	1906.05	0.0133	0	19.45	0.04	K	GVNPDEVVAVGAALQAGVLK	G				Cmpd 22020, AutoMSn(954.0401), 107.9 min (id=281475010807600)
7	1	I6Y7L1	Molecular chaperone DnaK OS=Mycobacterium tuberculosis (strain ATCC 25618 / H37Rv) GN=dnaK PE=1 SV=1	1853	66790	72	71	15	14	32.2	4.85	22817	1	1	1	654.017	1959.03	3	1959.03	-0.0026	1	24.87	0.0046	R	IVNEPTAAALAYGLDKGEK	E				Cmpd 7399, AutoMSn(654.0168), 43.7 min (id=281475010792979)
7	1	I6Y7L1	Molecular chaperone DnaK OS=Mycobacterium tuberculosis (strain ATCC 25618 / H37Rv) GN=dnaK PE=1 SV=1	1853	66790	72	71	15	14	32.2	4.85	22818	1	1	1	654.018	1959.03	3	1959.03	0.0002	1	24.15	0.0054	R	IVNEPTAAALAYGLDKGEK	E				Cmpd 7354, AutoMSn(654.0178), 43.6 min (id=281475010792934)
7	1	I6Y7L1	Molecular chaperone DnaK OS=Mycobacterium tuberculosis (strain ATCC 25618 / H37Rv) GN=dnaK PE=1 SV=1	1853	66790	72	71	15	14	32.2	4.85	22819	1	1	1	654.019	1959.03	3	1959.03	0.0037	1	20.14	0.013	R	IVNEPTAAALAYGLDKGEK	E				Cmpd 7420, AutoMSn(654.0189), 43.8 min (id=281475010793000)
7	1	I6Y7L1	Molecular chaperone DnaK OS=Mycobacterium tuberculosis (strain ATCC 25618 / H37Rv) GN=dnaK PE=1 SV=1	1853	66790	72	71	15	14	32.2	4.85	26545	1	1	1	871.739	2612.19	3	2612.2	-0.0044	0	32.47	0.001	R	SETFTTADDNQPSVQIQVYQGER	E				Cmpd 10046, AutoMSn(871.7388), 54.2 min (id=281475010795626)
7	1	I6Y7L1	Molecular chaperone DnaK OS=Mycobacterium tuberculosis (strain ATCC 25618 / H37Rv) GN=dnaK PE=1 SV=1	1853	66790	72	71	15	14	32.2	4.85	26547	1	1	1	872.407	2614.2	3	2612.2	1.9995	0	22.87	0.0096	R	SETFTTADDNQPSVQIQVYQGER	E				Cmpd 9980, AutoMSn(872.4068), 53.9 min (id=281475010795560)
7	1	I6Y7L1	Molecular chaperone DnaK OS=Mycobacterium tuberculosis (strain ATCC 25618 / H37Rv) GN=dnaK PE=1 SV=1	1853	66790	72	71	15	14	32.2	4.85	27147	1	1	1	953.782	2858.33	3	2858.32	0.0006	0	27.83	0.0041	R	DAEAYLGEDITDAVITTPAYFNDAQR	Q				Cmpd 24438, AutoMSn(953.7823), 121.1 min (id=281475010810018)
7	1	I6Y7L1	Molecular chaperone DnaK OS=Mycobacterium tuberculosis (strain ATCC 25618 / H37Rv) GN=dnaK PE=1 SV=1	1853	66790	72	71	15	14	32.2	4.85	27148	1	1	1	953.786	2858.34	3	2858.32	0.0123	0	27.9	0.0044	R	DAEAYLGEDITDAVITTPAYFNDAQR	Q				Cmpd 24407, AutoMSn(953.7862), 121.0 min (id=281475010809987)	emPAI	1.05
8	1	I6X0X1	ATP F0F1 synthase subunit beta OS=Mycobacterium tuberculosis (strain ATCC 25618 / H37Rv) GN=LH57_07165 PE=3 SV=1	1432	53175	73	70	14	14	43.2	4.86	8274	1	1	1	495.292	988.569	2	988.571	-0.0011	0	50.99	3.7e-05	K	IALFGGAGVGK	T				Cmpd 4892, AutoMSn(495.2920), 34.0 min (id=281475010790472)
8	1	I6X0X1	ATP F0F1 synthase subunit beta OS=Mycobacterium tuberculosis (strain ATCC 25618 / H37Rv) GN=LH57_07165 PE=3 SV=1	1432	53175	73	70	14	14	43.2	4.86	8276	1	1	1	495.292	988.57	2	988.571	-0.0003	0	42.66	0.00026	K	IALFGGAGVGK	T				Cmpd 4959, AutoMSn(495.2924), 34.3 min (id=281475010790539)
8	1	I6X0X1	ATP F0F1 synthase subunit beta OS=Mycobacterium tuberculosis (strain ATCC 25618 / H37Rv) GN=LH57_07165 PE=3 SV=1	1432	53175	73	70	14	14	43.2	4.86	8277	1	1	1	495.293	988.571	2	988.571	0.0002	0	20.49	0.042	K	IALFGGAGVGK	T				Cmpd 5052, AutoMSn(495.2927), 34.6 min (id=281475010790632)
8	1	I6X0X1	ATP F0F1 synthase subunit beta OS=Mycobacterium tuberculosis (strain ATCC 25618 / H37Rv) GN=LH57_07165 PE=3 SV=1	1432	53175	73	70	14	14	43.2	4.86	10029	1	1	1	587.847	1173.68	2	1173.68	0.004	0	15.74	0.12	K	VVDLLTPYVR	G				Cmpd 11507, AutoMSn(587.8472), 60.0 min (id=281475010797087)
8	1	I6X0X1	ATP F0F1 synthase subunit beta OS=Mycobacterium tuberculosis (strain ATCC 25618 / H37Rv) GN=LH57_07165 PE=3 SV=1	1432	53175	73	70	14	14	43.2	4.86	10030	1	1	1	587.847	1173.68	2	1173.68	0.004	0	44.11	0.00017	K	VVDLLTPYVR	G				Cmpd 11374, AutoMSn(587.8472), 59.5 min (id=281475010796954)
8	1	I6X0X1	ATP F0F1 synthase subunit beta OS=Mycobacterium tuberculosis (strain ATCC 25618 / H37Rv) GN=LH57_07165 PE=3 SV=1	1432	53175	73	70	14	14	43.2	4.86	10031	1	1	1	587.848	1173.68	2	1173.68	0.0057	0	28.04	0.0069	K	VVDLLTPYVR	G				Cmpd 11445, AutoMSn(587.8480), 59.8 min (id=281475010797025)
8	1	I6X0X1	ATP F0F1 synthase subunit beta OS=Mycobacterium tuberculosis (strain ATCC 25618 / H37Rv) GN=LH57_07165 PE=3 SV=1	1432	53175	73	70	14	14	43.2	4.86	10032	1	1	1	587.849	1173.68	2	1173.68	0.0071	0	39.39	0.00049	K	VVDLLTPYVR	G				Cmpd 11308, AutoMSn(587.8487), 59.2 min (id=281475010796888)
8	1	I6X0X1	ATP F0F1 synthase subunit beta OS=Mycobacterium tuberculosis (strain ATCC 25618 / H37Rv) GN=LH57_07165 PE=3 SV=1	1432	53175	73	70	14	14	43.2	4.86	10033	1	1	1	587.85	1173.69	2	1173.68	0.0101	0	26.78	0.008	K	VVDLLTPYVR	G				Cmpd 11242, AutoMSn(587.8502), 59.0 min (id=281475010796822)
8	1	I6X0X1	ATP F0F1 synthase subunit beta OS=Mycobacterium tuberculosis (strain ATCC 25618 / H37Rv) GN=LH57_07165 PE=3 SV=1	1432	53175	73	70	14	14	43.2	4.86	10561	1	1	1	608.84	1215.66	2	1215.66	0.0001	0	30.97	0.0029	K	TVLIQEMINR	I				Cmpd 7824, AutoMSn(608.8396), 45.5 min (id=281475010793404)
8	1	I6X0X1	ATP F0F1 synthase subunit beta OS=Mycobacterium tuberculosis (strain ATCC 25618 / H37Rv) GN=LH57_07165 PE=3 SV=1	1432	53175	73	70	14	14	43.2	4.86	11862	1	1	1	650.368	1298.72	2	1298.72	0.0024	0	53.59	9.4e-06	R	TISLQPTDGLVR	G				Cmpd 6502, AutoMSn(650.3682), 40.2 min (id=281475010792082)
8	1	I6X0X1	ATP F0F1 synthase subunit beta OS=Mycobacterium tuberculosis (strain ATCC 25618 / H37Rv) GN=LH57_07165 PE=3 SV=1	1432	53175	73	70	14	14	43.2	4.86	11863	1	1	1	650.368	1298.72	2	1298.72	0.0025	0	76.92	6.1e-08	R	TISLQPTDGLVR	G				Cmpd 6572, AutoMSn(650.3682), 40.5 min (id=281475010792152)
8	1	I6X0X1	ATP F0F1 synthase subunit beta OS=Mycobacterium tuberculosis (strain ATCC 25618 / H37Rv) GN=LH57_07165 PE=3 SV=1	1432	53175	73	70	14	14	43.2	4.86	11864	1	1	1	650.369	1298.72	2	1298.72	0.0039	0	33.33	0.00075	R	TISLQPTDGLVR	G				Cmpd 6642, AutoMSn(650.3689), 40.8 min (id=281475010792222)
8	1	I6X0X1	ATP F0F1 synthase subunit beta OS=Mycobacterium tuberculosis (strain ATCC 25618 / H37Rv) GN=LH57_07165 PE=3 SV=1	1432	53175	73	70	14	14	43.2	4.86	12101	1	1	1	656.849	1311.68	2	1311.68	0.0014	0	39.45	0.0002	R	KPPAFEELEPR	T				Cmpd 1154, AutoMSn(656.8491), 19.5 min (id=281475010786734)
8	1	I6X0X1	ATP F0F1 synthase subunit beta OS=Mycobacterium tuberculosis (strain ATCC 25618 / H37Rv) GN=LH57_07165 PE=3 SV=1	1432	53175	73	70	14	14	43.2	4.86	12102	1	1	1	656.852	1311.69	2	1311.68	0.0066	0	38.93	0.00022	R	KPPAFEELEPR	T				Cmpd 1085, AutoMSn(656.8517), 19.3 min (id=281475010786665)
8	1	I6X0X1	ATP F0F1 synthase subunit beta OS=Mycobacterium tuberculosis (strain ATCC 25618 / H37Rv) GN=LH57_07165 PE=3 SV=1	1432	53175	73	70	14	14	43.2	4.86	12142	1	1	1	657.857	1313.7	2	1313.7	0.0007	0	25.65	0.0039	R	VTGPVVDVEFPR	G				Cmpd 9829, AutoMSn(657.8566), 53.4 min (id=281475010795409)
8	1	I6X0X1	ATP F0F1 synthase subunit beta OS=Mycobacterium tuberculosis (strain ATCC 25618 / H37Rv) GN=LH57_07165 PE=3 SV=1	1432	53175	73	70	14	14	43.2	4.86	12143	1	1	1	657.859	1313.7	2	1313.7	0.0054	0	80.25	3.6e-08	R	VTGPVVDVEFPR	G				Cmpd 9963, AutoMSn(657.8590), 53.9 min (id=281475010795543)
8	1	I6X0X1	ATP F0F1 synthase subunit beta OS=Mycobacterium tuberculosis (strain ATCC 25618 / H37Rv) GN=LH57_07165 PE=3 SV=1	1432	53175	73	70	14	14	43.2	4.86	12144	1	1	1	657.859	1313.7	2	1313.7	0.0057	0	41.91	0.00012	R	VTGPVVDVEFPR	G				Cmpd 9893, AutoMSn(657.8591), 53.6 min (id=281475010795473)
8	1	I6X0X1	ATP F0F1 synthase subunit beta OS=Mycobacterium tuberculosis (strain ATCC 25618 / H37Rv) GN=LH57_07165 PE=3 SV=1	1432	53175	73	70	14	14	43.2	4.86	12145	1	1	1	657.86	1313.7	2	1313.7	0.0068	0	38.98	0.00022	R	VTGPVVDVEFPR	G				Cmpd 10032, AutoMSn(657.8597), 54.1 min (id=281475010795612)
8	1	I6X0X1	ATP F0F1 synthase subunit beta OS=Mycobacterium tuberculosis (strain ATCC 25618 / H37Rv) GN=LH57_07165 PE=3 SV=1	1432	53175	73	70	14	14	43.2	4.86	13619	1	1	1	699.344	1396.67	2	1396.67	0.0005	0	31.29	0.0033	R	NFGGTSVFAGVGER	T				Cmpd 6316, AutoMSn(699.3443), 39.5 min (id=281475010791896)
8	1	I6X0X1	ATP F0F1 synthase subunit beta OS=Mycobacterium tuberculosis (strain ATCC 25618 / H37Rv) GN=LH57_07165 PE=3 SV=1	1432	53175	73	70	14	14	43.2	4.86	13621	1	1	1	699.346	1396.68	2	1396.67	0.004	0	26.62	0.0098	R	NFGGTSVFAGVGER	T				Cmpd 6387, AutoMSn(699.3460), 39.8 min (id=281475010791967)
8	1	I6X0X1	ATP F0F1 synthase subunit beta OS=Mycobacterium tuberculosis (strain ATCC 25618 / H37Rv) GN=LH57_07165 PE=3 SV=1	1432	53175	73	70	14	14	43.2	4.86	13622	1	1	1	699.346	1396.68	2	1396.67	0.0042	0	55.85	1.2e-05	R	NFGGTSVFAGVGER	T				Cmpd 6247, AutoMSn(699.3462), 39.2 min (id=281475010791827)
8	1	I6X0X1	ATP F0F1 synthase subunit beta OS=Mycobacterium tuberculosis (strain ATCC 25618 / H37Rv) GN=LH57_07165 PE=3 SV=1	1432	53175	73	70	14	14	43.2	4.86	14965	1	1	1	733.383	1464.75	2	1464.76	-0.005	0	24.37	0.023	R	FTQAGSEVSTLLGR	M				Cmpd 8237, AutoMSn(733.3834), 47.0 min (id=281475010793817)
8	1	I6X0X1	ATP F0F1 synthase subunit beta OS=Mycobacterium tuberculosis (strain ATCC 25618 / H37Rv) GN=LH57_07165 PE=3 SV=1	1432	53175	73	70	14	14	43.2	4.86	14967	1	1	1	733.385	1464.75	2	1464.76	-0.0024	0	45.24	5.7e-05	R	FTQAGSEVSTLLGR	M				Cmpd 8164, AutoMSn(733.3847), 46.8 min (id=281475010793744)
8	1	I6X0X1	ATP F0F1 synthase subunit beta OS=Mycobacterium tuberculosis (strain ATCC 25618 / H37Rv) GN=LH57_07165 PE=3 SV=1	1432	53175	73	70	14	14	43.2	4.86	14968	1	1	1	733.388	1464.76	2	1464.76	0.0033	0	78.95	4.2e-08	R	FTQAGSEVSTLLGR	M				Cmpd 8093, AutoMSn(733.3876), 46.5 min (id=281475010793673)
8	1	I6X0X1	ATP F0F1 synthase subunit beta OS=Mycobacterium tuberculosis (strain ATCC 25618 / H37Rv) GN=LH57_07165 PE=3 SV=1	1432	53175	73	70	14	14	43.2	4.86	14969	1	1	1	733.388	1464.76	2	1464.76	0.0041	0	90.74	5.1e-09	R	FTQAGSEVSTLLGR	M				Cmpd 8026, AutoMSn(733.3879), 46.2 min (id=281475010793606)
8	1	I6X0X1	ATP F0F1 synthase subunit beta OS=Mycobacterium tuberculosis (strain ATCC 25618 / H37Rv) GN=LH57_07165 PE=3 SV=1	1432	53175	73	70	14	14	43.2	4.86	15322	1	1	1	747.892	1493.77	2	1493.77	-0.0012	0	41.97	0.00015	R	VALSALTMAEWFR	D				Cmpd 22510, AutoMSn(747.8917), 111.1 min (id=281475010808090)
8	1	I6X0X1	ATP F0F1 synthase subunit beta OS=Mycobacterium tuberculosis (strain ATCC 25618 / H37Rv) GN=LH57_07165 PE=3 SV=1	1432	53175	73	70	14	14	43.2	4.86	15325	1	1	1	747.893	1493.77	2	1493.77	0.0015	0	16.46	0.029	R	VALSALTMAEWFR	D				Cmpd 22644, AutoMSn(747.8931), 111.8 min (id=281475010808224)
8	1	I6X0X1	ATP F0F1 synthase subunit beta OS=Mycobacterium tuberculosis (strain ATCC 25618 / H37Rv) GN=LH57_07165 PE=3 SV=1	1432	53175	73	70	14	14	43.2	4.86	15327	1	1	1	747.893	1493.77	2	1493.77	0.0017	0	35.53	0.00053	R	VALSALTMAEWFR	D				Cmpd 22532, AutoMSn(747.8931), 111.2 min (id=281475010808112)
8	1	I6X0X1	ATP F0F1 synthase subunit beta OS=Mycobacterium tuberculosis (strain ATCC 25618 / H37Rv) GN=LH57_07165 PE=3 SV=1	1432	53175	73	70	14	14	43.2	4.86	15328	1	1	1	747.893	1493.77	2	1493.77	0.0017	0	37.2	0.00038	R	VALSALTMAEWFR	D				Cmpd 22581, AutoMSn(747.8931), 111.5 min (id=281475010808161)
8	1	I6X0X1	ATP F0F1 synthase subunit beta OS=Mycobacterium tuberculosis (strain ATCC 25618 / H37Rv) GN=LH57_07165 PE=3 SV=1	1432	53175	73	70	14	14	43.2	4.86	15329	1	1	1	747.893	1493.77	2	1493.77	0.0019	0	31.65	0.0015	R	VALSALTMAEWFR	D				Cmpd 22620, AutoMSn(747.8933), 111.7 min (id=281475010808200)
8	1	I6X0X1	ATP F0F1 synthase subunit beta OS=Mycobacterium tuberculosis (strain ATCC 25618 / H37Rv) GN=LH57_07165 PE=3 SV=1	1432	53175	73	70	14	14	43.2	4.86	15332	1	1	1	747.894	1493.77	2	1493.77	0.003	0	32.9	0.00087	R	VALSALTMAEWFR	D				Cmpd 22518, AutoMSn(747.8938), 111.2 min (id=281475010808098)
8	1	I6X0X1	ATP F0F1 synthase subunit beta OS=Mycobacterium tuberculosis (strain ATCC 25618 / H37Rv) GN=LH57_07165 PE=3 SV=1	1432	53175	73	70	14	14	43.2	4.86	15333	1	1	1	747.894	1493.77	2	1493.77	0.003	0	30.25	0.006	R	VALSALTMAEWFR	D				Cmpd 22561, AutoMSn(747.8938), 111.4 min (id=281475010808141)
8	1	I6X0X1	ATP F0F1 synthase subunit beta OS=Mycobacterium tuberculosis (strain ATCC 25618 / H37Rv) GN=LH57_07165 PE=3 SV=1	1432	53175	73	70	14	14	43.2	4.86	15334	1	1	1	747.894	1493.77	2	1493.77	0.003	0	76.86	1.3e-07	R	VALSALTMAEWFR	D				Cmpd 22524, AutoMSn(747.8938), 111.2 min (id=281475010808104)
8	1	I6X0X1	ATP F0F1 synthase subunit beta OS=Mycobacterium tuberculosis (strain ATCC 25618 / H37Rv) GN=LH57_07165 PE=3 SV=1	1432	53175	73	70	14	14	43.2	4.86	15336	1	1	1	747.894	1493.77	2	1493.77	0.0031	0	22.15	0.038	R	VALSALTMAEWFR	D				Cmpd 22546, AutoMSn(747.8939), 111.3 min (id=281475010808126)
8	1	I6X0X1	ATP F0F1 synthase subunit beta OS=Mycobacterium tuberculosis (strain ATCC 25618 / H37Rv) GN=LH57_07165 PE=3 SV=1	1432	53175	73	70	14	14	43.2	4.86	15337	1	1	1	747.894	1493.77	2	1493.77	0.0031	0	31.36	0.0011	R	VALSALTMAEWFR	D				Cmpd 22597, AutoMSn(747.8938), 111.5 min (id=281475010808177)
8	1	I6X0X1	ATP F0F1 synthase subunit beta OS=Mycobacterium tuberculosis (strain ATCC 25618 / H37Rv) GN=LH57_07165 PE=3 SV=1	1432	53175	73	70	14	14	43.2	4.86	15338	1	1	1	747.894	1493.77	2	1493.77	0.0034	0	29.45	0.0022	R	VALSALTMAEWFR	D				Cmpd 22623, AutoMSn(747.8940), 111.7 min (id=281475010808203)
8	1	I6X0X1	ATP F0F1 synthase subunit beta OS=Mycobacterium tuberculosis (strain ATCC 25618 / H37Rv) GN=LH57_07165 PE=3 SV=1	1432	53175	73	70	14	14	43.2	4.86	15340	1	1	1	747.894	1493.77	2	1493.77	0.0037	0	16.7	0.042	R	VALSALTMAEWFR	D				Cmpd 22505, AutoMSn(747.8941), 111.1 min (id=281475010808085)
8	1	I6X0X1	ATP F0F1 synthase subunit beta OS=Mycobacterium tuberculosis (strain ATCC 25618 / H37Rv) GN=LH57_07165 PE=3 SV=1	1432	53175	73	70	14	14	43.2	4.86	15343	1	1	1	747.894	1493.77	2	1493.77	0.0042	0	32.43	0.00091	R	VALSALTMAEWFR	D				Cmpd 22537, AutoMSn(747.8944), 111.3 min (id=281475010808117)
8	1	I6X0X1	ATP F0F1 synthase subunit beta OS=Mycobacterium tuberculosis (strain ATCC 25618 / H37Rv) GN=LH57_07165 PE=3 SV=1	1432	53175	73	70	14	14	43.2	4.86	15346	1	1	1	747.895	1493.77	2	1493.77	0.0048	0	42.49	0.0001	R	VALSALTMAEWFR	D				Cmpd 22587, AutoMSn(747.8947), 111.5 min (id=281475010808167)
8	1	I6X0X1	ATP F0F1 synthase subunit beta OS=Mycobacterium tuberculosis (strain ATCC 25618 / H37Rv) GN=LH57_07165 PE=3 SV=1	1432	53175	73	70	14	14	43.2	4.86	15347	1	1	1	747.895	1493.78	2	1493.77	0.0049	0	27.73	0.0097	R	VALSALTMAEWFR	D				Cmpd 22557, AutoMSn(747.8948), 111.4 min (id=281475010808137)
8	1	I6X0X1	ATP F0F1 synthase subunit beta OS=Mycobacterium tuberculosis (strain ATCC 25618 / H37Rv) GN=LH57_07165 PE=3 SV=1	1432	53175	73	70	14	14	43.2	4.86	15348	1	1	1	747.895	1493.78	2	1493.77	0.0051	0	23.05	0.026	R	VALSALTMAEWFR	D				Cmpd 22626, AutoMSn(747.8948), 111.7 min (id=281475010808206)
8	1	I6X0X1	ATP F0F1 synthase subunit beta OS=Mycobacterium tuberculosis (strain ATCC 25618 / H37Rv) GN=LH57_07165 PE=3 SV=1	1432	53175	73	70	14	14	43.2	4.86	15349	1	1	1	747.895	1493.78	2	1493.77	0.0052	0	22.14	0.015	R	VALSALTMAEWFR	D				Cmpd 22635, AutoMSn(747.8949), 111.7 min (id=281475010808215)
8	1	I6X0X1	ATP F0F1 synthase subunit beta OS=Mycobacterium tuberculosis (strain ATCC 25618 / H37Rv) GN=LH57_07165 PE=3 SV=1	1432	53175	73	70	14	14	43.2	4.86	15350	1	1	1	747.895	1493.78	2	1493.77	0.0052	0	50.29	2.2e-05	R	VALSALTMAEWFR	D				Cmpd 22516, AutoMSn(747.8949), 111.1 min (id=281475010808096)
8	1	I6X0X1	ATP F0F1 synthase subunit beta OS=Mycobacterium tuberculosis (strain ATCC 25618 / H37Rv) GN=LH57_07165 PE=3 SV=1	1432	53175	73	70	14	14	43.2	4.86	15351	1	1	1	747.895	1493.78	2	1493.77	0.0053	0	46.99	4.5e-05	R	VALSALTMAEWFR	D				Cmpd 22592, AutoMSn(747.8949), 111.5 min (id=281475010808172)
8	1	I6X0X1	ATP F0F1 synthase subunit beta OS=Mycobacterium tuberculosis (strain ATCC 25618 / H37Rv) GN=LH57_07165 PE=3 SV=1	1432	53175	73	70	14	14	43.2	4.86	15352	1	1	1	747.895	1493.78	2	1493.77	0.0053	0	51.63	1.4e-05	R	VALSALTMAEWFR	D				Cmpd 22616, AutoMSn(747.8950), 111.6 min (id=281475010808196)
8	1	I6X0X1	ATP F0F1 synthase subunit beta OS=Mycobacterium tuberculosis (strain ATCC 25618 / H37Rv) GN=LH57_07165 PE=3 SV=1	1432	53175	73	70	14	14	43.2	4.86	15353	1	1	1	747.895	1493.78	2	1493.77	0.0054	0	15.23	0.054	R	VALSALTMAEWFR	D				Cmpd 22493, AutoMSn(747.8950), 111.0 min (id=281475010808073)
8	1	I6X0X1	ATP F0F1 synthase subunit beta OS=Mycobacterium tuberculosis (strain ATCC 25618 / H37Rv) GN=LH57_07165 PE=3 SV=1	1432	53175	73	70	14	14	43.2	4.86	15354	1	1	1	747.895	1493.78	2	1493.77	0.0056	0	70.54	5.7e-07	R	VALSALTMAEWFR	D				Cmpd 22565, AutoMSn(747.8951), 111.4 min (id=281475010808145)
8	1	I6X0X1	ATP F0F1 synthase subunit beta OS=Mycobacterium tuberculosis (strain ATCC 25618 / H37Rv) GN=LH57_07165 PE=3 SV=1	1432	53175	73	70	14	14	43.2	4.86	15357	1	1	1	747.895	1493.78	2	1493.77	0.0058	0	21.29	0.01	R	VALSALTMAEWFR	D				Cmpd 22526, AutoMSn(747.8952), 111.2 min (id=281475010808106)
8	1	I6X0X1	ATP F0F1 synthase subunit beta OS=Mycobacterium tuberculosis (strain ATCC 25618 / H37Rv) GN=LH57_07165 PE=3 SV=1	1432	53175	73	70	14	14	43.2	4.86	15358	1	1	1	747.895	1493.78	2	1493.77	0.0059	0	52.5	1.8e-05	R	VALSALTMAEWFR	D				Cmpd 22551, AutoMSn(747.8952), 111.3 min (id=281475010808131)
8	1	I6X0X1	ATP F0F1 synthase subunit beta OS=Mycobacterium tuberculosis (strain ATCC 25618 / H37Rv) GN=LH57_07165 PE=3 SV=1	1432	53175	73	70	14	14	43.2	4.86	15359	1	1	1	747.895	1493.78	2	1493.77	0.0062	0	34.58	0.0022	R	VALSALTMAEWFR	D				Cmpd 22576, AutoMSn(747.8954), 111.5 min (id=281475010808156)
8	1	I6X0X1	ATP F0F1 synthase subunit beta OS=Mycobacterium tuberculosis (strain ATCC 25618 / H37Rv) GN=LH57_07165 PE=3 SV=1	1432	53175	73	70	14	14	43.2	4.86	15360	1	1	1	747.895	1493.78	2	1493.77	0.0064	0	20.61	0.023	R	VALSALTMAEWFR	D				Cmpd 22602, AutoMSn(747.8955), 111.6 min (id=281475010808182)
8	1	I6X0X1	ATP F0F1 synthase subunit beta OS=Mycobacterium tuberculosis (strain ATCC 25618 / H37Rv) GN=LH57_07165 PE=3 SV=1	1432	53175	73	70	14	14	43.2	4.86	15361	1	1	1	747.896	1493.78	2	1493.77	0.0065	0	23.61	0.0078	R	VALSALTMAEWFR	D				Cmpd 22513, AutoMSn(747.8956), 111.1 min (id=281475010808093)
8	1	I6X0X1	ATP F0F1 synthase subunit beta OS=Mycobacterium tuberculosis (strain ATCC 25618 / H37Rv) GN=LH57_07165 PE=3 SV=1	1432	53175	73	70	14	14	43.2	4.86	15363	1	1	1	747.896	1493.78	2	1493.77	0.0068	0	19.94	0.013	R	VALSALTMAEWFR	D				Cmpd 22606, AutoMSn(747.8957), 111.6 min (id=281475010808186)
8	1	I6X0X1	ATP F0F1 synthase subunit beta OS=Mycobacterium tuberculosis (strain ATCC 25618 / H37Rv) GN=LH57_07165 PE=3 SV=1	1432	53175	73	70	14	14	43.2	4.86	15364	1	1	1	747.896	1493.78	2	1493.77	0.0069	0	20.15	0.063	R	VALSALTMAEWFR	D				Cmpd 22656, AutoMSn(747.8957), 111.8 min (id=281475010808236)
8	1	I6X0X1	ATP F0F1 synthase subunit beta OS=Mycobacterium tuberculosis (strain ATCC 25618 / H37Rv) GN=LH57_07165 PE=3 SV=1	1432	53175	73	70	14	14	43.2	4.86	15365	1	1	1	747.896	1493.78	2	1493.77	0.0069	0	37.09	0.00035	R	VALSALTMAEWFR	D				Cmpd 22571, AutoMSn(747.8957), 111.4 min (id=281475010808151)
8	1	I6X0X1	ATP F0F1 synthase subunit beta OS=Mycobacterium tuberculosis (strain ATCC 25618 / H37Rv) GN=LH57_07165 PE=3 SV=1	1432	53175	73	70	14	14	43.2	4.86	15366	1	1	1	747.896	1493.78	2	1493.77	0.007	0	53.41	9.8e-06	R	VALSALTMAEWFR	D				Cmpd 22540, AutoMSn(747.8958), 111.3 min (id=281475010808120)
8	1	I6X0X1	ATP F0F1 synthase subunit beta OS=Mycobacterium tuberculosis (strain ATCC 25618 / H37Rv) GN=LH57_07165 PE=3 SV=1	1432	53175	73	70	14	14	43.2	4.86	15371	1	1	1	747.897	1493.78	2	1493.77	0.0095	0	20.87	0.053	R	VALSALTMAEWFR	D				Cmpd 22670, AutoMSn(747.8971), 111.9 min (id=281475010808250)
8	1	I6X0X1	ATP F0F1 synthase subunit beta OS=Mycobacterium tuberculosis (strain ATCC 25618 / H37Rv) GN=LH57_07165 PE=3 SV=1	1432	53175	73	70	14	14	43.2	4.86	15372	1	1	1	747.898	1493.78	2	1493.77	0.0109	0	30.3	0.006	R	VALSALTMAEWFR	D				Cmpd 22639, AutoMSn(747.8978), 111.8 min (id=281475010808219)
8	1	I6X0X1	ATP F0F1 synthase subunit beta OS=Mycobacterium tuberculosis (strain ATCC 25618 / H37Rv) GN=LH57_07165 PE=3 SV=1	1432	53175	73	70	14	14	43.2	4.86	19701	1	1	1	867.412	1732.81	2	1732.81	0	0	61.21	1.9e-06	K	DTALVFGQMDEPPGTR	M				Cmpd 12083, AutoMSn(867.4118), 62.4 min (id=281475010797663)
8	1	I6X0X1	ATP F0F1 synthase subunit beta OS=Mycobacterium tuberculosis (strain ATCC 25618 / H37Rv) GN=LH57_07165 PE=3 SV=1	1432	53175	73	70	14	14	43.2	4.86	19702	1	1	1	867.413	1732.81	2	1732.81	0.0032	0	57.51	5e-06	K	DTALVFGQMDEPPGTR	M				Cmpd 12144, AutoMSn(867.4134), 62.7 min (id=281475010797724)
8	1	I6X0X1	ATP F0F1 synthase subunit beta OS=Mycobacterium tuberculosis (strain ATCC 25618 / H37Rv) GN=LH57_07165 PE=3 SV=1	1432	53175	73	70	14	14	43.2	4.86	19703	1	1	1	867.415	1732.82	2	1732.81	0.0061	0	17.05	0.061	K	DTALVFGQMDEPPGTR	M				Cmpd 11955, AutoMSn(867.4148), 61.9 min (id=281475010797535)
8	1	I6X0X1	ATP F0F1 synthase subunit beta OS=Mycobacterium tuberculosis (strain ATCC 25618 / H37Rv) GN=LH57_07165 PE=3 SV=1	1432	53175	73	70	14	14	43.2	4.86	19704	1	1	1	867.416	1732.82	2	1732.81	0.0087	0	50.25	3e-05	K	DTALVFGQMDEPPGTR	M				Cmpd 12211, AutoMSn(867.4162), 62.9 min (id=281475010797791)
8	1	I6X0X1	ATP F0F1 synthase subunit beta OS=Mycobacterium tuberculosis (strain ATCC 25618 / H37Rv) GN=LH57_07165 PE=3 SV=1	1432	53175	73	70	14	14	43.2	4.86	19705	1	1	1	867.418	1732.82	2	1732.81	0.0127	0	18.47	0.047	K	DTALVFGQMDEPPGTR	M				Cmpd 12273, AutoMSn(867.4181), 63.2 min (id=281475010797853)
8	1	I6X0X1	ATP F0F1 synthase subunit beta OS=Mycobacterium tuberculosis (strain ATCC 25618 / H37Rv) GN=LH57_07165 PE=3 SV=1	1432	53175	73	70	14	14	43.2	4.86	19706	1	1	1	867.42	1732.82	2	1732.81	0.0159	0	58.52	5.4e-06	K	DTALVFGQMDEPPGTR	M				Cmpd 12016, AutoMSn(867.4197), 62.1 min (id=281475010797596)
8	1	I6X0X1	ATP F0F1 synthase subunit beta OS=Mycobacterium tuberculosis (strain ATCC 25618 / H37Rv) GN=LH57_07165 PE=3 SV=1	1432	53175	73	70	14	14	43.2	4.86	20704	1	1	1	900.461	1798.91	2	1798.91	-0.0019	0	15.23	0.037	R	EGNDLWVELAEANVLK	D				Cmpd 23446, AutoMSn(900.4614), 116.4 min (id=281475010809026)
8	1	I6X0X1	ATP F0F1 synthase subunit beta OS=Mycobacterium tuberculosis (strain ATCC 25618 / H37Rv) GN=LH57_07165 PE=3 SV=1	1432	53175	73	70	14	14	43.2	4.86	25560	1	1	1	1161.54	2321.07	2	2321.07	-0.0012	0	23.09	0.014	R	MPSAVGYQPTLADEMGELQER	I				Cmpd 15739, AutoMSn(1161.5400), 78.4 min (id=281475010801319)
8	1	I6X0X1	ATP F0F1 synthase subunit beta OS=Mycobacterium tuberculosis (strain ATCC 25618 / H37Rv) GN=LH57_07165 PE=3 SV=1	1432	53175	73	70	14	14	43.2	4.86	25561	1	1	1	774.698	2321.07	3	2321.07	0.005	0	20.31	0.027	R	MPSAVGYQPTLADEMGELQER	I				Cmpd 15718, AutoMSn(774.6979), 78.3 min (id=281475010801298)
8	1	I6X0X1	ATP F0F1 synthase subunit beta OS=Mycobacterium tuberculosis (strain ATCC 25618 / H37Rv) GN=LH57_07165 PE=3 SV=1	1432	53175	73	70	14	14	43.2	4.86	25562	1	1	1	774.698	2321.07	3	2321.07	0.0071	0	17.25	0.057	R	MPSAVGYQPTLADEMGELQER	I				Cmpd 15660, AutoMSn(774.6986), 78.0 min (id=281475010801240)
8	1	I6X0X1	ATP F0F1 synthase subunit beta OS=Mycobacterium tuberculosis (strain ATCC 25618 / H37Rv) GN=LH57_07165 PE=3 SV=1	1432	53175	73	70	14	14	43.2	4.86	25569	1	1	1	1162.05	2322.08	2	2321.07	1.0115	0	21.9	0.023	R	MPSAVGYQPTLADEMGELQER	I				Cmpd 15688, AutoMSn(1162.0463), 78.2 min (id=281475010801268)
8	1	I6X0X1	ATP F0F1 synthase subunit beta OS=Mycobacterium tuberculosis (strain ATCC 25618 / H37Rv) GN=LH57_07165 PE=3 SV=1	1432	53175	73	70	14	14	43.2	4.86	26188	1	1	1	823.738	2468.19	3	2467.19	1.0036	0	22.4	0.024	R	FLSQNMMAAEQFTGQPGSTVPVK	E				Cmpd 15173, AutoMSn(823.7377), 75.9 min (id=281475010800753)
8	1	I6X0X1	ATP F0F1 synthase subunit beta OS=Mycobacterium tuberculosis (strain ATCC 25618 / H37Rv) GN=LH57_07165 PE=3 SV=1	1432	53175	73	70	14	14	43.2	4.86	27128	1	1	1	948.147	2841.42	3	2841.42	0.0015	0	28.55	0.0021	K	GIFPAVDPLASSSTILDPSVVGDEHYR	V				Cmpd 23574, AutoMSn(948.1473), 117.1 min (id=281475010809154)
8	1	I6X0X1	ATP F0F1 synthase subunit beta OS=Mycobacterium tuberculosis (strain ATCC 25618 / H37Rv) GN=LH57_07165 PE=3 SV=1	1432	53175	73	70	14	14	43.2	4.86	27129	1	1	1	948.149	2841.42	3	2841.42	0.0063	0	16.42	0.029	K	GIFPAVDPLASSSTILDPSVVGDEHYR	V				Cmpd 23531, AutoMSn(948.1489), 116.8 min (id=281475010809111)
8	1	I6X0X1	ATP F0F1 synthase subunit beta OS=Mycobacterium tuberculosis (strain ATCC 25618 / H37Rv) GN=LH57_07165 PE=3 SV=1	1432	53175	73	70	14	14	43.2	4.86	27130	1	1	1	948.149	2841.43	3	2841.42	0.0081	0	29.43	0.0018	K	GIFPAVDPLASSSTILDPSVVGDEHYR	V				Cmpd 23525, AutoMSn(948.1495), 116.8 min (id=281475010809105)	emPAI	1.46
9	1	I6XHT2	Secretion protein EspA OS=Mycobacterium tuberculosis (strain ATCC 25618 / H37Rv) GN=LH57_19700 PE=4 SV=1	1349	39921	48	45	4	4	20.2	5.19	19484	1	1	1	573.28	1716.82	3	1716.82	-0.0044	0	83.25	1.4e-08	R	NHVNFFQELADLDR	Q				Cmpd 15378, AutoMSn(573.2798), 76.7 min (id=281475010800958)
9	1	I6XHT2	Secretion protein EspA OS=Mycobacterium tuberculosis (strain ATCC 25618 / H37Rv) GN=LH57_19700 PE=4 SV=1	1349	39921	48	45	4	4	20.2	5.19	19486	1	1	1	859.423	1716.83	2	1716.82	0.0102	0	15.4	0.12	R	NHVNFFQELADLDR	Q				Cmpd 15339, AutoMSn(859.4234), 76.6 min (id=281475010800919)
9	1	I6XHT2	Secretion protein EspA OS=Mycobacterium tuberculosis (strain ATCC 25618 / H37Rv) GN=LH57_19700 PE=4 SV=1	1349	39921	48	45	4	4	20.2	5.19	19488	1	1	1	859.429	1716.84	2	1716.82	0.0216	0	37.59	0.0003	R	NHVNFFQELADLDR	Q				Cmpd 15400, AutoMSn(859.4291), 76.8 min (id=281475010800980)
9	1	I6XHT2	Secretion protein EspA OS=Mycobacterium tuberculosis (strain ATCC 25618 / H37Rv) GN=LH57_19700 PE=4 SV=1	1349	39921	48	45	4	4	20.2	5.19	19489	1	1	1	859.434	1716.85	2	1716.82	0.0309	0	16.43	0.13	R	NHVNFFQELADLDR	Q				Cmpd 15445, AutoMSn(859.4337), 77.0 min (id=281475010801025)
9	1	I6XHT2	Secretion protein EspA OS=Mycobacterium tuberculosis (strain ATCC 25618 / H37Rv) GN=LH57_19700 PE=4 SV=1	1349	39921	48	45	4	4	20.2	5.19	22308	1	1	1	954.519	1907.02	2	1907.02	0.0012	0	46.9	0.00013	R	QLISLIHDQANAVQTTR	D				Cmpd 5645, AutoMSn(954.5191), 36.9 min (id=281475010791225)
9	1	I6XHT2	Secretion protein EspA OS=Mycobacterium tuberculosis (strain ATCC 25618 / H37Rv) GN=LH57_19700 PE=4 SV=1	1349	39921	48	45	4	4	20.2	5.19	22309	1	1	1	954.519	1907.02	2	1907.02	0.0014	0	42.92	9.4e-05	R	QLISLIHDQANAVQTTR	D				Cmpd 5717, AutoMSn(954.5192), 37.1 min (id=281475010791297)
9	1	I6XHT2	Secretion protein EspA OS=Mycobacterium tuberculosis (strain ATCC 25618 / H37Rv) GN=LH57_19700 PE=4 SV=1	1349	39921	48	45	4	4	20.2	5.19	22311	1	1	1	636.683	1907.03	3	1907.02	0.0037	0	16.33	0.029	R	QLISLIHDQANAVQTTR	D				Cmpd 5566, AutoMSn(636.6826), 36.6 min (id=281475010791146)
9	1	I6XHT2	Secretion protein EspA OS=Mycobacterium tuberculosis (strain ATCC 25618 / H37Rv) GN=LH57_19700 PE=4 SV=1	1349	39921	48	45	4	4	20.2	5.19	22312	1	1	1	636.683	1907.03	3	1907.02	0.0041	0	34.16	0.00063	R	QLISLIHDQANAVQTTR	D				Cmpd 5775, AutoMSn(636.6828), 37.4 min (id=281475010791355)
9	1	I6XHT2	Secretion protein EspA OS=Mycobacterium tuberculosis (strain ATCC 25618 / H37Rv) GN=LH57_19700 PE=4 SV=1	1349	39921	48	45	4	4	20.2	5.19	22313	1	1	1	636.683	1907.03	3	1907.02	0.0063	0	44.04	7.4e-05	R	QLISLIHDQANAVQTTR	D				Cmpd 5704, AutoMSn(636.6835), 37.1 min (id=281475010791284)
9	1	I6XHT2	Secretion protein EspA OS=Mycobacterium tuberculosis (strain ATCC 25618 / H37Rv) GN=LH57_19700 PE=4 SV=1	1349	39921	48	45	4	4	20.2	5.19	22317	1	1	1	637.019	1908.03	3	1907.02	1.0119	0	50.46	1.9e-05	R	QLISLIHDQANAVQTTR	D				Cmpd 5633, AutoMSn(637.0187), 36.8 min (id=281475010791213)
9	1	I6XHT2	Secretion protein EspA OS=Mycobacterium tuberculosis (strain ATCC 25618 / H37Rv) GN=LH57_19700 PE=4 SV=1	1349	39921	48	45	4	4	20.2	5.19	23894	1	1	1	1045.01	2088.01	2	2088.02	-0.0043	0	49.48	5.5e-05	K	ALEELAAAFPGDGWLGSAADK	Y				Cmpd 22657, AutoMSn(1045.0133), 111.9 min (id=281475010808237)
9	1	I6XHT2	Secretion protein EspA OS=Mycobacterium tuberculosis (strain ATCC 25618 / H37Rv) GN=LH57_19700 PE=4 SV=1	1349	39921	48	45	4	4	20.2	5.19	23895	1	1	1	1045.01	2088.01	2	2088.02	-0.0033	0	55.89	1.3e-05	K	ALEELAAAFPGDGWLGSAADK	Y				Cmpd 22614, AutoMSn(1045.0138), 111.6 min (id=281475010808194)
9	1	I6XHT2	Secretion protein EspA OS=Mycobacterium tuberculosis (strain ATCC 25618 / H37Rv) GN=LH57_19700 PE=4 SV=1	1349	39921	48	45	4	4	20.2	5.19	23896	1	1	1	1045.01	2088.01	2	2088.02	-0.0021	0	46.8	0.0001	K	ALEELAAAFPGDGWLGSAADK	Y				Cmpd 22714, AutoMSn(1045.0144), 112.2 min (id=281475010808294)
9	1	I6XHT2	Secretion protein EspA OS=Mycobacterium tuberculosis (strain ATCC 25618 / H37Rv) GN=LH57_19700 PE=4 SV=1	1349	39921	48	45	4	4	20.2	5.19	23897	1	1	1	1045.01	2088.01	2	2088.02	-0.0014	0	30.62	0.0042	K	ALEELAAAFPGDGWLGSAADK	Y				Cmpd 22706, AutoMSn(1045.0148), 112.1 min (id=281475010808286)
9	1	I6XHT2	Secretion protein EspA OS=Mycobacterium tuberculosis (strain ATCC 25618 / H37Rv) GN=LH57_19700 PE=4 SV=1	1349	39921	48	45	4	4	20.2	5.19	23898	1	1	1	1045.02	2088.02	2	2088.02	-0.0006	0	27.36	0.0091	K	ALEELAAAFPGDGWLGSAADK	Y				Cmpd 22732, AutoMSn(1045.0152), 112.3 min (id=281475010808312)
9	1	I6XHT2	Secretion protein EspA OS=Mycobacterium tuberculosis (strain ATCC 25618 / H37Rv) GN=LH57_19700 PE=4 SV=1	1349	39921	48	45	4	4	20.2	5.19	23899	1	1	1	1045.02	2088.02	2	2088.02	0.0003	0	26.85	0.01	K	ALEELAAAFPGDGWLGSAADK	Y				Cmpd 22552, AutoMSn(1045.0157), 111.3 min (id=281475010808132)
9	1	I6XHT2	Secretion protein EspA OS=Mycobacterium tuberculosis (strain ATCC 25618 / H37Rv) GN=LH57_19700 PE=4 SV=1	1349	39921	48	45	4	4	20.2	5.19	23900	1	1	1	1045.02	2088.02	2	2088.02	0.002	0	23.51	0.022	K	ALEELAAAFPGDGWLGSAADK	Y				Cmpd 22716, AutoMSn(1045.0165), 112.2 min (id=281475010808296)
9	1	I6XHT2	Secretion protein EspA OS=Mycobacterium tuberculosis (strain ATCC 25618 / H37Rv) GN=LH57_19700 PE=4 SV=1	1349	39921	48	45	4	4	20.2	5.19	23901	1	1	1	1045.02	2088.02	2	2088.02	0.0025	0	57.2	9.5e-06	K	ALEELAAAFPGDGWLGSAADK	Y				Cmpd 22660, AutoMSn(1045.0167), 111.9 min (id=281475010808240)
9	1	I6XHT2	Secretion protein EspA OS=Mycobacterium tuberculosis (strain ATCC 25618 / H37Rv) GN=LH57_19700 PE=4 SV=1	1349	39921	48	45	4	4	20.2	5.19	23902	1	1	1	1045.02	2088.02	2	2088.02	0.003	0	46.78	4.1e-05	K	ALEELAAAFPGDGWLGSAADK	Y				Cmpd 22562, AutoMSn(1045.0170), 111.4 min (id=281475010808142)
9	1	I6XHT2	Secretion protein EspA OS=Mycobacterium tuberculosis (strain ATCC 25618 / H37Rv) GN=LH57_19700 PE=4 SV=1	1349	39921	48	45	4	4	20.2	5.19	23903	1	1	1	1045.02	2088.02	2	2088.02	0.0033	0	53.28	1e-05	K	ALEELAAAFPGDGWLGSAADK	Y				Cmpd 22608, AutoMSn(1045.0171), 111.6 min (id=281475010808188)
9	1	I6XHT2	Secretion protein EspA OS=Mycobacterium tuberculosis (strain ATCC 25618 / H37Rv) GN=LH57_19700 PE=4 SV=1	1349	39921	48	45	4	4	20.2	5.19	23904	1	1	1	1045.02	2088.02	2	2088.02	0.0038	0	53.23	1e-05	K	ALEELAAAFPGDGWLGSAADK	Y				Cmpd 22649, AutoMSn(1045.0173), 111.8 min (id=281475010808229)
9	1	I6XHT2	Secretion protein EspA OS=Mycobacterium tuberculosis (strain ATCC 25618 / H37Rv) GN=LH57_19700 PE=4 SV=1	1349	39921	48	45	4	4	20.2	5.19	23905	1	1	1	1045.02	2088.02	2	2088.02	0.0038	0	69.03	3.4e-07	K	ALEELAAAFPGDGWLGSAADK	Y				Cmpd 22646, AutoMSn(1045.0174), 111.8 min (id=281475010808226)
9	1	I6XHT2	Secretion protein EspA OS=Mycobacterium tuberculosis (strain ATCC 25618 / H37Rv) GN=LH57_19700 PE=4 SV=1	1349	39921	48	45	4	4	20.2	5.19	23906	1	1	1	1045.02	2088.02	2	2088.02	0.004	0	56.66	4.9e-06	K	ALEELAAAFPGDGWLGSAADK	Y				Cmpd 22622, AutoMSn(1045.0175), 111.7 min (id=281475010808202)
9	1	I6XHT2	Secretion protein EspA OS=Mycobacterium tuberculosis (strain ATCC 25618 / H37Rv) GN=LH57_19700 PE=4 SV=1	1349	39921	48	45	4	4	20.2	5.19	23907	1	1	1	1045.02	2088.02	2	2088.02	0.005	0	43.09	9.1e-05	K	ALEELAAAFPGDGWLGSAADK	Y				Cmpd 22641, AutoMSn(1045.0179), 111.8 min (id=281475010808221)
9	1	I6XHT2	Secretion protein EspA OS=Mycobacterium tuberculosis (strain ATCC 25618 / H37Rv) GN=LH57_19700 PE=4 SV=1	1349	39921	48	45	4	4	20.2	5.19	23908	1	1	1	1045.02	2088.02	2	2088.02	0.0055	0	46.74	4.1e-05	K	ALEELAAAFPGDGWLGSAADK	Y				Cmpd 22591, AutoMSn(1045.0182), 111.5 min (id=281475010808171)
9	1	I6XHT2	Secretion protein EspA OS=Mycobacterium tuberculosis (strain ATCC 25618 / H37Rv) GN=LH57_19700 PE=4 SV=1	1349	39921	48	45	4	4	20.2	5.19	23909	1	1	1	1045.02	2088.02	2	2088.02	0.0057	0	63.59	1.1e-06	K	ALEELAAAFPGDGWLGSAADK	Y				Cmpd 22664, AutoMSn(1045.0183), 111.9 min (id=281475010808244)
9	1	I6XHT2	Secretion protein EspA OS=Mycobacterium tuberculosis (strain ATCC 25618 / H37Rv) GN=LH57_19700 PE=4 SV=1	1349	39921	48	45	4	4	20.2	5.19	23910	1	1	1	1045.02	2088.02	2	2088.02	0.0069	0	65.56	7.1e-07	K	ALEELAAAFPGDGWLGSAADK	Y				Cmpd 22638, AutoMSn(1045.0189), 111.8 min (id=281475010808218)
9	1	I6XHT2	Secretion protein EspA OS=Mycobacterium tuberculosis (strain ATCC 25618 / H37Rv) GN=LH57_19700 PE=4 SV=1	1349	39921	48	45	4	4	20.2	5.19	23911	1	1	1	1045.02	2088.02	2	2088.02	0.0072	0	40.4	0.00016	K	ALEELAAAFPGDGWLGSAADK	Y				Cmpd 22578, AutoMSn(1045.0191), 111.5 min (id=281475010808158)
9	1	I6XHT2	Secretion protein EspA OS=Mycobacterium tuberculosis (strain ATCC 25618 / H37Rv) GN=LH57_19700 PE=4 SV=1	1349	39921	48	45	4	4	20.2	5.19	23913	1	1	1	1045.02	2088.02	2	2088.02	0.0074	0	54.02	8.6e-06	K	ALEELAAAFPGDGWLGSAADK	Y				Cmpd 22625, AutoMSn(1045.0192), 111.7 min (id=281475010808205)
9	1	I6XHT2	Secretion protein EspA OS=Mycobacterium tuberculosis (strain ATCC 25618 / H37Rv) GN=LH57_19700 PE=4 SV=1	1349	39921	48	45	4	4	20.2	5.19	23914	1	1	1	1045.02	2088.02	2	2088.02	0.0079	0	48.83	2.6e-05	K	ALEELAAAFPGDGWLGSAADK	Y				Cmpd 22586, AutoMSn(1045.0194), 111.5 min (id=281475010808166)
9	1	I6XHT2	Secretion protein EspA OS=Mycobacterium tuberculosis (strain ATCC 25618 / H37Rv) GN=LH57_19700 PE=4 SV=1	1349	39921	48	45	4	4	20.2	5.19	23915	1	1	1	1045.02	2088.02	2	2088.02	0.0084	0	32.35	0.00092	K	ALEELAAAFPGDGWLGSAADK	Y				Cmpd 22547, AutoMSn(1045.0196), 111.3 min (id=281475010808127)
9	1	I6XHT2	Secretion protein EspA OS=Mycobacterium tuberculosis (strain ATCC 25618 / H37Rv) GN=LH57_19700 PE=4 SV=1	1349	39921	48	45	4	4	20.2	5.19	23916	1	1	1	1045.02	2088.03	2	2088.02	0.0091	0	55.12	6.8e-06	K	ALEELAAAFPGDGWLGSAADK	Y				Cmpd 22582, AutoMSn(1045.0200), 111.5 min (id=281475010808162)
9	1	I6XHT2	Secretion protein EspA OS=Mycobacterium tuberculosis (strain ATCC 25618 / H37Rv) GN=LH57_19700 PE=4 SV=1	1349	39921	48	45	4	4	20.2	5.19	23917	1	1	1	1045.02	2088.03	2	2088.02	0.0099	0	43.33	8.6e-05	K	ALEELAAAFPGDGWLGSAADK	Y				Cmpd 22558, AutoMSn(1045.0203), 111.4 min (id=281475010808138)
9	1	I6XHT2	Secretion protein EspA OS=Mycobacterium tuberculosis (strain ATCC 25618 / H37Rv) GN=LH57_19700 PE=4 SV=1	1349	39921	48	45	4	4	20.2	5.19	23918	1	1	1	1045.02	2088.03	2	2088.02	0.0104	0	55.55	6.2e-06	K	ALEELAAAFPGDGWLGSAADK	Y				Cmpd 22634, AutoMSn(1045.0206), 111.7 min (id=281475010808214)
9	1	I6XHT2	Secretion protein EspA OS=Mycobacterium tuberculosis (strain ATCC 25618 / H37Rv) GN=LH57_19700 PE=4 SV=1	1349	39921	48	45	4	4	20.2	5.19	23919	1	1	1	1045.02	2088.03	2	2088.02	0.0106	0	29.11	0.0019	K	ALEELAAAFPGDGWLGSAADK	Y				Cmpd 22668, AutoMSn(1045.0207), 111.9 min (id=281475010808248)
9	1	I6XHT2	Secretion protein EspA OS=Mycobacterium tuberculosis (strain ATCC 25618 / H37Rv) GN=LH57_19700 PE=4 SV=1	1349	39921	48	45	4	4	20.2	5.19	23920	1	1	1	1045.02	2088.03	2	2088.02	0.0113	0	45.14	5.8e-05	K	ALEELAAAFPGDGWLGSAADK	Y				Cmpd 22619, AutoMSn(1045.0212), 111.7 min (id=281475010808199)
9	1	I6XHT2	Secretion protein EspA OS=Mycobacterium tuberculosis (strain ATCC 25618 / H37Rv) GN=LH57_19700 PE=4 SV=1	1349	39921	48	45	4	4	20.2	5.19	23921	1	1	1	1045.02	2088.03	2	2088.02	0.0113	0	50.05	2e-05	K	ALEELAAAFPGDGWLGSAADK	Y				Cmpd 22596, AutoMSn(1045.0211), 111.5 min (id=281475010808176)
9	1	I6XHT2	Secretion protein EspA OS=Mycobacterium tuberculosis (strain ATCC 25618 / H37Rv) GN=LH57_19700 PE=4 SV=1	1349	39921	48	45	4	4	20.2	5.19	23922	1	1	1	1045.02	2088.03	2	2088.02	0.0113	0	50.67	1.8e-05	K	ALEELAAAFPGDGWLGSAADK	Y				Cmpd 22654, AutoMSn(1045.0211), 111.8 min (id=281475010808234)
9	1	I6XHT2	Secretion protein EspA OS=Mycobacterium tuberculosis (strain ATCC 25618 / H37Rv) GN=LH57_19700 PE=4 SV=1	1349	39921	48	45	4	4	20.2	5.19	23923	1	1	1	1045.02	2088.03	2	2088.02	0.0135	0	45.41	5.5e-05	K	ALEELAAAFPGDGWLGSAADK	Y				Cmpd 22600, AutoMSn(1045.0223), 111.6 min (id=281475010808180)
9	1	I6XHT2	Secretion protein EspA OS=Mycobacterium tuberculosis (strain ATCC 25618 / H37Rv) GN=LH57_19700 PE=4 SV=1	1349	39921	48	45	4	4	20.2	5.19	23924	1	1	1	1045.02	2088.03	2	2088.02	0.0155	0	35.77	0.00044	K	ALEELAAAFPGDGWLGSAADK	Y				Cmpd 22530, AutoMSn(1045.0232), 111.2 min (id=281475010808110)
9	1	I6XHT2	Secretion protein EspA OS=Mycobacterium tuberculosis (strain ATCC 25618 / H37Rv) GN=LH57_19700 PE=4 SV=1	1349	39921	48	45	4	4	20.2	5.19	23925	1	1	1	1045.02	2088.03	2	2088.02	0.0172	0	45.77	5.1e-05	K	ALEELAAAFPGDGWLGSAADK	Y				Cmpd 22710, AutoMSn(1045.0241), 112.2 min (id=281475010808290)
9	1	I6XHT2	Secretion protein EspA OS=Mycobacterium tuberculosis (strain ATCC 25618 / H37Rv) GN=LH57_19700 PE=4 SV=1	1349	39921	48	45	4	4	20.2	5.19	23926	1	1	1	1045.02	2088.03	2	2088.02	0.0184	0	16.13	0.066	K	ALEELAAAFPGDGWLGSAADK	Y				Cmpd 22751, AutoMSn(1045.0247), 112.5 min (id=281475010808331)
9	1	I6XHT2	Secretion protein EspA OS=Mycobacterium tuberculosis (strain ATCC 25618 / H37Rv) GN=LH57_19700 PE=4 SV=1	1349	39921	48	45	4	4	20.2	5.19	23927	1	1	1	1045.03	2088.04	2	2088.02	0.0216	0	45.1	7.6e-05	K	ALEELAAAFPGDGWLGSAADK	Y				Cmpd 22534, AutoMSn(1045.0263), 111.2 min (id=281475010808114)
9	1	I6XHT2	Secretion protein EspA OS=Mycobacterium tuberculosis (strain ATCC 25618 / H37Rv) GN=LH57_19700 PE=4 SV=1	1349	39921	48	45	4	4	20.2	5.19	23928	1	1	1	1045.03	2088.04	2	2088.02	0.0238	0	52.97	1.1e-05	K	ALEELAAAFPGDGWLGSAADK	Y				Cmpd 22541, AutoMSn(1045.0273), 111.3 min (id=281475010808121)
9	1	I6XHT2	Secretion protein EspA OS=Mycobacterium tuberculosis (strain ATCC 25618 / H37Rv) GN=LH57_19700 PE=4 SV=1	1349	39921	48	45	4	4	20.2	5.19	23934	1	1	1	1045.52	2089.02	2	2088.02	1.0069	0	35.55	0.0013	K	ALEELAAAFPGDGWLGSAADK	Y				Cmpd 22698, AutoMSn(1045.5189), 112.1 min (id=281475010808278)
9	1	I6XHT2	Secretion protein EspA OS=Mycobacterium tuberculosis (strain ATCC 25618 / H37Rv) GN=LH57_19700 PE=4 SV=1	1349	39921	48	45	4	4	20.2	5.19	23935	1	1	1	1045.52	2089.03	2	2088.02	1.015	0	62.39	1.4e-06	K	ALEELAAAFPGDGWLGSAADK	Y				Cmpd 22631, AutoMSn(1045.5229), 111.7 min (id=281475010808211)
9	1	I6XHT2	Secretion protein EspA OS=Mycobacterium tuberculosis (strain ATCC 25618 / H37Rv) GN=LH57_19700 PE=4 SV=1	1349	39921	48	45	4	4	20.2	5.19	23936	1	1	1	1045.52	2089.03	2	2088.02	1.0167	0	36.04	0.00042	K	ALEELAAAFPGDGWLGSAADK	Y				Cmpd 22687, AutoMSn(1045.5238), 112.0 min (id=281475010808267)
9	1	I6XHT2	Secretion protein EspA OS=Mycobacterium tuberculosis (strain ATCC 25618 / H37Rv) GN=LH57_19700 PE=4 SV=1	1349	39921	48	45	4	4	20.2	5.19	26627	1	1	1	659.564	2634.23	4	2634.22	0.0132	2	37.46	0.0006	K	KYSEGAAAGTEDAERAPVEADAGGGQK	V				Cmpd 180, AutoMSn(659.5645), 15.8 min (id=281475010785760)	emPAI	0.61
10	1	I6XA55	Phosphate-binding protein OS=Mycobacterium tuberculosis (strain ATCC 25618 / H37Rv) GN=LH57_05090 PE=4 SV=1	1340	38390	49	47	7	7	41.4	5.14	10337	1	1	1	597.83	1193.65	2	1193.65	-0.002	0	45.1	0.00015	K	VLAAMYQGTIK	T				Cmpd 2821, AutoMSn(597.8302), 25.9 min (id=281475010788401)
10	1	I6XA55	Phosphate-binding protein OS=Mycobacterium tuberculosis (strain ATCC 25618 / H37Rv) GN=LH57_05090 PE=4 SV=1	1340	38390	49	47	7	7	41.4	5.14	10338	1	1	1	597.832	1193.65	2	1193.65	0.0024	0	48.2	6.8e-05	K	VLAAMYQGTIK	T				Cmpd 2891, AutoMSn(597.8324), 26.2 min (id=281475010788471)
10	1	I6XA55	Phosphate-binding protein OS=Mycobacterium tuberculosis (strain ATCC 25618 / H37Rv) GN=LH57_05090 PE=4 SV=1	1340	38390	49	47	7	7	41.4	5.14	10339	1	1	1	597.833	1193.65	2	1193.65	0.0028	0	46.55	9.3e-05	K	VLAAMYQGTIK	T				Cmpd 2961, AutoMSn(597.8326), 26.5 min (id=281475010788541)
10	1	I6XA55	Phosphate-binding protein OS=Mycobacterium tuberculosis (strain ATCC 25618 / H37Rv) GN=LH57_05090 PE=4 SV=1	1340	38390	49	47	7	7	41.4	5.14	10520	1	1	1	605.831	1209.65	2	1209.64	0.0037	0	15.71	0.12	K	VLAAMYQGTIK	T	Oxidation (M)	0.00001000000.0		Cmpd 775, AutoMSn(605.8305), 18.1 min (id=281475010786355)
10	1	I6XA55	Phosphate-binding protein OS=Mycobacterium tuberculosis (strain ATCC 25618 / H37Rv) GN=LH57_05090 PE=4 SV=1	1340	38390	49	47	7	7	41.4	5.14	20100	1	1	1	883.418	1764.82	2	1764.82	-0.0003	0	66.71	6.2e-07	R	SDGSGDTFLFTQYLSK	Q				Cmpd 17923, AutoMSn(883.4175), 88.8 min (id=281475010803503)
10	1	I6XA55	Phosphate-binding protein OS=Mycobacterium tuberculosis (strain ATCC 25618 / H37Rv) GN=LH57_05090 PE=4 SV=1	1340	38390	49	47	7	7	41.4	5.14	20101	1	1	1	883.418	1764.82	2	1764.82	0.0005	0	21.04	0.022	R	SDGSGDTFLFTQYLSK	Q				Cmpd 19479, AutoMSn(883.4178), 96.1 min (id=281475010805059)
10	1	I6XA55	Phosphate-binding protein OS=Mycobacterium tuberculosis (strain ATCC 25618 / H37Rv) GN=LH57_05090 PE=4 SV=1	1340	38390	49	47	7	7	41.4	5.14	20102	1	1	1	883.419	1764.82	2	1764.82	0.0023	0	74.85	9.2e-08	R	SDGSGDTFLFTQYLSK	Q				Cmpd 17821, AutoMSn(883.4188), 88.3 min (id=281475010803401)
10	1	I6XA55	Phosphate-binding protein OS=Mycobacterium tuberculosis (strain ATCC 25618 / H37Rv) GN=LH57_05090 PE=4 SV=1	1340	38390	49	47	7	7	41.4	5.14	20103	1	1	1	883.419	1764.82	2	1764.82	0.0026	0	55.94	7.1e-06	R	SDGSGDTFLFTQYLSK	Q				Cmpd 17852, AutoMSn(883.4189), 88.5 min (id=281475010803432)
10	1	I6XA55	Phosphate-binding protein OS=Mycobacterium tuberculosis (strain ATCC 25618 / H37Rv) GN=LH57_05090 PE=4 SV=1	1340	38390	49	47	7	7	41.4	5.14	20104	1	1	1	883.419	1764.82	2	1764.82	0.0034	0	82.22	1.8e-08	R	SDGSGDTFLFTQYLSK	Q				Cmpd 17834, AutoMSn(883.4193), 88.4 min (id=281475010803414)
10	1	I6XA55	Phosphate-binding protein OS=Mycobacterium tuberculosis (strain ATCC 25618 / H37Rv) GN=LH57_05090 PE=4 SV=1	1340	38390	49	47	7	7	41.4	5.14	20105	1	1	1	883.419	1764.82	2	1764.82	0.0035	0	56.26	7.1e-06	R	SDGSGDTFLFTQYLSK	Q				Cmpd 17912, AutoMSn(883.4194), 88.7 min (id=281475010803492)
10	1	I6XA55	Phosphate-binding protein OS=Mycobacterium tuberculosis (strain ATCC 25618 / H37Rv) GN=LH57_05090 PE=4 SV=1	1340	38390	49	47	7	7	41.4	5.14	20106	1	1	1	883.42	1764.82	2	1764.82	0.004	0	73.86	1.2e-07	R	SDGSGDTFLFTQYLSK	Q				Cmpd 17748, AutoMSn(883.4196), 87.9 min (id=281475010803328)
10	1	I6XA55	Phosphate-binding protein OS=Mycobacterium tuberculosis (strain ATCC 25618 / H37Rv) GN=LH57_05090 PE=4 SV=1	1340	38390	49	47	7	7	41.4	5.14	20107	1	1	1	883.42	1764.83	2	1764.82	0.0045	0	61.22	2.3e-06	R	SDGSGDTFLFTQYLSK	Q				Cmpd 17878, AutoMSn(883.4199), 88.6 min (id=281475010803458)
10	1	I6XA55	Phosphate-binding protein OS=Mycobacterium tuberculosis (strain ATCC 25618 / H37Rv) GN=LH57_05090 PE=4 SV=1	1340	38390	49	47	7	7	41.4	5.14	20108	1	1	1	883.42	1764.83	2	1764.82	0.005	0	47.32	5.7e-05	R	SDGSGDTFLFTQYLSK	Q				Cmpd 17891, AutoMSn(883.4201), 88.6 min (id=281475010803471)
10	1	I6XA55	Phosphate-binding protein OS=Mycobacterium tuberculosis (strain ATCC 25618 / H37Rv) GN=LH57_05090 PE=4 SV=1	1340	38390	49	47	7	7	41.4	5.14	20110	1	1	1	883.42	1764.83	2	1764.82	0.0055	0	71.55	2.1e-07	R	SDGSGDTFLFTQYLSK	Q				Cmpd 17865, AutoMSn(883.4203), 88.5 min (id=281475010803445)
10	1	I6XA55	Phosphate-binding protein OS=Mycobacterium tuberculosis (strain ATCC 25618 / H37Rv) GN=LH57_05090 PE=4 SV=1	1340	38390	49	47	7	7	41.4	5.14	20111	1	1	1	883.42	1764.83	2	1764.82	0.0058	0	79.17	3.7e-08	R	SDGSGDTFLFTQYLSK	Q				Cmpd 17769, AutoMSn(883.4205), 88.1 min (id=281475010803349)
10	1	I6XA55	Phosphate-binding protein OS=Mycobacterium tuberculosis (strain ATCC 25618 / H37Rv) GN=LH57_05090 PE=4 SV=1	1340	38390	49	47	7	7	41.4	5.14	20112	1	1	1	883.421	1764.83	2	1764.82	0.0061	0	64.57	1.1e-06	R	SDGSGDTFLFTQYLSK	Q				Cmpd 17783, AutoMSn(883.4207), 88.1 min (id=281475010803363)
10	1	I6XA55	Phosphate-binding protein OS=Mycobacterium tuberculosis (strain ATCC 25618 / H37Rv) GN=LH57_05090 PE=4 SV=1	1340	38390	49	47	7	7	41.4	5.14	20113	1	1	1	883.421	1764.83	2	1764.82	0.0062	0	64.49	1.1e-06	R	SDGSGDTFLFTQYLSK	Q				Cmpd 17716, AutoMSn(883.4207), 87.8 min (id=281475010803296)
10	1	I6XA55	Phosphate-binding protein OS=Mycobacterium tuberculosis (strain ATCC 25618 / H37Rv) GN=LH57_05090 PE=4 SV=1	1340	38390	49	47	7	7	41.4	5.14	20114	1	1	1	883.421	1764.83	2	1764.82	0.0065	0	84.61	1.1e-08	R	SDGSGDTFLFTQYLSK	Q				Cmpd 17731, AutoMSn(883.4209), 87.9 min (id=281475010803311)
10	1	I6XA55	Phosphate-binding protein OS=Mycobacterium tuberculosis (strain ATCC 25618 / H37Rv) GN=LH57_05090 PE=4 SV=1	1340	38390	49	47	7	7	41.4	5.14	20115	1	1	1	883.421	1764.83	2	1764.82	0.0066	0	80.47	2.8e-08	R	SDGSGDTFLFTQYLSK	Q				Cmpd 17797, AutoMSn(883.4209), 88.2 min (id=281475010803377)
10	1	I6XA55	Phosphate-binding protein OS=Mycobacterium tuberculosis (strain ATCC 25618 / H37Rv) GN=LH57_05090 PE=4 SV=1	1340	38390	49	47	7	7	41.4	5.14	20116	1	1	1	883.421	1764.83	2	1764.82	0.0076	0	40.66	0.00027	R	SDGSGDTFLFTQYLSK	Q				Cmpd 17669, AutoMSn(883.4214), 87.5 min (id=281475010803249)
10	1	I6XA55	Phosphate-binding protein OS=Mycobacterium tuberculosis (strain ATCC 25618 / H37Rv) GN=LH57_05090 PE=4 SV=1	1340	38390	49	47	7	7	41.4	5.14	20117	1	1	1	883.422	1764.83	2	1764.82	0.0087	0	56.96	6.5e-06	R	SDGSGDTFLFTQYLSK	Q				Cmpd 17701, AutoMSn(883.4219), 87.7 min (id=281475010803281)
10	1	I6XA55	Phosphate-binding protein OS=Mycobacterium tuberculosis (strain ATCC 25618 / H37Rv) GN=LH57_05090 PE=4 SV=1	1340	38390	49	47	7	7	41.4	5.14	20119	1	1	1	883.423	1764.83	2	1764.82	0.0102	0	32.21	0.002	R	SDGSGDTFLFTQYLSK	Q				Cmpd 19428, AutoMSn(883.4227), 95.8 min (id=281475010805008)
10	1	I6XA55	Phosphate-binding protein OS=Mycobacterium tuberculosis (strain ATCC 25618 / H37Rv) GN=LH57_05090 PE=4 SV=1	1340	38390	49	47	7	7	41.4	5.14	20120	1	1	1	883.423	1764.83	2	1764.82	0.0109	0	66.1	8.3e-07	R	SDGSGDTFLFTQYLSK	Q				Cmpd 17680, AutoMSn(883.4230), 87.6 min (id=281475010803260)
10	1	I6XA55	Phosphate-binding protein OS=Mycobacterium tuberculosis (strain ATCC 25618 / H37Rv) GN=LH57_05090 PE=4 SV=1	1340	38390	49	47	7	7	41.4	5.14	20121	1	1	1	883.424	1764.83	2	1764.82	0.0131	0	32.46	0.002	R	SDGSGDTFLFTQYLSK	Q				Cmpd 17938, AutoMSn(883.4241), 88.8 min (id=281475010803518)
10	1	I6XA55	Phosphate-binding protein OS=Mycobacterium tuberculosis (strain ATCC 25618 / H37Rv) GN=LH57_05090 PE=4 SV=1	1340	38390	49	47	7	7	41.4	5.14	23147	1	1	1	665.036	1992.09	3	1992.08	0.0033	0	20.54	0.039	K	ASFLDQVHFQPLPPAVVK	L				Cmpd 18179, AutoMSn(665.0361), 90.0 min (id=281475010803759)
10	1	I6XA55	Phosphate-binding protein OS=Mycobacterium tuberculosis (strain ATCC 25618 / H37Rv) GN=LH57_05090 PE=4 SV=1	1340	38390	49	47	7	7	41.4	5.14	23150	1	1	1	665.037	1992.09	3	1992.08	0.0057	0	16.26	0.1	K	ASFLDQVHFQPLPPAVVK	L				Cmpd 18162, AutoMSn(665.0369), 89.9 min (id=281475010803742)
10	1	I6XA55	Phosphate-binding protein OS=Mycobacterium tuberculosis (strain ATCC 25618 / H37Rv) GN=LH57_05090 PE=4 SV=1	1340	38390	49	47	7	7	41.4	5.14	23153	1	1	1	665.038	1992.09	3	1992.08	0.0079	0	23.41	0.019	K	ASFLDQVHFQPLPPAVVK	L				Cmpd 18220, AutoMSn(665.0376), 90.2 min (id=281475010803800)
10	1	I6XA55	Phosphate-binding protein OS=Mycobacterium tuberculosis (strain ATCC 25618 / H37Rv) GN=LH57_05090 PE=4 SV=1	1340	38390	49	47	7	7	41.4	5.14	23154	1	1	1	665.038	1992.09	3	1992.08	0.008	0	25.14	0.013	K	ASFLDQVHFQPLPPAVVK	L				Cmpd 18198, AutoMSn(665.0377), 90.1 min (id=281475010803778)
10	1	I6XA55	Phosphate-binding protein OS=Mycobacterium tuberculosis (strain ATCC 25618 / H37Rv) GN=LH57_05090 PE=4 SV=1	1340	38390	49	47	7	7	41.4	5.14	23155	1	1	1	665.039	1992.09	3	1992.08	0.0113	0	20.09	0.038	K	ASFLDQVHFQPLPPAVVK	L				Cmpd 18150, AutoMSn(665.0388), 89.9 min (id=281475010803730)
10	1	I6XA55	Phosphate-binding protein OS=Mycobacterium tuberculosis (strain ATCC 25618 / H37Rv) GN=LH57_05090 PE=4 SV=1	1340	38390	49	47	7	7	41.4	5.14	25111	1	1	1	1137.08	2272.15	2	2271.13	1.0194	0	28.07	0.0026	K	DAATAQTLQAFLHWAITDGNK	A				Cmpd 24413, AutoMSn(1137.0812), 121.0 min (id=281475010809993)
10	1	I6XA55	Phosphate-binding protein OS=Mycobacterium tuberculosis (strain ATCC 25618 / H37Rv) GN=LH57_05090 PE=4 SV=1	1340	38390	49	47	7	7	41.4	5.14	26923	1	1	1	917.826	2750.46	3	2750.45	0.007	0	37.59	0.0003	K	TWDDPQIAALNPGVNLPGTAVVPLHR	S				Cmpd 21902, AutoMSn(917.8264), 107.4 min (id=281475010807482)
10	1	I6XA55	Phosphate-binding protein OS=Mycobacterium tuberculosis (strain ATCC 25618 / H37Rv) GN=LH57_05090 PE=4 SV=1	1340	38390	49	47	7	7	41.4	5.14	26924	1	1	1	917.827	2750.46	3	2750.45	0.0085	0	33.86	0.00067	K	TWDDPQIAALNPGVNLPGTAVVPLHR	S				Cmpd 21824, AutoMSn(917.8269), 107.0 min (id=281475010807404)
10	1	I6XA55	Phosphate-binding protein OS=Mycobacterium tuberculosis (strain ATCC 25618 / H37Rv) GN=LH57_05090 PE=4 SV=1	1340	38390	49	47	7	7	41.4	5.14	26925	1	1	1	917.827	2750.46	3	2750.45	0.0088	0	26.93	0.0031	K	TWDDPQIAALNPGVNLPGTAVVPLHR	S				Cmpd 21792, AutoMSn(917.8270), 106.9 min (id=281475010807372)
10	1	I6XA55	Phosphate-binding protein OS=Mycobacterium tuberculosis (strain ATCC 25618 / H37Rv) GN=LH57_05090 PE=4 SV=1	1340	38390	49	47	7	7	41.4	5.14	26926	1	1	1	917.827	2750.46	3	2750.45	0.0092	0	28.89	0.002	K	TWDDPQIAALNPGVNLPGTAVVPLHR	S				Cmpd 21850, AutoMSn(917.8271), 107.1 min (id=281475010807430)
10	1	I6XA55	Phosphate-binding protein OS=Mycobacterium tuberculosis (strain ATCC 25618 / H37Rv) GN=LH57_05090 PE=4 SV=1	1340	38390	49	47	7	7	41.4	5.14	26927	1	1	1	917.827	2750.46	3	2750.45	0.0099	0	58.12	3.6e-06	K	TWDDPQIAALNPGVNLPGTAVVPLHR	S				Cmpd 21913, AutoMSn(917.8274), 107.4 min (id=281475010807493)
10	1	I6XA55	Phosphate-binding protein OS=Mycobacterium tuberculosis (strain ATCC 25618 / H37Rv) GN=LH57_05090 PE=4 SV=1	1340	38390	49	47	7	7	41.4	5.14	26928	1	1	1	917.828	2750.46	3	2750.45	0.0105	0	15.61	0.034	K	TWDDPQIAALNPGVNLPGTAVVPLHR	S				Cmpd 21993, AutoMSn(917.8276), 107.8 min (id=281475010807573)
10	1	I6XA55	Phosphate-binding protein OS=Mycobacterium tuberculosis (strain ATCC 25618 / H37Rv) GN=LH57_05090 PE=4 SV=1	1340	38390	49	47	7	7	41.4	5.14	26929	1	1	1	917.828	2750.46	3	2750.45	0.0105	0	39.35	0.00032	K	TWDDPQIAALNPGVNLPGTAVVPLHR	S				Cmpd 21876, AutoMSn(917.8276), 107.2 min (id=281475010807456)
10	1	I6XA55	Phosphate-binding protein OS=Mycobacterium tuberculosis (strain ATCC 25618 / H37Rv) GN=LH57_05090 PE=4 SV=1	1340	38390	49	47	7	7	41.4	5.14	26930	1	1	1	917.828	2750.46	3	2750.45	0.0118	0	48.08	3.1e-05	K	TWDDPQIAALNPGVNLPGTAVVPLHR	S				Cmpd 21868, AutoMSn(917.8280), 107.2 min (id=281475010807448)
10	1	I6XA55	Phosphate-binding protein OS=Mycobacterium tuberculosis (strain ATCC 25618 / H37Rv) GN=LH57_05090 PE=4 SV=1	1340	38390	49	47	7	7	41.4	5.14	26932	1	1	1	917.829	2750.46	3	2750.45	0.0134	0	26.9	0.003	K	TWDDPQIAALNPGVNLPGTAVVPLHR	S				Cmpd 21839, AutoMSn(917.8286), 107.1 min (id=281475010807419)
10	1	I6XA55	Phosphate-binding protein OS=Mycobacterium tuberculosis (strain ATCC 25618 / H37Rv) GN=LH57_05090 PE=4 SV=1	1340	38390	49	47	7	7	41.4	5.14	26933	1	1	1	917.831	2750.47	3	2750.45	0.0195	0	30.06	0.0015	K	TWDDPQIAALNPGVNLPGTAVVPLHR	S				Cmpd 21892, AutoMSn(917.8306), 107.3 min (id=281475010807472)
10	1	I6XA55	Phosphate-binding protein OS=Mycobacterium tuberculosis (strain ATCC 25618 / H37Rv) GN=LH57_05090 PE=4 SV=1	1340	38390	49	47	7	7	41.4	5.14	26934	1	1	1	917.831	2750.47	3	2750.45	0.0195	0	32.14	0.00097	K	TWDDPQIAALNPGVNLPGTAVVPLHR	S				Cmpd 21861, AutoMSn(917.8306), 107.2 min (id=281475010807441)
10	1	I6XA55	Phosphate-binding protein OS=Mycobacterium tuberculosis (strain ATCC 25618 / H37Rv) GN=LH57_05090 PE=4 SV=1	1340	38390	49	47	7	7	41.4	5.14	26935	1	1	1	917.831	2750.47	3	2750.45	0.0209	0	19.56	0.015	K	TWDDPQIAALNPGVNLPGTAVVPLHR	S				Cmpd 21807, AutoMSn(917.8311), 106.9 min (id=281475010807387)
10	1	I6XA55	Phosphate-binding protein OS=Mycobacterium tuberculosis (strain ATCC 25618 / H37Rv) GN=LH57_05090 PE=4 SV=1	1340	38390	49	47	7	7	41.4	5.14	26936	1	1	1	917.832	2750.47	3	2750.45	0.0222	0	22.82	0.0072	K	TWDDPQIAALNPGVNLPGTAVVPLHR	S				Cmpd 21951, AutoMSn(917.8315), 107.6 min (id=281475010807531)
10	1	I6XA55	Phosphate-binding protein OS=Mycobacterium tuberculosis (strain ATCC 25618 / H37Rv) GN=LH57_05090 PE=4 SV=1	1340	38390	49	47	7	7	41.4	5.14	26937	1	1	1	917.832	2750.47	3	2750.45	0.0237	0	15.49	0.035	K	TWDDPQIAALNPGVNLPGTAVVPLHR	S				Cmpd 22005, AutoMSn(917.8320), 107.8 min (id=281475010807585)
10	1	I6XA55	Phosphate-binding protein OS=Mycobacterium tuberculosis (strain ATCC 25618 / H37Rv) GN=LH57_05090 PE=4 SV=1	1340	38390	49	47	7	7	41.4	5.14	27533	1	1	1	1030.86	3089.55	3	3089.54	0.0131	0	40.11	0.00017	R	GLGEAQLGNSSGNFLLPDAQSIQAAAAGFASK	T				Cmpd 24125, AutoMSn(1030.8589), 119.6 min (id=281475010809705)
10	1	I6XA55	Phosphate-binding protein OS=Mycobacterium tuberculosis (strain ATCC 25618 / H37Rv) GN=LH57_05090 PE=4 SV=1	1340	38390	49	47	7	7	41.4	5.14	27534	1	1	1	1030.86	3089.56	3	3089.54	0.02	0	52.53	1.2e-05	R	GLGEAQLGNSSGNFLLPDAQSIQAAAAGFASK	T				Cmpd 24169, AutoMSn(1030.8611), 119.8 min (id=281475010809749)
10	1	I6XA55	Phosphate-binding protein OS=Mycobacterium tuberculosis (strain ATCC 25618 / H37Rv) GN=LH57_05090 PE=4 SV=1	1340	38390	49	47	7	7	41.4	5.14	27764	1	1	1	1126.56	3376.66	3	3376.64	0.0153	0	50.33	4.6e-05	K	TPANQAISMIDGPAPDGYPIINYEYAIVNNR	Q				Cmpd 24104, AutoMSn(1126.5589), 119.5 min (id=281475010809684)
10	1	I6XA55	Phosphate-binding protein OS=Mycobacterium tuberculosis (strain ATCC 25618 / H37Rv) GN=LH57_05090 PE=4 SV=1	1340	38390	49	47	7	7	41.4	5.14	27766	1	1	1	1126.56	3376.66	3	3376.64	0.0223	0	28.7	0.002	K	TPANQAISMIDGPAPDGYPIINYEYAIVNNR	Q				Cmpd 24121, AutoMSn(1126.5613), 119.6 min (id=281475010809701)
10	1	I6XA55	Phosphate-binding protein OS=Mycobacterium tuberculosis (strain ATCC 25618 / H37Rv) GN=LH57_05090 PE=4 SV=1	1340	38390	49	47	7	7	41.4	5.14	27767	1	1	1	1126.89	3377.65	3	3376.64	1.0081	0	24.3	0.017	K	TPANQAISMIDGPAPDGYPIINYEYAIVNNR	Q				Cmpd 24077, AutoMSn(1126.8899), 119.4 min (id=281475010809657)	emPAI	0.78
11	1	I6X2I8	Lactate dehydrogenase OS=Mycobacterium tuberculosis (strain ATCC 25618 / H37Rv) GN=LH57_10200 PE=4 SV=1	1160	45541	58	56	11	11	45.4	9.75	9980	1	1	1	585.847	1169.68	2	1169.68	0.0033	0	55.61	1.3e-05	R	LGAALTIQDLR	R				Cmpd 8062, AutoMSn(585.8473), 46.4 min (id=281475010793642)
11	1	I6X2I8	Lactate dehydrogenase OS=Mycobacterium tuberculosis (strain ATCC 25618 / H37Rv) GN=LH57_10200 PE=4 SV=1	1160	45541	58	56	11	11	45.4	9.75	9981	1	1	1	585.848	1169.68	2	1169.68	0.0044	0	42.93	0.00025	R	LGAALTIQDLR	R				Cmpd 7998, AutoMSn(585.8479), 46.1 min (id=281475010793578)
11	1	I6X2I8	Lactate dehydrogenase OS=Mycobacterium tuberculosis (strain ATCC 25618 / H37Rv) GN=LH57_10200 PE=4 SV=1	1160	45541	58	56	11	11	45.4	9.75	10528	1	1	1	606.869	1211.72	2	1211.72	-0.001	0	16.72	0.11	R	AIEILQTGVIR	T				Cmpd 9906, AutoMSn(606.8687), 53.7 min (id=281475010795486)
11	1	I6X2I8	Lactate dehydrogenase OS=Mycobacterium tuberculosis (strain ATCC 25618 / H37Rv) GN=LH57_10200 PE=4 SV=1	1160	45541	58	56	11	11	45.4	9.75	10529	1	1	1	606.87	1211.73	2	1211.72	0.0022	0	59.82	4.5e-06	R	AIEILQTGVIR	T				Cmpd 9660, AutoMSn(606.8702), 52.7 min (id=281475010795240)
11	1	I6X2I8	Lactate dehydrogenase OS=Mycobacterium tuberculosis (strain ATCC 25618 / H37Rv) GN=LH57_10200 PE=4 SV=1	1160	45541	58	56	11	11	45.4	9.75	10530	1	1	1	606.87	1211.73	2	1211.72	0.0025	0	37.48	0.00077	R	AIEILQTGVIR	T				Cmpd 9794, AutoMSn(606.8704), 53.2 min (id=281475010795374)
11	1	I6X2I8	Lactate dehydrogenase OS=Mycobacterium tuberculosis (strain ATCC 25618 / H37Rv) GN=LH57_10200 PE=4 SV=1	1160	45541	58	56	11	11	45.4	9.75	10531	1	1	1	606.87	1211.73	2	1211.72	0.0028	0	56.12	1.1e-05	R	AIEILQTGVIR	T				Cmpd 9536, AutoMSn(606.8706), 52.2 min (id=281475010795116)
11	1	I6X2I8	Lactate dehydrogenase OS=Mycobacterium tuberculosis (strain ATCC 25618 / H37Rv) GN=LH57_10200 PE=4 SV=1	1160	45541	58	56	11	11	45.4	9.75	10532	1	1	1	606.872	1211.73	2	1211.72	0.0052	0	55.98	1.1e-05	R	AIEILQTGVIR	T				Cmpd 9728, AutoMSn(606.8718), 53.0 min (id=281475010795308)
11	1	I6X2I8	Lactate dehydrogenase OS=Mycobacterium tuberculosis (strain ATCC 25618 / H37Rv) GN=LH57_10200 PE=4 SV=1	1160	45541	58	56	11	11	45.4	9.75	10533	1	1	1	606.872	1211.73	2	1211.72	0.0052	0	75.1	1.3e-07	R	AIEILQTGVIR	T				Cmpd 9595, AutoMSn(606.8718), 52.4 min (id=281475010795175)
11	1	I6X2I8	Lactate dehydrogenase OS=Mycobacterium tuberculosis (strain ATCC 25618 / H37Rv) GN=LH57_10200 PE=4 SV=1	1160	45541	58	56	11	11	45.4	9.75	10534	1	1	1	606.872	1211.73	2	1211.72	0.0061	0	22.71	0.022	R	AIEILQTGVIR	T				Cmpd 9475, AutoMSn(606.8722), 51.9 min (id=281475010795055)
11	1	I6X2I8	Lactate dehydrogenase OS=Mycobacterium tuberculosis (strain ATCC 25618 / H37Rv) GN=LH57_10200 PE=4 SV=1	1160	45541	58	56	11	11	45.4	9.75	10812	1	1	1	620.837	1239.66	2	1239.66	-0.001	0	18.15	0.029	R	DIEFHPTILR	D				Cmpd 7394, AutoMSn(620.8373), 43.7 min (id=281475010792974)
11	1	I6X2I8	Lactate dehydrogenase OS=Mycobacterium tuberculosis (strain ATCC 25618 / H37Rv) GN=LH57_10200 PE=4 SV=1	1160	45541	58	56	11	11	45.4	9.75	10814	1	1	1	620.839	1239.66	2	1239.66	0.0018	0	47.61	8.4e-05	R	DIEFHPTILR	D				Cmpd 7196, AutoMSn(620.8387), 42.9 min (id=281475010792776)
11	1	I6X2I8	Lactate dehydrogenase OS=Mycobacterium tuberculosis (strain ATCC 25618 / H37Rv) GN=LH57_10200 PE=4 SV=1	1160	45541	58	56	11	11	45.4	9.75	10815	1	1	1	620.839	1239.66	2	1239.66	0.0023	0	34.4	0.0017	R	DIEFHPTILR	D				Cmpd 7128, AutoMSn(620.8390), 42.7 min (id=281475010792708)
11	1	I6X2I8	Lactate dehydrogenase OS=Mycobacterium tuberculosis (strain ATCC 25618 / H37Rv) GN=LH57_10200 PE=4 SV=1	1160	45541	58	56	11	11	45.4	9.75	10816	1	1	1	620.839	1239.66	2	1239.66	0.0026	0	43.38	0.00022	R	DIEFHPTILR	D				Cmpd 7325, AutoMSn(620.8392), 43.4 min (id=281475010792905)
11	1	I6X2I8	Lactate dehydrogenase OS=Mycobacterium tuberculosis (strain ATCC 25618 / H37Rv) GN=LH57_10200 PE=4 SV=1	1160	45541	58	56	11	11	45.4	9.75	10817	1	1	1	620.839	1239.66	2	1239.66	0.0026	0	53.81	2e-05	R	DIEFHPTILR	D				Cmpd 7262, AutoMSn(620.8392), 43.2 min (id=281475010792842)
11	1	I6X2I8	Lactate dehydrogenase OS=Mycobacterium tuberculosis (strain ATCC 25618 / H37Rv) GN=LH57_10200 PE=4 SV=1	1160	45541	58	56	11	11	45.4	9.75	11434	1	1	1	635.842	1269.67	2	1268.69	0.9782	0	20.17	0.014	R	NGMSIPPALTLR	T				Cmpd 14730, AutoMSn(635.8419), 73.7 min (id=281475010800310)
11	1	I6X2I8	Lactate dehydrogenase OS=Mycobacterium tuberculosis (strain ATCC 25618 / H37Rv) GN=LH57_10200 PE=4 SV=1	1160	45541	58	56	11	11	45.4	9.75	11436	1	1	1	635.846	1269.68	2	1268.69	0.9855	0	32.16	0.0018	R	NGMSIPPALTLR	T				Cmpd 16723, AutoMSn(635.8456), 83.0 min (id=281475010802303)
11	1	I6X2I8	Lactate dehydrogenase OS=Mycobacterium tuberculosis (strain ATCC 25618 / H37Rv) GN=LH57_10200 PE=4 SV=1	1160	45541	58	56	11	11	45.4	9.75	11442	1	1	1	635.847	1269.68	2	1268.69	0.9883	0	17.68	0.047	R	NGMSIPPALTLR	T				Cmpd 16706, AutoMSn(635.8470), 82.9 min (id=281475010802286)
11	1	I6X2I8	Lactate dehydrogenase OS=Mycobacterium tuberculosis (strain ATCC 25618 / H37Rv) GN=LH57_10200 PE=4 SV=1	1160	45541	58	56	11	11	45.4	9.75	11444	1	1	1	635.847	1269.68	2	1268.69	0.9887	0	34.45	0.00086	R	NGMSIPPALTLR	T				Cmpd 16765, AutoMSn(635.8472), 83.1 min (id=281475010802345)
11	1	I6X2I8	Lactate dehydrogenase OS=Mycobacterium tuberculosis (strain ATCC 25618 / H37Rv) GN=LH57_10200 PE=4 SV=1	1160	45541	58	56	11	11	45.4	9.75	11446	1	1	1	635.847	1269.68	2	1268.69	0.9891	0	26.73	0.0031	R	NGMSIPPALTLR	T				Cmpd 16595, AutoMSn(635.8473), 82.3 min (id=281475010802175)
11	1	I6X2I8	Lactate dehydrogenase OS=Mycobacterium tuberculosis (strain ATCC 25618 / H37Rv) GN=LH57_10200 PE=4 SV=1	1160	45541	58	56	11	11	45.4	9.75	11447	1	1	1	635.847	1269.68	2	1268.69	0.9892	0	16.12	0.068	R	NGMSIPPALTLR	T				Cmpd 16783, AutoMSn(635.8474), 83.2 min (id=281475010802363)
11	1	I6X2I8	Lactate dehydrogenase OS=Mycobacterium tuberculosis (strain ATCC 25618 / H37Rv) GN=LH57_10200 PE=4 SV=1	1160	45541	58	56	11	11	45.4	9.75	11449	1	1	1	635.848	1269.68	2	1268.69	0.9896	0	26.97	0.0061	R	NGMSIPPALTLR	T				Cmpd 16683, AutoMSn(635.8476), 82.8 min (id=281475010802263)
11	1	I6X2I8	Lactate dehydrogenase OS=Mycobacterium tuberculosis (strain ATCC 25618 / H37Rv) GN=LH57_10200 PE=4 SV=1	1160	45541	58	56	11	11	45.4	9.75	11453	1	1	1	635.848	1269.68	2	1268.69	0.9912	0	31.5	0.0011	R	NGMSIPPALTLR	T				Cmpd 16568, AutoMSn(635.8484), 82.2 min (id=281475010802148)
11	1	I6X2I8	Lactate dehydrogenase OS=Mycobacterium tuberculosis (strain ATCC 25618 / H37Rv) GN=LH57_10200 PE=4 SV=1	1160	45541	58	56	11	11	45.4	9.75	11454	1	1	1	635.848	1269.68	2	1268.69	0.9913	0	42.5	0.00011	R	NGMSIPPALTLR	T				Cmpd 16742, AutoMSn(635.8484), 83.0 min (id=281475010802322)
11	1	I6X2I8	Lactate dehydrogenase OS=Mycobacterium tuberculosis (strain ATCC 25618 / H37Rv) GN=LH57_10200 PE=4 SV=1	1160	45541	58	56	11	11	45.4	9.75	11456	1	1	1	635.849	1269.68	2	1268.69	0.9927	0	23.5	0.0082	R	NGMSIPPALTLR	T				Cmpd 16645, AutoMSn(635.8492), 82.6 min (id=281475010802225)
11	1	I6X2I8	Lactate dehydrogenase OS=Mycobacterium tuberculosis (strain ATCC 25618 / H37Rv) GN=LH57_10200 PE=4 SV=1	1160	45541	58	56	11	11	45.4	9.75	15218	1	1	1	743.901	1485.79	2	1485.79	0.0017	0	58.18	3.5e-06	R	LLGVTCLEELSPR	H				Cmpd 15439, AutoMSn(743.9012), 77.0 min (id=281475010801019)
11	1	I6X2I8	Lactate dehydrogenase OS=Mycobacterium tuberculosis (strain ATCC 25618 / H37Rv) GN=LH57_10200 PE=4 SV=1	1160	45541	58	56	11	11	45.4	9.75	15220	1	1	1	743.901	1485.79	2	1485.79	0.002	0	50.35	3.4e-05	R	LLGVTCLEELSPR	H				Cmpd 15488, AutoMSn(743.9013), 77.2 min (id=281475010801068)
11	1	I6X2I8	Lactate dehydrogenase OS=Mycobacterium tuberculosis (strain ATCC 25618 / H37Rv) GN=LH57_10200 PE=4 SV=1	1160	45541	58	56	11	11	45.4	9.75	15221	1	1	1	743.902	1485.79	2	1485.79	0.0038	0	59.01	2.9e-06	R	LLGVTCLEELSPR	H				Cmpd 15381, AutoMSn(743.9022), 76.8 min (id=281475010800961)
11	1	I6X2I8	Lactate dehydrogenase OS=Mycobacterium tuberculosis (strain ATCC 25618 / H37Rv) GN=LH57_10200 PE=4 SV=1	1160	45541	58	56	11	11	45.4	9.75	15222	1	1	1	743.903	1485.79	2	1485.79	0.0056	0	76.55	6.6e-08	R	LLGVTCLEELSPR	H				Cmpd 15260, AutoMSn(743.9031), 76.3 min (id=281475010800840)
11	1	I6X2I8	Lactate dehydrogenase OS=Mycobacterium tuberculosis (strain ATCC 25618 / H37Rv) GN=LH57_10200 PE=4 SV=1	1160	45541	58	56	11	11	45.4	9.75	15223	1	1	1	743.903	1485.79	2	1485.79	0.0057	0	35.84	0.00063	R	LLGVTCLEELSPR	H				Cmpd 15502, AutoMSn(743.9032), 77.3 min (id=281475010801082)
11	1	I6X2I8	Lactate dehydrogenase OS=Mycobacterium tuberculosis (strain ATCC 25618 / H37Rv) GN=LH57_10200 PE=4 SV=1	1160	45541	58	56	11	11	45.4	9.75	15224	1	1	1	743.903	1485.79	2	1485.79	0.0059	0	67.32	4.9e-07	R	LLGVTCLEELSPR	H				Cmpd 15320, AutoMSn(743.9032), 76.5 min (id=281475010800900)
11	1	I6X2I8	Lactate dehydrogenase OS=Mycobacterium tuberculosis (strain ATCC 25618 / H37Rv) GN=LH57_10200 PE=4 SV=1	1160	45541	58	56	11	11	45.4	9.75	15226	1	1	1	743.906	1485.8	2	1485.79	0.0112	0	26.95	0.003	R	LLGVTCLEELSPR	H				Cmpd 15535, AutoMSn(743.9059), 77.4 min (id=281475010801115)
11	1	I6X2I8	Lactate dehydrogenase OS=Mycobacterium tuberculosis (strain ATCC 25618 / H37Rv) GN=LH57_10200 PE=4 SV=1	1160	45541	58	56	11	11	45.4	9.75	18056	1	1	1	821.405	1640.8	2	1640.8	-0.0018	0	35.2	0.0014	R	AYLYGLMAGGEAGVNR	A				Cmpd 10362, AutoMSn(821.4054), 55.5 min (id=281475010795942)
11	1	I6X2I8	Lactate dehydrogenase OS=Mycobacterium tuberculosis (strain ATCC 25618 / H37Rv) GN=LH57_10200 PE=4 SV=1	1160	45541	58	56	11	11	45.4	9.75	18065	1	1	1	821.408	1640.8	2	1640.8	0.0033	0	54.21	8.3e-06	R	AYLYGLMAGGEAGVNR	A				Cmpd 10492, AutoMSn(821.4079), 56.0 min (id=281475010796072)
11	1	I6X2I8	Lactate dehydrogenase OS=Mycobacterium tuberculosis (strain ATCC 25618 / H37Rv) GN=LH57_10200 PE=4 SV=1	1160	45541	58	56	11	11	45.4	9.75	18066	1	1	1	821.408	1640.8	2	1640.8	0.0034	0	40.26	0.00017	R	AYLYGLMAGGEAGVNR	A				Cmpd 10560, AutoMSn(821.4080), 56.2 min (id=281475010796140)
11	1	I6X2I8	Lactate dehydrogenase OS=Mycobacterium tuberculosis (strain ATCC 25618 / H37Rv) GN=LH57_10200 PE=4 SV=1	1160	45541	58	56	11	11	45.4	9.75	18067	1	1	1	821.408	1640.8	2	1640.8	0.004	0	54.68	7.5e-06	R	AYLYGLMAGGEAGVNR	A				Cmpd 10427, AutoMSn(821.4083), 55.7 min (id=281475010796007)
11	1	I6X2I8	Lactate dehydrogenase OS=Mycobacterium tuberculosis (strain ATCC 25618 / H37Rv) GN=LH57_10200 PE=4 SV=1	1160	45541	58	56	11	11	45.4	9.75	21778	1	1	1	935.927	1869.84	2	1869.84	0.0003	0	30.34	0.0016	R	AAFDYADGGAEDELSIAR	A				Cmpd 11993, AutoMSn(935.9265), 62.0 min (id=281475010797573)
11	1	I6X2I8	Lactate dehydrogenase OS=Mycobacterium tuberculosis (strain ATCC 25618 / H37Rv) GN=LH57_10200 PE=4 SV=1	1160	45541	58	56	11	11	45.4	9.75	21779	1	1	1	935.928	1869.84	2	1869.84	0.0029	0	42.56	0.0001	R	AAFDYADGGAEDELSIAR	A				Cmpd 11790, AutoMSn(935.9278), 61.2 min (id=281475010797370)
11	1	I6X2I8	Lactate dehydrogenase OS=Mycobacterium tuberculosis (strain ATCC 25618 / H37Rv) GN=LH57_10200 PE=4 SV=1	1160	45541	58	56	11	11	45.4	9.75	21780	1	1	1	935.929	1869.84	2	1869.84	0.0054	0	32.91	0.0011	R	AAFDYADGGAEDELSIAR	A				Cmpd 11916, AutoMSn(935.9290), 61.7 min (id=281475010797496)
11	1	I6X2I8	Lactate dehydrogenase OS=Mycobacterium tuberculosis (strain ATCC 25618 / H37Rv) GN=LH57_10200 PE=4 SV=1	1160	45541	58	56	11	11	45.4	9.75	21789	1	1	1	936.429	1870.84	2	1869.84	1.0063	0	37.84	0.00036	R	AAFDYADGGAEDELSIAR	A				Cmpd 11853, AutoMSn(936.4295), 61.5 min (id=281475010797433)
11	1	I6X2I8	Lactate dehydrogenase OS=Mycobacterium tuberculosis (strain ATCC 25618 / H37Rv) GN=LH57_10200 PE=4 SV=1	1160	45541	58	56	11	11	45.4	9.75	23109	1	1	1	664.02	1989.04	3	1989.03	0.0057	0	41.42	0.00013	R	DLAPLLQFNRPQFDTSK	R				Cmpd 15954, AutoMSn(664.0198), 79.4 min (id=281475010801534)
11	1	I6X2I8	Lactate dehydrogenase OS=Mycobacterium tuberculosis (strain ATCC 25618 / H37Rv) GN=LH57_10200 PE=4 SV=1	1160	45541	58	56	11	11	45.4	9.75	23111	1	1	1	664.021	1989.04	3	1989.03	0.0096	0	24.65	0.0049	R	DLAPLLQFNRPQFDTSK	R				Cmpd 16002, AutoMSn(664.0211), 79.6 min (id=281475010801582)
11	1	I6X2I8	Lactate dehydrogenase OS=Mycobacterium tuberculosis (strain ATCC 25618 / H37Rv) GN=LH57_10200 PE=4 SV=1	1160	45541	58	56	11	11	45.4	9.75	23112	1	1	1	995.529	1989.04	2	1989.03	0.0105	0	33.16	0.0018	R	DLAPLLQFNRPQFDTSK	R				Cmpd 16039, AutoMSn(995.5285), 79.8 min (id=281475010801619)
11	1	I6X2I8	Lactate dehydrogenase OS=Mycobacterium tuberculosis (strain ATCC 25618 / H37Rv) GN=LH57_10200 PE=4 SV=1	1160	45541	58	56	11	11	45.4	9.75	23113	1	1	1	664.021	1989.04	3	1989.03	0.0107	0	29.74	0.0016	R	DLAPLLQFNRPQFDTSK	R				Cmpd 15942, AutoMSn(664.0215), 79.3 min (id=281475010801522)
11	1	I6X2I8	Lactate dehydrogenase OS=Mycobacterium tuberculosis (strain ATCC 25618 / H37Rv) GN=LH57_10200 PE=4 SV=1	1160	45541	58	56	11	11	45.4	9.75	23114	1	1	1	995.529	1989.04	2	1989.03	0.0112	0	26.09	0.0038	R	DLAPLLQFNRPQFDTSK	R				Cmpd 15988, AutoMSn(995.5289), 79.6 min (id=281475010801568)
11	1	I6X2I8	Lactate dehydrogenase OS=Mycobacterium tuberculosis (strain ATCC 25618 / H37Rv) GN=LH57_10200 PE=4 SV=1	1160	45541	58	56	11	11	45.4	9.75	23117	1	1	1	995.532	1989.05	2	1989.03	0.0166	0	33.01	0.0011	R	DLAPLLQFNRPQFDTSK	R				Cmpd 15934, AutoMSn(995.5316), 79.3 min (id=281475010801514)
11	1	I6X2I8	Lactate dehydrogenase OS=Mycobacterium tuberculosis (strain ATCC 25618 / H37Rv) GN=LH57_10200 PE=4 SV=1	1160	45541	58	56	11	11	45.4	9.75	23716	1	1	1	1030.55	2059.09	2	2059.08	0.0078	0	16.5	0.028	R	VAAAGFDTMLVTVDVPVAGAR	L				Cmpd 21845, AutoMSn(1030.5499), 107.1 min (id=281475010807425)
11	1	I6X2I8	Lactate dehydrogenase OS=Mycobacterium tuberculosis (strain ATCC 25618 / H37Rv) GN=LH57_10200 PE=4 SV=1	1160	45541	58	56	11	11	45.4	9.75	23718	1	1	1	1030.56	2059.1	2	2059.08	0.0249	0	54.33	8e-06	R	VAAAGFDTMLVTVDVPVAGAR	L				Cmpd 21793, AutoMSn(1030.5583), 106.9 min (id=281475010807373)
11	1	I6X2I8	Lactate dehydrogenase OS=Mycobacterium tuberculosis (strain ATCC 25618 / H37Rv) GN=LH57_10200 PE=4 SV=1	1160	45541	58	56	11	11	45.4	9.75	27365	1	1	1	995.536	2983.59	3	2982.58	1.0021	0	26.94	0.0092	R	AAAAAGIPFSLSTLATCAIEDLVIAVPQGR	K				Cmpd 27846, AutoMSn(995.5363), 138.9 min (id=281475010813426)
11	1	I6X2I8	Lactate dehydrogenase OS=Mycobacterium tuberculosis (strain ATCC 25618 / H37Rv) GN=LH57_10200 PE=4 SV=1	1160	45541	58	56	11	11	45.4	9.75	27366	1	1	1	995.54	2983.6	3	2982.58	1.0133	0	32.87	0.0021	R	AAAAAGIPFSLSTLATCAIEDLVIAVPQGR	K				Cmpd 25698, AutoMSn(995.5400), 128.9 min (id=281475010811278)
11	1	I6X2I8	Lactate dehydrogenase OS=Mycobacterium tuberculosis (strain ATCC 25618 / H37Rv) GN=LH57_10200 PE=4 SV=1	1160	45541	58	56	11	11	45.4	9.75	27467	1	1	1	1025.53	3073.56	3	3073.57	-0.0057	0	15.07	0.039	R	DVTTVCAGWNVLGQPTVLPFGIAPTGFTR	L				Cmpd 25521, AutoMSn(1025.5286), 127.5 min (id=281475010811101)
11	1	I6X2I8	Lactate dehydrogenase OS=Mycobacterium tuberculosis (strain ATCC 25618 / H37Rv) GN=LH57_10200 PE=4 SV=1	1160	45541	58	56	11	11	45.4	9.75	27470	1	1	1	1025.53	3073.57	3	3073.57	0.0053	0	24.94	0.0046	R	DVTTVCAGWNVLGQPTVLPFGIAPTGFTR	L				Cmpd 25514, AutoMSn(1025.5322), 127.5 min (id=281475010811094)
11	1	I6X2I8	Lactate dehydrogenase OS=Mycobacterium tuberculosis (strain ATCC 25618 / H37Rv) GN=LH57_10200 PE=4 SV=1	1160	45541	58	56	11	11	45.4	9.75	27471	1	1	1	1025.53	3073.58	3	3073.57	0.0071	0	23.54	0.0062	R	DVTTVCAGWNVLGQPTVLPFGIAPTGFTR	L				Cmpd 25515, AutoMSn(1025.5329), 127.5 min (id=281475010811095)
11	1	I6X2I8	Lactate dehydrogenase OS=Mycobacterium tuberculosis (strain ATCC 25618 / H37Rv) GN=LH57_10200 PE=4 SV=1	1160	45541	58	56	11	11	45.4	9.75	27472	1	1	1	1025.53	3073.58	3	3073.57	0.0126	0	19.26	0.018	R	DVTTVCAGWNVLGQPTVLPFGIAPTGFTR	L				Cmpd 25522, AutoMSn(1025.5347), 127.5 min (id=281475010811102)
11	1	I6X2I8	Lactate dehydrogenase OS=Mycobacterium tuberculosis (strain ATCC 25618 / H37Rv) GN=LH57_10200 PE=4 SV=1	1160	45541	58	56	11	11	45.4	9.75	27473	1	1	1	1025.54	3073.59	3	3073.57	0.0166	0	24.97	0.0046	R	DVTTVCAGWNVLGQPTVLPFGIAPTGFTR	L				Cmpd 25507, AutoMSn(1025.5360), 127.4 min (id=281475010811087)
11	1	I6X2I8	Lactate dehydrogenase OS=Mycobacterium tuberculosis (strain ATCC 25618 / H37Rv) GN=LH57_10200 PE=4 SV=1	1160	45541	58	56	11	11	45.4	9.75	27474	1	1	1	1025.54	3073.59	3	3073.57	0.0254	0	16.65	0.031	R	DVTTVCAGWNVLGQPTVLPFGIAPTGFTR	L				Cmpd 25504, AutoMSn(1025.5390), 127.4 min (id=281475010811084)
11	1	I6X2I8	Lactate dehydrogenase OS=Mycobacterium tuberculosis (strain ATCC 25618 / H37Rv) GN=LH57_10200 PE=4 SV=1	1160	45541	58	56	11	11	45.4	9.75	27475	1	1	1	1025.54	3073.6	3	3073.57	0.0261	0	18.82	0.024	R	DVTTVCAGWNVLGQPTVLPFGIAPTGFTR	L				Cmpd 25500, AutoMSn(1025.5392), 127.4 min (id=281475010811080)
11	1	I6X2I8	Lactate dehydrogenase OS=Mycobacterium tuberculosis (strain ATCC 25618 / H37Rv) GN=LH57_10200 PE=4 SV=1	1160	45541	58	56	11	11	45.4	9.75	27476	1	1	1	1025.54	3073.6	3	3073.57	0.0261	0	16.02	0.031	R	DVTTVCAGWNVLGQPTVLPFGIAPTGFTR	L				Cmpd 25517, AutoMSn(1025.5391), 127.5 min (id=281475010811097)
11	1	I6X2I8	Lactate dehydrogenase OS=Mycobacterium tuberculosis (strain ATCC 25618 / H37Rv) GN=LH57_10200 PE=4 SV=1	1160	45541	58	56	11	11	45.4	9.75	27481	1	1	1	1025.87	3074.58	3	3073.57	1.0127	0	15.81	0.051	R	DVTTVCAGWNVLGQPTVLPFGIAPTGFTR	L				Cmpd 25510, AutoMSn(1025.8681), 127.4 min (id=281475010811090)	emPAI	1.32
12	1	I6YC25	Molecular chaperone GroEL OS=Mycobacterium tuberculosis (strain ATCC 25618 / H37Rv) GN=groEL PE=3 SV=1	1122	55843	47	45	12	12	39.9	4.98	9364	1	1	1	565.315	1128.62	2	1128.61	0.0022	0	37.02	0.00083	R	EVGLEVLGSAR	R				Cmpd 5595, AutoMSn(565.3153), 36.7 min (id=281475010791175)
12	1	I6YC25	Molecular chaperone GroEL OS=Mycobacterium tuberculosis (strain ATCC 25618 / H37Rv) GN=groEL PE=3 SV=1	1122	55843	47	45	12	12	39.9	4.98	9366	1	1	1	565.316	1128.62	2	1128.61	0.003	0	51.29	5.8e-05	R	EVGLEVLGSAR	R				Cmpd 5525, AutoMSn(565.3158), 36.4 min (id=281475010791105)
12	1	I6YC25	Molecular chaperone GroEL OS=Mycobacterium tuberculosis (strain ATCC 25618 / H37Rv) GN=groEL PE=3 SV=1	1122	55843	47	45	12	12	39.9	4.98	9389	1	1	1	565.818	1129.62	2	1128.61	1.0083	0	37.23	0.0015	R	EVGLEVLGSAR	R				Cmpd 5454, AutoMSn(565.8183), 36.1 min (id=281475010791034)
12	1	I6YC25	Molecular chaperone GroEL OS=Mycobacterium tuberculosis (strain ATCC 25618 / H37Rv) GN=groEL PE=3 SV=1	1122	55843	47	45	12	12	39.9	4.98	14521	1	1	1	719.432	1436.85	2	1436.85	-0.0004	0	16.25	0.046	K	ISSLPDLLPLLEK	V				Cmpd 23468, AutoMSn(719.4316), 116.5 min (id=281475010809048)
12	1	I6YC25	Molecular chaperone GroEL OS=Mycobacterium tuberculosis (strain ATCC 25618 / H37Rv) GN=groEL PE=3 SV=1	1122	55843	47	45	12	12	39.9	4.98	14522	1	1	1	719.432	1436.85	2	1436.85	0.0002	0	25.48	0.0057	K	ISSLPDLLPLLEK	V				Cmpd 23475, AutoMSn(719.4319), 116.6 min (id=281475010809055)
12	1	I6YC25	Molecular chaperone GroEL OS=Mycobacterium tuberculosis (strain ATCC 25618 / H37Rv) GN=groEL PE=3 SV=1	1122	55843	47	45	12	12	39.9	4.98	14524	1	1	1	719.433	1436.85	2	1436.85	0.003	0	22.46	0.011	K	ISSLPDLLPLLEK	V				Cmpd 23449, AutoMSn(719.4333), 116.4 min (id=281475010809029)
12	1	I6YC25	Molecular chaperone GroEL OS=Mycobacterium tuberculosis (strain ATCC 25618 / H37Rv) GN=groEL PE=3 SV=1	1122	55843	47	45	12	12	39.9	4.98	14525	1	1	1	719.433	1436.85	2	1436.85	0.0031	0	42.49	0.00011	K	ISSLPDLLPLLEK	V				Cmpd 23408, AutoMSn(719.4333), 116.2 min (id=281475010808988)
12	1	I6YC25	Molecular chaperone GroEL OS=Mycobacterium tuberculosis (strain ATCC 25618 / H37Rv) GN=groEL PE=3 SV=1	1122	55843	47	45	12	12	39.9	4.98	14528	1	1	1	719.433	1436.85	2	1436.85	0.0035	0	23.39	0.008	K	ISSLPDLLPLLEK	V				Cmpd 23382, AutoMSn(719.4336), 116.1 min (id=281475010808962)
12	1	I6YC25	Molecular chaperone GroEL OS=Mycobacterium tuberculosis (strain ATCC 25618 / H37Rv) GN=groEL PE=3 SV=1	1122	55843	47	45	12	12	39.9	4.98	14529	1	1	1	719.433	1436.85	2	1436.85	0.0035	0	34.1	0.00068	K	ISSLPDLLPLLEK	V				Cmpd 23431, AutoMSn(719.4335), 116.3 min (id=281475010809011)
12	1	I6YC25	Molecular chaperone GroEL OS=Mycobacterium tuberculosis (strain ATCC 25618 / H37Rv) GN=groEL PE=3 SV=1	1122	55843	47	45	12	12	39.9	4.98	14530	1	1	1	719.434	1436.85	2	1436.85	0.0036	0	25.08	0.0054	K	ISSLPDLLPLLEK	V				Cmpd 23458, AutoMSn(719.4336), 116.5 min (id=281475010809038)
12	1	I6YC25	Molecular chaperone GroEL OS=Mycobacterium tuberculosis (strain ATCC 25618 / H37Rv) GN=groEL PE=3 SV=1	1122	55843	47	45	12	12	39.9	4.98	14532	1	1	1	719.434	1436.85	2	1436.85	0.0042	0	24.56	0.0061	K	ISSLPDLLPLLEK	V				Cmpd 23394, AutoMSn(719.4339), 116.2 min (id=281475010808974)
12	1	I6YC25	Molecular chaperone GroEL OS=Mycobacterium tuberculosis (strain ATCC 25618 / H37Rv) GN=groEL PE=3 SV=1	1122	55843	47	45	12	12	39.9	4.98	14533	1	1	1	719.435	1436.85	2	1436.85	0.0057	0	20.29	0.016	K	ISSLPDLLPLLEK	V				Cmpd 23374, AutoMSn(719.4346), 116.0 min (id=281475010808954)
12	1	I6YC25	Molecular chaperone GroEL OS=Mycobacterium tuberculosis (strain ATCC 25618 / H37Rv) GN=groEL PE=3 SV=1	1122	55843	47	45	12	12	39.9	4.98	14535	1	1	1	719.435	1436.86	2	1436.85	0.0062	0	42.92	7.9e-05	K	ISSLPDLLPLLEK	V				Cmpd 23439, AutoMSn(719.4349), 116.4 min (id=281475010809019)
12	1	I6YC25	Molecular chaperone GroEL OS=Mycobacterium tuberculosis (strain ATCC 25618 / H37Rv) GN=groEL PE=3 SV=1	1122	55843	47	45	12	12	39.9	4.98	14539	1	1	1	719.436	1436.86	2	1436.85	0.0086	0	36.67	0.00034	K	ISSLPDLLPLLEK	V				Cmpd 23400, AutoMSn(719.4361), 116.2 min (id=281475010808980)
12	1	I6YC25	Molecular chaperone GroEL OS=Mycobacterium tuberculosis (strain ATCC 25618 / H37Rv) GN=groEL PE=3 SV=1	1122	55843	47	45	12	12	39.9	4.98	14541	1	1	1	719.436	1436.86	2	1436.85	0.0093	0	19.53	0.017	K	ISSLPDLLPLLEK	V				Cmpd 23377, AutoMSn(719.4364), 116.1 min (id=281475010808957)
12	1	I6YC25	Molecular chaperone GroEL OS=Mycobacterium tuberculosis (strain ATCC 25618 / H37Rv) GN=groEL PE=3 SV=1	1122	55843	47	45	12	12	39.9	4.98	14542	1	1	1	719.437	1436.86	2	1436.85	0.0099	0	40.12	0.00015	K	ISSLPDLLPLLEK	V				Cmpd 23422, AutoMSn(719.4367), 116.3 min (id=281475010809002)
12	1	I6YC25	Molecular chaperone GroEL OS=Mycobacterium tuberculosis (strain ATCC 25618 / H37Rv) GN=groEL PE=3 SV=1	1122	55843	47	45	12	12	39.9	4.98	15266	1	1	1	746.356	1490.7	2	1490.69	0.0042	0	34.57	0.001	R	DEQIGDLVGEAMSK	V				Cmpd 13188, AutoMSn(746.3555), 67.1 min (id=281475010798768)
12	1	I6YC25	Molecular chaperone GroEL OS=Mycobacterium tuberculosis (strain ATCC 25618 / H37Rv) GN=groEL PE=3 SV=1	1122	55843	47	45	12	12	39.9	4.98	15267	1	1	1	746.356	1490.7	2	1490.69	0.0055	0	34.78	0.0012	R	DEQIGDLVGEAMSK	V				Cmpd 13226, AutoMSn(746.3561), 67.2 min (id=281475010798806)
12	1	I6YC25	Molecular chaperone GroEL OS=Mycobacterium tuberculosis (strain ATCC 25618 / H37Rv) GN=groEL PE=3 SV=1	1122	55843	47	45	12	12	39.9	4.98	16404	1	1	1	774.979	1547.94	2	1547.94	0.0024	0	58.21	1.5e-06	R	LVAAGVNPIALGVGIGK	A				Cmpd 16494, AutoMSn(774.9784), 81.9 min (id=281475010802074)
12	1	I6YC25	Molecular chaperone GroEL OS=Mycobacterium tuberculosis (strain ATCC 25618 / H37Rv) GN=groEL PE=3 SV=1	1122	55843	47	45	12	12	39.9	4.98	16405	1	1	1	774.979	1547.94	2	1547.94	0.0028	0	23.73	0.0042	R	LVAAGVNPIALGVGIGK	A				Cmpd 16381, AutoMSn(774.9786), 81.4 min (id=281475010801961)
12	1	I6YC25	Molecular chaperone GroEL OS=Mycobacterium tuberculosis (strain ATCC 25618 / H37Rv) GN=groEL PE=3 SV=1	1122	55843	47	45	12	12	39.9	4.98	16406	1	1	1	774.979	1547.94	2	1547.94	0.0032	0	38.95	0.00013	R	LVAAGVNPIALGVGIGK	A				Cmpd 16544, AutoMSn(774.9788), 82.1 min (id=281475010802124)
12	1	I6YC25	Molecular chaperone GroEL OS=Mycobacterium tuberculosis (strain ATCC 25618 / H37Rv) GN=groEL PE=3 SV=1	1122	55843	47	45	12	12	39.9	4.98	16407	1	1	1	774.979	1547.94	2	1547.94	0.0042	0	51.89	6.5e-06	R	LVAAGVNPIALGVGIGK	A				Cmpd 16438, AutoMSn(774.9793), 81.6 min (id=281475010802018)
12	1	I6YC25	Molecular chaperone GroEL OS=Mycobacterium tuberculosis (strain ATCC 25618 / H37Rv) GN=groEL PE=3 SV=1	1122	55843	47	45	12	12	39.9	4.98	16636	1	1	1	781.401	1560.79	2	1560.79	-0.0028	0	18.67	0.018	K	AFGGPTVTNDGVTVAR	E				Cmpd 3858, AutoMSn(781.4007), 30.0 min (id=281475010789438)
12	1	I6YC25	Molecular chaperone GroEL OS=Mycobacterium tuberculosis (strain ATCC 25618 / H37Rv) GN=groEL PE=3 SV=1	1122	55843	47	45	12	12	39.9	4.98	16639	1	1	1	781.403	1560.79	2	1560.79	0.0012	0	45.24	5.7e-05	K	AFGGPTVTNDGVTVAR	E				Cmpd 3786, AutoMSn(781.4027), 29.7 min (id=281475010789366)
12	1	I6YC25	Molecular chaperone GroEL OS=Mycobacterium tuberculosis (strain ATCC 25618 / H37Rv) GN=groEL PE=3 SV=1	1122	55843	47	45	12	12	39.9	4.98	16640	1	1	1	781.403	1560.79	2	1560.79	0.0019	0	44.86	6.2e-05	K	AFGGPTVTNDGVTVAR	E				Cmpd 3718, AutoMSn(781.4031), 29.4 min (id=281475010789298)
12	1	I6YC25	Molecular chaperone GroEL OS=Mycobacterium tuberculosis (strain ATCC 25618 / H37Rv) GN=groEL PE=3 SV=1	1122	55843	47	45	12	12	39.9	4.98	17878	1	1	1	815.958	1629.9	2	1629.9	0.0008	0	31.52	0.0011	R	MVLTTETVVVDKPAK	A				Cmpd 2640, AutoMSn(815.9582), 25.2 min (id=281475010788220)
12	1	I6YC25	Molecular chaperone GroEL OS=Mycobacterium tuberculosis (strain ATCC 25618 / H37Rv) GN=groEL PE=3 SV=1	1122	55843	47	45	12	12	39.9	4.98	17879	1	1	1	815.958	1629.9	2	1629.9	0.0013	0	54.38	8e-06	R	MVLTTETVVVDKPAK	A				Cmpd 2704, AutoMSn(815.9585), 25.5 min (id=281475010788284)
12	1	I6YC25	Molecular chaperone GroEL OS=Mycobacterium tuberculosis (strain ATCC 25618 / H37Rv) GN=groEL PE=3 SV=1	1122	55843	47	45	12	12	39.9	4.98	20017	1	1	1	879.468	1756.92	2	1756.92	0.0008	0	98.47	7.9e-10	K	AADAVSEALLASATPVSGK	T				Cmpd 12750, AutoMSn(879.4680), 65.2 min (id=281475010798330)
12	1	I6YC25	Molecular chaperone GroEL OS=Mycobacterium tuberculosis (strain ATCC 25618 / H37Rv) GN=groEL PE=3 SV=1	1122	55843	47	45	12	12	39.9	4.98	20021	1	1	1	879.47	1756.93	2	1756.92	0.0047	0	91.35	4.3e-09	K	AADAVSEALLASATPVSGK	T				Cmpd 12803, AutoMSn(879.4700), 65.4 min (id=281475010798383)
12	1	I6YC25	Molecular chaperone GroEL OS=Mycobacterium tuberculosis (strain ATCC 25618 / H37Rv) GN=groEL PE=3 SV=1	1122	55843	47	45	12	12	39.9	4.98	20022	1	1	1	879.47	1756.93	2	1756.92	0.0048	0	66.85	5.4e-07	K	AADAVSEALLASATPVSGK	T				Cmpd 12869, AutoMSn(879.4700), 65.7 min (id=281475010798449)
12	1	I6YC25	Molecular chaperone GroEL OS=Mycobacterium tuberculosis (strain ATCC 25618 / H37Rv) GN=groEL PE=3 SV=1	1122	55843	47	45	12	12	39.9	4.98	20023	1	1	1	879.471	1756.93	2	1756.92	0.0067	0	98.31	8.7e-10	K	AADAVSEALLASATPVSGK	T				Cmpd 12724, AutoMSn(879.4709), 65.1 min (id=281475010798304)
12	1	I6YC25	Molecular chaperone GroEL OS=Mycobacterium tuberculosis (strain ATCC 25618 / H37Rv) GN=groEL PE=3 SV=1	1122	55843	47	45	12	12	39.9	4.98	20024	1	1	1	879.471	1756.93	2	1756.92	0.007	0	89.18	5.9e-09	K	AADAVSEALLASATPVSGK	T				Cmpd 12665, AutoMSn(879.4712), 64.8 min (id=281475010798245)
12	1	I6YC25	Molecular chaperone GroEL OS=Mycobacterium tuberculosis (strain ATCC 25618 / H37Rv) GN=groEL PE=3 SV=1	1122	55843	47	45	12	12	39.9	4.98	20059	1	1	1	880.424	1758.83	2	1758.84	-0.0058	0	31.23	0.0012	K	DDTVIVDGGGTAEAVANR	A				Cmpd 5490, AutoMSn(880.4236), 36.3 min (id=281475010791070)
12	1	I6YC25	Molecular chaperone GroEL OS=Mycobacterium tuberculosis (strain ATCC 25618 / H37Rv) GN=groEL PE=3 SV=1	1122	55843	47	45	12	12	39.9	4.98	22708	1	1	1	972.996	1943.98	2	1943.97	0.0054	0	52.87	1.1e-05	R	EIELEDPFEDLGAQLVK	S				Cmpd 24013, AutoMSn(972.9963), 119.1 min (id=281475010809593)
12	1	I6YC25	Molecular chaperone GroEL OS=Mycobacterium tuberculosis (strain ATCC 25618 / H37Rv) GN=groEL PE=3 SV=1	1122	55843	47	45	12	12	39.9	4.98	22709	1	1	1	972.998	1943.98	2	1943.97	0.0087	0	33.06	0.00079	R	EIELEDPFEDLGAQLVK	S				Cmpd 23994, AutoMSn(972.9980), 119.0 min (id=281475010809574)
12	1	I6YC25	Molecular chaperone GroEL OS=Mycobacterium tuberculosis (strain ATCC 25618 / H37Rv) GN=groEL PE=3 SV=1	1122	55843	47	45	12	12	39.9	4.98	22710	1	1	1	973.003	1943.99	2	1943.97	0.0185	0	25.69	0.0039	R	EIELEDPFEDLGAQLVK	S				Cmpd 23977, AutoMSn(973.0029), 119.0 min (id=281475010809557)
12	1	I6YC25	Molecular chaperone GroEL OS=Mycobacterium tuberculosis (strain ATCC 25618 / H37Rv) GN=groEL PE=3 SV=1	1122	55843	47	45	12	12	39.9	4.98	23772	1	1	1	1037.55	2073.09	2	2073.1	-0.0025	0	19.34	0.081	K	TNDVAGDGTTTATILAQALIK	G				Cmpd 20734, AutoMSn(1037.5537), 101.6 min (id=281475010806314)
12	1	I6YC25	Molecular chaperone GroEL OS=Mycobacterium tuberculosis (strain ATCC 25618 / H37Rv) GN=groEL PE=3 SV=1	1122	55843	47	45	12	12	39.9	4.98	23774	1	1	1	692.04	2073.1	3	2073.1	0.0038	0	24.24	0.019	K	TNDVAGDGTTTATILAQALIK	G				Cmpd 20736, AutoMSn(692.0403), 101.6 min (id=281475010806316)
12	1	I6YC25	Molecular chaperone GroEL OS=Mycobacterium tuberculosis (strain ATCC 25618 / H37Rv) GN=groEL PE=3 SV=1	1122	55843	47	45	12	12	39.9	4.98	23775	1	1	1	1037.56	2073.1	2	2073.1	0.0075	0	66.27	1.7e-06	K	TNDVAGDGTTTATILAQALIK	G				Cmpd 20700, AutoMSn(1037.5587), 101.5 min (id=281475010806280)
12	1	I6YC25	Molecular chaperone GroEL OS=Mycobacterium tuberculosis (strain ATCC 25618 / H37Rv) GN=groEL PE=3 SV=1	1122	55843	47	45	12	12	39.9	4.98	23776	1	1	1	692.043	2073.11	3	2073.1	0.0112	0	22.01	0.0086	K	TNDVAGDGTTTATILAQALIK	G				Cmpd 20765, AutoMSn(692.0428), 101.8 min (id=281475010806345)
12	1	I6YC25	Molecular chaperone GroEL OS=Mycobacterium tuberculosis (strain ATCC 25618 / H37Rv) GN=groEL PE=3 SV=1	1122	55843	47	45	12	12	39.9	4.98	23777	1	1	1	692.043	2073.11	3	2073.1	0.0134	0	17.74	0.056	K	TNDVAGDGTTTATILAQALIK	G				Cmpd 20693, AutoMSn(692.0435), 101.4 min (id=281475010806273)
12	1	I6YC25	Molecular chaperone GroEL OS=Mycobacterium tuberculosis (strain ATCC 25618 / H37Rv) GN=groEL PE=3 SV=1	1122	55843	47	45	12	12	39.9	4.98	23778	1	1	1	1037.56	2073.11	2	2073.1	0.0158	0	34.88	0.0023	K	TNDVAGDGTTTATILAQALIK	G				Cmpd 20684, AutoMSn(1037.5628), 101.4 min (id=281475010806264)
12	1	I6YC25	Molecular chaperone GroEL OS=Mycobacterium tuberculosis (strain ATCC 25618 / H37Rv) GN=groEL PE=3 SV=1	1122	55843	47	45	12	12	39.9	4.98	8595	1	1	1	1038.06	2074.1	2	2073.1	1.0051	0	29.35	0.0018	K	TNDVAGDGTTTATILAQALIK	G				Cmpd 20656, AutoMSn(1038.0575), 101.3 min (id=281475010806236)
12	1	I6YC25	Molecular chaperone GroEL OS=Mycobacterium tuberculosis (strain ATCC 25618 / H37Rv) GN=groEL PE=3 SV=1	1122	55843	47	45	12	12	39.9	4.98	23816	1	1	1	692.376	2074.11	3	2073.1	1.0104	0	45.68	5.2e-05	K	TNDVAGDGTTTATILAQALIK	G				Cmpd 20659, AutoMSn(692.3759), 101.3 min (id=281475010806239)
12	1	I6YC25	Molecular chaperone GroEL OS=Mycobacterium tuberculosis (strain ATCC 25618 / H37Rv) GN=groEL PE=3 SV=1	1122	55843	47	45	12	12	39.9	4.98	26192	1	1	1	824.442	2470.3	3	2470.29	0.0136	0	30.77	0.0015	K	AFLEDLAVVTGGQVVNPDAGMVLR	E				Cmpd 24412, AutoMSn(824.4415), 121.0 min (id=281475010809992)
12	1	I6YC25	Molecular chaperone GroEL OS=Mycobacterium tuberculosis (strain ATCC 25618 / H37Rv) GN=groEL PE=3 SV=1	1122	55843	47	45	12	12	39.9	4.98	27391	1	1	1	1007.86	3020.56	3	3020.55	0.017	0	17.2	0.024	K	VSELPAGHGLNVNTLSYGDLAADGVIDPVK	V				Cmpd 19625, AutoMSn(1007.8614), 96.7 min (id=281475010805205)
12	1	I6YC25	Molecular chaperone GroEL OS=Mycobacterium tuberculosis (strain ATCC 25618 / H37Rv) GN=groEL PE=3 SV=1	1122	55843	47	45	12	12	39.9	4.98	27392	1	1	1	1007.86	3020.57	3	3020.55	0.0203	0	33.25	0.00076	K	VSELPAGHGLNVNTLSYGDLAADGVIDPVK	V				Cmpd 19621, AutoMSn(1007.8625), 96.7 min (id=281475010805201)	emPAI	1.11
13	1	I6X2E9	Peptide-binding protein OS=Mycobacterium tuberculosis (strain ATCC 25618 / H37Rv) GN=LH57_09975 PE=4 SV=1	1080	17240	36	35	6	6	67.3	4.29	6938	1	1	1	437.773	873.532	2	873.532	-0.0009	0	68.98	4.3e-07	R	LVFLTGPK	Q				Cmpd 4285, AutoMSn(437.7730), 31.6 min (id=281475010789865)
13	1	I6X2E9	Peptide-binding protein OS=Mycobacterium tuberculosis (strain ATCC 25618 / H37Rv) GN=LH57_09975 PE=4 SV=1	1080	17240	36	35	6	6	67.3	4.29	6939	1	1	1	437.774	873.533	2	873.532	0.0008	0	68.67	4.5e-07	R	LVFLTGPK	Q				Cmpd 4427, AutoMSn(437.7739), 32.2 min (id=281475010790007)
13	1	I6X2E9	Peptide-binding protein OS=Mycobacterium tuberculosis (strain ATCC 25618 / H37Rv) GN=LH57_09975 PE=4 SV=1	1080	17240	36	35	6	6	67.3	4.29	6940	1	1	1	437.774	873.533	2	873.532	0.001	0	68.57	4.6e-07	R	LVFLTGPK	Q				Cmpd 4156, AutoMSn(437.7740), 31.1 min (id=281475010789736)
13	1	I6X2E9	Peptide-binding protein OS=Mycobacterium tuberculosis (strain ATCC 25618 / H37Rv) GN=LH57_09975 PE=4 SV=1	1080	17240	36	35	6	6	67.3	4.29	6941	1	1	1	437.775	873.535	2	873.532	0.0022	0	68.94	3.7e-07	R	LVFLTGPK	Q				Cmpd 4354, AutoMSn(437.7746), 31.9 min (id=281475010789934)
13	1	I6X2E9	Peptide-binding protein OS=Mycobacterium tuberculosis (strain ATCC 25618 / H37Rv) GN=LH57_09975 PE=4 SV=1	1080	17240	36	35	6	6	67.3	4.29	6942	1	1	1	437.775	873.535	2	873.532	0.0026	0	68.92	3.7e-07	R	LVFLTGPK	Q				Cmpd 4219, AutoMSn(437.7747), 31.4 min (id=281475010789799)
13	1	I6X2E9	Peptide-binding protein OS=Mycobacterium tuberculosis (strain ATCC 25618 / H37Rv) GN=LH57_09975 PE=4 SV=1	1080	17240	36	35	6	6	67.3	4.29	11740	1	1	1	646.35	1290.69	2	1290.69	-0.0077	0	21.4	0.0098	R	FLLDQAITSAGR	H				Cmpd 11918, AutoMSn(646.3500), 61.7 min (id=281475010797498)
13	1	I6X2E9	Peptide-binding protein OS=Mycobacterium tuberculosis (strain ATCC 25618 / H37Rv) GN=LH57_09975 PE=4 SV=1	1080	17240	36	35	6	6	67.3	4.29	11741	1	1	1	646.351	1290.69	2	1290.69	-0.0057	0	24.52	0.005	R	FLLDQAITSAGR	H				Cmpd 9011, AutoMSn(646.3510), 50.1 min (id=281475010794591)
13	1	I6X2E9	Peptide-binding protein OS=Mycobacterium tuberculosis (strain ATCC 25618 / H37Rv) GN=LH57_09975 PE=4 SV=1	1080	17240	36	35	6	6	67.3	4.29	11742	1	1	1	646.351	1290.69	2	1290.69	-0.0054	0	44.99	6e-05	R	FLLDQAITSAGR	H				Cmpd 11857, AutoMSn(646.3512), 61.5 min (id=281475010797437)
13	1	I6X2E9	Peptide-binding protein OS=Mycobacterium tuberculosis (strain ATCC 25618 / H37Rv) GN=LH57_09975 PE=4 SV=1	1080	17240	36	35	6	6	67.3	4.29	11744	1	1	1	646.352	1290.69	2	1290.69	-0.0032	0	39.51	0.0002	R	FLLDQAITSAGR	H				Cmpd 11729, AutoMSn(646.3523), 61.0 min (id=281475010797309)
13	1	I6X2E9	Peptide-binding protein OS=Mycobacterium tuberculosis (strain ATCC 25618 / H37Rv) GN=LH57_09975 PE=4 SV=1	1080	17240	36	35	6	6	67.3	4.29	11746	1	1	1	646.354	1290.69	2	1290.69	0.0001	0	34.71	0.00056	R	FLLDQAITSAGR	H				Cmpd 10827, AutoMSn(646.3540), 57.3 min (id=281475010796407)
13	1	I6X2E9	Peptide-binding protein OS=Mycobacterium tuberculosis (strain ATCC 25618 / H37Rv) GN=LH57_09975 PE=4 SV=1	1080	17240	36	35	6	6	67.3	4.29	11747	1	1	1	646.355	1290.7	2	1290.69	0.0022	0	25.63	0.0039	R	FLLDQAITSAGR	H				Cmpd 11665, AutoMSn(646.3550), 60.7 min (id=281475010797245)
13	1	I6X2E9	Peptide-binding protein OS=Mycobacterium tuberculosis (strain ATCC 25618 / H37Rv) GN=LH57_09975 PE=4 SV=1	1080	17240	36	35	6	6	67.3	4.29	11748	1	1	1	646.355	1290.7	2	1290.69	0.0023	0	60.97	3.1e-06	R	FLLDQAITSAGR	H				Cmpd 11144, AutoMSn(646.3550), 58.6 min (id=281475010796724)
13	1	I6X2E9	Peptide-binding protein OS=Mycobacterium tuberculosis (strain ATCC 25618 / H37Rv) GN=LH57_09975 PE=4 SV=1	1080	17240	36	35	6	6	67.3	4.29	11749	1	1	1	646.355	1290.7	2	1290.69	0.0029	0	63.52	1.9e-06	R	FLLDQAITSAGR	H				Cmpd 11278, AutoMSn(646.3553), 59.1 min (id=281475010796858)
13	1	I6X2E9	Peptide-binding protein OS=Mycobacterium tuberculosis (strain ATCC 25618 / H37Rv) GN=LH57_09975 PE=4 SV=1	1080	17240	36	35	6	6	67.3	4.29	11750	1	1	1	646.356	1290.7	2	1290.69	0.0032	0	61.33	3.6e-06	R	FLLDQAITSAGR	H				Cmpd 11414, AutoMSn(646.3555), 59.7 min (id=281475010796994)
13	1	I6X2E9	Peptide-binding protein OS=Mycobacterium tuberculosis (strain ATCC 25618 / H37Rv) GN=LH57_09975 PE=4 SV=1	1080	17240	36	35	6	6	67.3	4.29	11751	1	1	1	646.356	1290.7	2	1290.69	0.0033	0	60.88	2e-06	R	FLLDQAITSAGR	H				Cmpd 11080, AutoMSn(646.3555), 58.3 min (id=281475010796660)
13	1	I6X2E9	Peptide-binding protein OS=Mycobacterium tuberculosis (strain ATCC 25618 / H37Rv) GN=LH57_09975 PE=4 SV=1	1080	17240	36	35	6	6	67.3	4.29	11752	1	1	1	646.356	1290.7	2	1290.69	0.0037	0	69.52	3.7e-07	R	FLLDQAITSAGR	H				Cmpd 11210, AutoMSn(646.3557), 58.8 min (id=281475010796790)
13	1	I6X2E9	Peptide-binding protein OS=Mycobacterium tuberculosis (strain ATCC 25618 / H37Rv) GN=LH57_09975 PE=4 SV=1	1080	17240	36	35	6	6	67.3	4.29	11753	1	1	1	646.356	1290.7	2	1290.69	0.0039	0	60.91	1.9e-06	R	FLLDQAITSAGR	H				Cmpd 10889, AutoMSn(646.3558), 57.5 min (id=281475010796469)
13	1	I6X2E9	Peptide-binding protein OS=Mycobacterium tuberculosis (strain ATCC 25618 / H37Rv) GN=LH57_09975 PE=4 SV=1	1080	17240	36	35	6	6	67.3	4.29	11754	1	1	1	646.356	1290.7	2	1290.69	0.0042	0	67.21	1.2e-06	R	FLLDQAITSAGR	H				Cmpd 11345, AutoMSn(646.3560), 59.4 min (id=281475010796925)
13	1	I6X2E9	Peptide-binding protein OS=Mycobacterium tuberculosis (strain ATCC 25618 / H37Rv) GN=LH57_09975 PE=4 SV=1	1080	17240	36	35	6	6	67.3	4.29	11755	1	1	1	646.356	1290.7	2	1290.69	0.0049	0	59.95	2.4e-06	R	FLLDQAITSAGR	H				Cmpd 11479, AutoMSn(646.3563), 59.9 min (id=281475010797059)
13	1	I6X2E9	Peptide-binding protein OS=Mycobacterium tuberculosis (strain ATCC 25618 / H37Rv) GN=LH57_09975 PE=4 SV=1	1080	17240	36	35	6	6	67.3	4.29	11756	1	1	1	646.357	1290.7	2	1290.69	0.0067	0	71.08	2.2e-07	R	FLLDQAITSAGR	H				Cmpd 11015, AutoMSn(646.3573), 58.1 min (id=281475010796595)
13	1	I6X2E9	Peptide-binding protein OS=Mycobacterium tuberculosis (strain ATCC 25618 / H37Rv) GN=LH57_09975 PE=4 SV=1	1080	17240	36	35	6	6	67.3	4.29	11757	1	1	1	646.357	1290.7	2	1290.69	0.0073	0	65.84	6.7e-07	R	FLLDQAITSAGR	H				Cmpd 10950, AutoMSn(646.3576), 57.8 min (id=281475010796530)
13	1	I6X2E9	Peptide-binding protein OS=Mycobacterium tuberculosis (strain ATCC 25618 / H37Rv) GN=LH57_09975 PE=4 SV=1	1080	17240	36	35	6	6	67.3	4.29	19390	1	1	1	858.418	1714.82	2	1714.82	0.0043	0	47.15	9e-05	R	HPDSDIFLDDVTVSR	R				Cmpd 8273, AutoMSn(858.4175), 47.2 min (id=281475010793853)
13	1	I6X2E9	Peptide-binding protein OS=Mycobacterium tuberculosis (strain ATCC 25618 / H37Rv) GN=LH57_09975 PE=4 SV=1	1080	17240	36	35	6	6	67.3	4.29	19391	1	1	1	858.418	1714.82	2	1714.82	0.0046	0	52.03	3e-05	R	HPDSDIFLDDVTVSR	R				Cmpd 8202, AutoMSn(858.4177), 46.9 min (id=281475010793782)
13	1	I6X2E9	Peptide-binding protein OS=Mycobacterium tuberculosis (strain ATCC 25618 / H37Rv) GN=LH57_09975 PE=4 SV=1	1080	17240	36	35	6	6	67.3	4.29	19392	1	1	1	858.418	1714.82	2	1714.82	0.0062	0	27.85	0.008	R	HPDSDIFLDDVTVSR	R				Cmpd 8063, AutoMSn(858.4185), 46.4 min (id=281475010793643)
13	1	I6X2E9	Peptide-binding protein OS=Mycobacterium tuberculosis (strain ATCC 25618 / H37Rv) GN=LH57_09975 PE=4 SV=1	1080	17240	36	35	6	6	67.3	4.29	19394	1	1	1	858.419	1714.82	2	1714.82	0.0076	0	57.49	8.6e-06	R	HPDSDIFLDDVTVSR	R				Cmpd 8132, AutoMSn(858.4192), 46.7 min (id=281475010793712)
13	1	I6X2E9	Peptide-binding protein OS=Mycobacterium tuberculosis (strain ATCC 25618 / H37Rv) GN=LH57_09975 PE=4 SV=1	1080	17240	36	35	6	6	67.3	4.29	19395	1	1	1	858.419	1714.82	2	1714.82	0.0081	0	15.42	0.14	R	HPDSDIFLDDVTVSR	R				Cmpd 8344, AutoMSn(858.4194), 47.5 min (id=281475010793924)
13	1	I6X2E9	Peptide-binding protein OS=Mycobacterium tuberculosis (strain ATCC 25618 / H37Rv) GN=LH57_09975 PE=4 SV=1	1080	17240	36	35	6	6	67.3	4.29	21262	1	1	1	920.969	1839.92	2	1839.92	0.0023	0	17.31	0.024	R	EPVDSAVLANGDEVQIGK	F				Cmpd 8381, AutoMSn(920.9691), 47.6 min (id=281475010793961)
13	1	I6X2E9	Peptide-binding protein OS=Mycobacterium tuberculosis (strain ATCC 25618 / H37Rv) GN=LH57_09975 PE=4 SV=1	1080	17240	36	35	6	6	67.3	4.29	21263	1	1	1	920.97	1839.93	2	1839.92	0.0041	0	28.86	0.002	R	EPVDSAVLANGDEVQIGK	F				Cmpd 8445, AutoMSn(920.9701), 47.9 min (id=281475010794025)
13	1	I6X2E9	Peptide-binding protein OS=Mycobacterium tuberculosis (strain ATCC 25618 / H37Rv) GN=LH57_09975 PE=4 SV=1	1080	17240	36	35	6	6	67.3	4.29	21264	1	1	1	920.971	1839.93	2	1839.92	0.0058	0	18.83	0.017	R	EPVDSAVLANGDEVQIGK	F				Cmpd 8550, AutoMSn(920.9709), 48.3 min (id=281475010794130)
13	1	I6X2E9	Peptide-binding protein OS=Mycobacterium tuberculosis (strain ATCC 25618 / H37Rv) GN=LH57_09975 PE=4 SV=1	1080	17240	36	35	6	6	67.3	4.29	21275	1	1	1	921.46	1840.9	2	1839.92	0.9833	0	32.39	0.00092	R	EPVDSAVLANGDEVQIGK	F				Cmpd 8941, AutoMSn(921.4597), 49.8 min (id=281475010794521)
13	1	I6X2E9	Peptide-binding protein OS=Mycobacterium tuberculosis (strain ATCC 25618 / H37Rv) GN=LH57_09975 PE=4 SV=1	1080	17240	36	35	6	6	67.3	4.29	21276	1	1	1	921.461	1840.91	2	1839.92	0.9865	0	29.74	0.0016	R	EPVDSAVLANGDEVQIGK	F				Cmpd 8881, AutoMSn(921.4613), 49.6 min (id=281475010794461)
13	1	I6X2E9	Peptide-binding protein OS=Mycobacterium tuberculosis (strain ATCC 25618 / H37Rv) GN=LH57_09975 PE=4 SV=1	1080	17240	36	35	6	6	67.3	4.29	21277	1	1	1	921.463	1840.91	2	1839.92	0.9898	0	24.96	0.0046	R	EPVDSAVLANGDEVQIGK	F				Cmpd 9078, AutoMSn(921.4629), 50.4 min (id=281475010794658)
13	1	I6X2E9	Peptide-binding protein OS=Mycobacterium tuberculosis (strain ATCC 25618 / H37Rv) GN=LH57_09975 PE=4 SV=1	1080	17240	36	35	6	6	67.3	4.29	21278	1	1	1	921.464	1840.91	2	1839.92	0.9913	0	34.57	0.00057	R	EPVDSAVLANGDEVQIGK	F				Cmpd 9006, AutoMSn(921.4636), 50.1 min (id=281475010794586)
13	1	I6X2E9	Peptide-binding protein OS=Mycobacterium tuberculosis (strain ATCC 25618 / H37Rv) GN=LH57_09975 PE=4 SV=1	1080	17240	36	35	6	6	67.3	4.29	25829	1	1	1	1178.07	2354.13	2	2352.13	1.991	0	31.93	0.0027	R	LENNEFNVVDVGSLNGTYVNR	E				Cmpd 16942, AutoMSn(1178.0701), 84.0 min (id=281475010802522)
13	1	I6X2E9	Peptide-binding protein OS=Mycobacterium tuberculosis (strain ATCC 25618 / H37Rv) GN=LH57_09975 PE=4 SV=1	1080	17240	36	35	6	6	67.3	4.29	27778	1	1	1	1132.59	3394.75	3	3394.75	-0.0005	0	26.53	0.0038	R	ADFLSELDAPAQAGTESAVSGVEGLPPGSALLVVK	R				Cmpd 24836, AutoMSn(1132.5907), 123.3 min (id=281475010810416)
13	1	I6X2E9	Peptide-binding protein OS=Mycobacterium tuberculosis (strain ATCC 25618 / H37Rv) GN=LH57_09975 PE=4 SV=1	1080	17240	36	35	6	6	67.3	4.29	27780	1	1	1	1132.6	3394.76	3	3394.75	0.0138	0	34.13	0.00063	R	ADFLSELDAPAQAGTESAVSGVEGLPPGSALLVVK	R				Cmpd 24860, AutoMSn(1132.5955), 123.4 min (id=281475010810440)	emPAI	1.93
14	1	A0A089QLI7	Integration host factor OS=Mycobacterium tuberculosis (strain ATCC 25618 / H37Rv) GN=LH57_07610 PE=4 SV=1	1029	11499	37	36	5	5	42.9	10.06	8575	2	1	1	515.799	1029.58	2	1029.58	0.0009	0	35.87	0.0021	R	GGTNLTQVLK	D				Cmpd 1233, AutoMSn(515.7987), 19.8 min (id=281475010786813)
14	1	A0A089QLI7	Integration host factor OS=Mycobacterium tuberculosis (strain ATCC 25618 / H37Rv) GN=LH57_07610 PE=4 SV=1	1029	11499	37	36	5	5	42.9	10.06	8578	1	1	1	515.8	1029.58	2	1029.58	0.0028	0	54.73	2.4e-05	R	GGTNLTQVLK	D				Cmpd 1162, AutoMSn(515.7996), 19.6 min (id=281475010786742)
14	1	A0A089QLI7	Integration host factor OS=Mycobacterium tuberculosis (strain ATCC 25618 / H37Rv) GN=LH57_07610 PE=4 SV=1	1029	11499	37	36	5	5	42.9	10.06	8616	1	1	1	520.821	1039.63	2	1039.63	-0.0002	0	17.98	0.033	K	VSALLEALPK	V				Cmpd 8377, AutoMSn(520.8210), 47.6 min (id=281475010793957)
14	1	A0A089QLI7	Integration host factor OS=Mycobacterium tuberculosis (strain ATCC 25618 / H37Rv) GN=LH57_07610 PE=4 SV=1	1029	11499	37	36	5	5	42.9	10.06	8618	1	1	1	520.821	1039.63	2	1039.63	0.0006	0	34.87	0.00067	K	VSALLEALPK	V				Cmpd 8073, AutoMSn(520.8214), 46.4 min (id=281475010793653)
14	1	A0A089QLI7	Integration host factor OS=Mycobacterium tuberculosis (strain ATCC 25618 / H37Rv) GN=LH57_07610 PE=4 SV=1	1029	11499	37	36	5	5	42.9	10.06	8619	1	1	1	520.822	1039.63	2	1039.63	0.0007	0	18.15	0.031	K	VSALLEALPK	V				Cmpd 8289, AutoMSn(520.8215), 47.2 min (id=281475010793869)
14	1	A0A089QLI7	Integration host factor OS=Mycobacterium tuberculosis (strain ATCC 25618 / H37Rv) GN=LH57_07610 PE=4 SV=1	1029	11499	37	36	5	5	42.9	10.06	8620	1	1	1	520.822	1039.63	2	1039.63	0.0017	0	33.21	0.001	K	VSALLEALPK	V				Cmpd 8006, AutoMSn(520.8220), 46.2 min (id=281475010793586)
14	1	A0A089QLI7	Integration host factor OS=Mycobacterium tuberculosis (strain ATCC 25618 / H37Rv) GN=LH57_07610 PE=4 SV=1	1029	11499	37	36	5	5	42.9	10.06	8621	1	1	1	520.822	1039.63	2	1039.63	0.0019	0	51.81	1.5e-05	K	VSALLEALPK	V				Cmpd 7630, AutoMSn(520.8221), 44.6 min (id=281475010793210)
14	1	A0A089QLI7	Integration host factor OS=Mycobacterium tuberculosis (strain ATCC 25618 / H37Rv) GN=LH57_07610 PE=4 SV=1	1029	11499	37	36	5	5	42.9	10.06	8623	1	1	1	520.822	1039.63	2	1039.63	0.0023	0	26.14	0.0056	K	VSALLEALPK	V				Cmpd 7939, AutoMSn(520.8223), 45.9 min (id=281475010793519)
14	1	A0A089QLI7	Integration host factor OS=Mycobacterium tuberculosis (strain ATCC 25618 / H37Rv) GN=LH57_07610 PE=4 SV=1	1029	11499	37	36	5	5	42.9	10.06	8625	1	1	1	520.823	1039.63	2	1039.63	0.0029	0	52.02	1.4e-05	K	VSALLEALPK	V				Cmpd 7873, AutoMSn(520.8226), 45.7 min (id=281475010793453)
14	1	A0A089QLI7	Integration host factor OS=Mycobacterium tuberculosis (strain ATCC 25618 / H37Rv) GN=LH57_07610 PE=4 SV=1	1029	11499	37	36	5	5	42.9	10.06	8626	1	1	1	520.823	1039.63	2	1039.63	0.0035	0	63.05	1.1e-06	K	VSALLEALPK	V				Cmpd 7813, AutoMSn(520.8229), 45.4 min (id=281475010793393)
14	1	A0A089QLI7	Integration host factor OS=Mycobacterium tuberculosis (strain ATCC 25618 / H37Rv) GN=LH57_07610 PE=4 SV=1	1029	11499	37	36	5	5	42.9	10.06	8627	1	1	1	520.823	1039.63	2	1039.63	0.0047	0	48.7	3.2e-05	K	VSALLEALPK	V				Cmpd 7748, AutoMSn(520.8235), 45.2 min (id=281475010793328)
14	1	A0A089QLI7	Integration host factor OS=Mycobacterium tuberculosis (strain ATCC 25618 / H37Rv) GN=LH57_07610 PE=4 SV=1	1029	11499	37	36	5	5	42.9	10.06	8628	1	1	1	520.823	1039.63	2	1039.63	0.0048	0	62.88	1.2e-06	K	VSALLEALPK	V				Cmpd 7687, AutoMSn(520.8236), 44.9 min (id=281475010793267)
14	1	A0A089QLI7	Integration host factor OS=Mycobacterium tuberculosis (strain ATCC 25618 / H37Rv) GN=LH57_07610 PE=4 SV=1	1029	11499	37	36	5	5	42.9	10.06	9970	1	1	1	585.81	1169.61	2	1169.6	0.0019	0	58.49	3.3e-06	M	ALPQLTDEQR	A				Cmpd 1002, AutoMSn(585.8102), 19.0 min (id=281475010786582)
14	1	A0A089QLI7	Integration host factor OS=Mycobacterium tuberculosis (strain ATCC 25618 / H37Rv) GN=LH57_07610 PE=4 SV=1	1029	11499	37	36	5	5	42.9	10.06	9971	1	1	1	585.811	1169.61	2	1169.6	0.0036	0	69.14	5.9e-07	M	ALPQLTDEQR	A				Cmpd 863, AutoMSn(585.8111), 18.5 min (id=281475010786443)
14	1	A0A089QLI7	Integration host factor OS=Mycobacterium tuberculosis (strain ATCC 25618 / H37Rv) GN=LH57_07610 PE=4 SV=1	1029	11499	37	36	5	5	42.9	10.06	9972	1	1	1	585.812	1169.61	2	1169.6	0.0053	0	64.67	1.6e-06	M	ALPQLTDEQR	A				Cmpd 932, AutoMSn(585.8120), 18.7 min (id=281475010786512)
14	1	A0A089QLI7	Integration host factor OS=Mycobacterium tuberculosis (strain ATCC 25618 / H37Rv) GN=LH57_07610 PE=4 SV=1	1029	11499	37	36	5	5	42.9	10.06	9985	1	1	1	586.308	1170.6	2	1169.6	0.9975	0	44.7	0.00016	M	ALPQLTDEQR	A				Cmpd 1096, AutoMSn(586.3080), 19.3 min (id=281475010786676)
14	1	A0A089QLI7	Integration host factor OS=Mycobacterium tuberculosis (strain ATCC 25618 / H37Rv) GN=LH57_07610 PE=4 SV=1	1029	11499	37	36	5	5	42.9	10.06	17419	1	1	1	801.41	1600.81	2	1600.81	-0.0069	0	32.15	0.0023	K	AQEIMTELEIAPTR	R				Cmpd 11554, AutoMSn(801.4103), 60.2 min (id=281475010797134)
14	1	A0A089QLI7	Integration host factor OS=Mycobacterium tuberculosis (strain ATCC 25618 / H37Rv) GN=LH57_07610 PE=4 SV=1	1029	11499	37	36	5	5	42.9	10.06	17420	1	1	1	801.413	1600.81	2	1600.81	-0.0024	0	36.97	0.00079	K	AQEIMTELEIAPTR	R				Cmpd 11497, AutoMSn(801.4126), 60.0 min (id=281475010797077)
14	1	A0A089QLI7	Integration host factor OS=Mycobacterium tuberculosis (strain ATCC 25618 / H37Rv) GN=LH57_07610 PE=4 SV=1	1029	11499	37	36	5	5	42.9	10.06	17422	1	1	1	801.414	1600.81	2	1600.81	0.001	0	52.36	1.3e-05	K	AQEIMTELEIAPTR	R				Cmpd 11231, AutoMSn(801.4143), 58.9 min (id=281475010796811)
14	1	A0A089QLI7	Integration host factor OS=Mycobacterium tuberculosis (strain ATCC 25618 / H37Rv) GN=LH57_07610 PE=4 SV=1	1029	11499	37	36	5	5	42.9	10.06	17424	1	1	1	801.415	1600.81	2	1600.81	0.0015	0	69.83	5.1e-07	K	AQEIMTELEIAPTR	R				Cmpd 10907, AutoMSn(801.4145), 57.6 min (id=281475010796487)
14	1	A0A089QLI7	Integration host factor OS=Mycobacterium tuberculosis (strain ATCC 25618 / H37Rv) GN=LH57_07610 PE=4 SV=1	1029	11499	37	36	5	5	42.9	10.06	17426	1	1	1	801.416	1600.82	2	1600.81	0.0037	0	70.03	4.5e-07	K	AQEIMTELEIAPTR	R				Cmpd 11037, AutoMSn(801.4157), 58.1 min (id=281475010796617)
14	1	A0A089QLI7	Integration host factor OS=Mycobacterium tuberculosis (strain ATCC 25618 / H37Rv) GN=LH57_07610 PE=4 SV=1	1029	11499	37	36	5	5	42.9	10.06	17427	1	1	1	801.416	1600.82	2	1600.81	0.0038	0	70.06	3.4e-07	K	AQEIMTELEIAPTR	R				Cmpd 11164, AutoMSn(801.4157), 58.7 min (id=281475010796744)
14	1	A0A089QLI7	Integration host factor OS=Mycobacterium tuberculosis (strain ATCC 25618 / H37Rv) GN=LH57_07610 PE=4 SV=1	1029	11499	37	36	5	5	42.9	10.06	17428	1	1	1	801.416	1600.82	2	1600.81	0.0041	0	69.98	3.2e-07	K	AQEIMTELEIAPTR	R				Cmpd 10971, AutoMSn(801.4158), 57.9 min (id=281475010796551)
14	1	A0A089QLI7	Integration host factor OS=Mycobacterium tuberculosis (strain ATCC 25618 / H37Rv) GN=LH57_07610 PE=4 SV=1	1029	11499	37	36	5	5	42.9	10.06	17429	1	1	1	801.417	1600.82	2	1600.81	0.0056	0	56.04	6.7e-06	K	AQEIMTELEIAPTR	R				Cmpd 11298, AutoMSn(801.4166), 59.2 min (id=281475010796878)
14	1	A0A089QLI7	Integration host factor OS=Mycobacterium tuberculosis (strain ATCC 25618 / H37Rv) GN=LH57_07610 PE=4 SV=1	1029	11499	37	36	5	5	42.9	10.06	17430	1	1	1	801.417	1600.82	2	1600.81	0.0058	0	69.81	4.8e-07	K	AQEIMTELEIAPTR	R				Cmpd 11099, AutoMSn(801.4167), 58.4 min (id=281475010796679)
14	1	A0A089QLI7	Integration host factor OS=Mycobacterium tuberculosis (strain ATCC 25618 / H37Rv) GN=LH57_07610 PE=4 SV=1	1029	11499	37	36	5	5	42.9	10.06	17431	1	1	1	801.417	1600.82	2	1600.81	0.0067	0	24.95	0.0067	K	AQEIMTELEIAPTR	R				Cmpd 11434, AutoMSn(801.4171), 59.7 min (id=281475010797014)
14	1	A0A089QLI7	Integration host factor OS=Mycobacterium tuberculosis (strain ATCC 25618 / H37Rv) GN=LH57_07610 PE=4 SV=1	1029	11499	37	36	5	5	42.9	10.06	17433	1	1	1	801.418	1600.82	2	1600.81	0.0078	0	31.93	0.0014	K	AQEIMTELEIAPTR	R				Cmpd 10848, AutoMSn(801.4177), 57.4 min (id=281475010796428)
14	1	A0A089QLI7	Integration host factor OS=Mycobacterium tuberculosis (strain ATCC 25618 / H37Rv) GN=LH57_07610 PE=4 SV=1	1029	11499	37	36	5	5	42.9	10.06	17434	1	1	1	801.419	1600.82	2	1600.81	0.0112	0	38.6	0.00025	K	AQEIMTELEIAPTR	R				Cmpd 11365, AutoMSn(801.4194), 59.5 min (id=281475010796945)
14	1	A0A089QLI7	Integration host factor OS=Mycobacterium tuberculosis (strain ATCC 25618 / H37Rv) GN=LH57_07610 PE=4 SV=1	1029	11499	37	36	5	5	42.9	10.06	17642	1	1	1	809.42	1616.83	2	1616.81	0.0186	0	53.81	1.6e-05	K	AQEIMTELEIAPTR	R	Oxidation (M)	0.00001000000000.0		Cmpd 6164, AutoMSn(809.4205), 38.9 min (id=281475010791744)
14	1	A0A089QLI7	Integration host factor OS=Mycobacterium tuberculosis (strain ATCC 25618 / H37Rv) GN=LH57_07610 PE=4 SV=1	1029	11499	37	36	5	5	42.9	10.06	17644	1	1	1	809.422	1616.83	2	1616.81	0.0213	0	41.22	0.00055	K	AQEIMTELEIAPTR	R	Oxidation (M)	0.00001000000000.0		Cmpd 6308, AutoMSn(809.4219), 39.5 min (id=281475010791888)
14	1	A0A089QLI7	Integration host factor OS=Mycobacterium tuberculosis (strain ATCC 25618 / H37Rv) GN=LH57_07610 PE=4 SV=1	1029	11499	37	36	5	5	42.9	10.06	20011	1	1	1	586.647	1756.92	3	1756.91	0.004	1	44.38	6.9e-05	K	AQEIMTELEIAPTRR	L				Cmpd 6276, AutoMSn(586.6467), 39.3 min (id=281475010791856)
14	1	A0A089QLI7	Integration host factor OS=Mycobacterium tuberculosis (strain ATCC 25618 / H37Rv) GN=LH57_07610 PE=4 SV=1	1029	11499	37	36	5	5	42.9	10.06	20012	1	1	1	586.647	1756.92	3	1756.91	0.0046	1	37.4	0.00031	K	AQEIMTELEIAPTRR	L				Cmpd 6345, AutoMSn(586.6469), 39.6 min (id=281475010791925)
14	1	A0A089QLI7	Integration host factor OS=Mycobacterium tuberculosis (strain ATCC 25618 / H37Rv) GN=LH57_07610 PE=4 SV=1	1029	11499	37	36	5	5	42.9	10.06	20014	1	1	1	586.647	1756.92	3	1756.91	0.005	1	25.04	0.007	K	AQEIMTELEIAPTRR	L				Cmpd 6484, AutoMSn(586.6470), 40.1 min (id=281475010792064)
14	1	A0A089QLI7	Integration host factor OS=Mycobacterium tuberculosis (strain ATCC 25618 / H37Rv) GN=LH57_07610 PE=4 SV=1	1029	11499	37	36	5	5	42.9	10.06	20015	1	1	1	879.467	1756.92	2	1756.91	0.0059	1	29.49	0.0064	K	AQEIMTELEIAPTRR	L				Cmpd 6306, AutoMSn(879.4673), 39.5 min (id=281475010791886)
14	1	A0A089QLI7	Integration host factor OS=Mycobacterium tuberculosis (strain ATCC 25618 / H37Rv) GN=LH57_07610 PE=4 SV=1	1029	11499	37	36	5	5	42.9	10.06	20016	1	1	1	586.648	1756.92	3	1756.91	0.0068	1	23.6	0.022	K	AQEIMTELEIAPTRR	L				Cmpd 6416, AutoMSn(586.6476), 39.9 min (id=281475010791996)
14	1	A0A089QLI7	Integration host factor OS=Mycobacterium tuberculosis (strain ATCC 25618 / H37Rv) GN=LH57_07610 PE=4 SV=1	1029	11499	37	36	5	5	42.9	10.06	20019	1	1	1	879.468	1756.92	2	1756.91	0.0083	1	16.83	0.084	K	AQEIMTELEIAPTRR	L				Cmpd 6239, AutoMSn(879.4685), 39.2 min (id=281475010791819)
14	1	A0A089QLI7	Integration host factor OS=Mycobacterium tuberculosis (strain ATCC 25618 / H37Rv) GN=LH57_07610 PE=4 SV=1	1029	11499	37	36	5	5	42.9	10.06	20020	1	1	1	586.648	1756.92	3	1756.91	0.0086	1	21.71	0.0092	K	AQEIMTELEIAPTRR	L				Cmpd 6211, AutoMSn(586.6482), 39.1 min (id=281475010791791)	emPAI	5.21
14		P71658	Putative integration host factor MihF OS=Mycobacterium tuberculosis (strain ATCC 25618 / H37Rv) GN=mihF PE=1 SV=1	865	20993	33	32	4	4	18.4	10.35	8575	2	0	1	515.799	1029.58	2	1029.58	0.0009	0	35.87	0.0021	R	GGTNLTQVLK	D				Cmpd 1233, AutoMSn(515.7987), 19.8 min (id=281475010786813)
14		P71658	Putative integration host factor MihF OS=Mycobacterium tuberculosis (strain ATCC 25618 / H37Rv) GN=mihF PE=1 SV=1	865	20993	33	32	4	4	18.4	10.35	8578	1	0	1	515.8	1029.58	2	1029.58	0.0028	0	54.73	2.4e-05	R	GGTNLTQVLK	D				Cmpd 1162, AutoMSn(515.7996), 19.6 min (id=281475010786742)
14		P71658	Putative integration host factor MihF OS=Mycobacterium tuberculosis (strain ATCC 25618 / H37Rv) GN=mihF PE=1 SV=1	865	20993	33	32	4	4	18.4	10.35	8616	1	0	1	520.821	1039.63	2	1039.63	-0.0002	0	17.98	0.033	K	VSALLEALPK	V				Cmpd 8377, AutoMSn(520.8210), 47.6 min (id=281475010793957)
14		P71658	Putative integration host factor MihF OS=Mycobacterium tuberculosis (strain ATCC 25618 / H37Rv) GN=mihF PE=1 SV=1	865	20993	33	32	4	4	18.4	10.35	8618	1	0	1	520.821	1039.63	2	1039.63	0.0006	0	34.87	0.00067	K	VSALLEALPK	V				Cmpd 8073, AutoMSn(520.8214), 46.4 min (id=281475010793653)
14		P71658	Putative integration host factor MihF OS=Mycobacterium tuberculosis (strain ATCC 25618 / H37Rv) GN=mihF PE=1 SV=1	865	20993	33	32	4	4	18.4	10.35	8619	1	0	1	520.822	1039.63	2	1039.63	0.0007	0	18.15	0.031	K	VSALLEALPK	V				Cmpd 8289, AutoMSn(520.8215), 47.2 min (id=281475010793869)
14		P71658	Putative integration host factor MihF OS=Mycobacterium tuberculosis (strain ATCC 25618 / H37Rv) GN=mihF PE=1 SV=1	865	20993	33	32	4	4	18.4	10.35	8620	1	0	1	520.822	1039.63	2	1039.63	0.0017	0	33.21	0.001	K	VSALLEALPK	V				Cmpd 8006, AutoMSn(520.8220), 46.2 min (id=281475010793586)
14		P71658	Putative integration host factor MihF OS=Mycobacterium tuberculosis (strain ATCC 25618 / H37Rv) GN=mihF PE=1 SV=1	865	20993	33	32	4	4	18.4	10.35	8621	1	0	1	520.822	1039.63	2	1039.63	0.0019	0	51.81	1.5e-05	K	VSALLEALPK	V				Cmpd 7630, AutoMSn(520.8221), 44.6 min (id=281475010793210)
14		P71658	Putative integration host factor MihF OS=Mycobacterium tuberculosis (strain ATCC 25618 / H37Rv) GN=mihF PE=1 SV=1	865	20993	33	32	4	4	18.4	10.35	8623	1	0	1	520.822	1039.63	2	1039.63	0.0023	0	26.14	0.0056	K	VSALLEALPK	V				Cmpd 7939, AutoMSn(520.8223), 45.9 min (id=281475010793519)
14		P71658	Putative integration host factor MihF OS=Mycobacterium tuberculosis (strain ATCC 25618 / H37Rv) GN=mihF PE=1 SV=1	865	20993	33	32	4	4	18.4	10.35	8625	1	0	1	520.823	1039.63	2	1039.63	0.0029	0	52.02	1.4e-05	K	VSALLEALPK	V				Cmpd 7873, AutoMSn(520.8226), 45.7 min (id=281475010793453)
14		P71658	Putative integration host factor MihF OS=Mycobacterium tuberculosis (strain ATCC 25618 / H37Rv) GN=mihF PE=1 SV=1	865	20993	33	32	4	4	18.4	10.35	8626	1	0	1	520.823	1039.63	2	1039.63	0.0035	0	63.05	1.1e-06	K	VSALLEALPK	V				Cmpd 7813, AutoMSn(520.8229), 45.4 min (id=281475010793393)
14		P71658	Putative integration host factor MihF OS=Mycobacterium tuberculosis (strain ATCC 25618 / H37Rv) GN=mihF PE=1 SV=1	865	20993	33	32	4	4	18.4	10.35	8627	1	0	1	520.823	1039.63	2	1039.63	0.0047	0	48.7	3.2e-05	K	VSALLEALPK	V				Cmpd 7748, AutoMSn(520.8235), 45.2 min (id=281475010793328)
14		P71658	Putative integration host factor MihF OS=Mycobacterium tuberculosis (strain ATCC 25618 / H37Rv) GN=mihF PE=1 SV=1	865	20993	33	32	4	4	18.4	10.35	8628	1	0	1	520.823	1039.63	2	1039.63	0.0048	0	62.88	1.2e-06	K	VSALLEALPK	V				Cmpd 7687, AutoMSn(520.8236), 44.9 min (id=281475010793267)
14		P71658	Putative integration host factor MihF OS=Mycobacterium tuberculosis (strain ATCC 25618 / H37Rv) GN=mihF PE=1 SV=1	865	20993	33	32	4	4	18.4	10.35	17419	1	0	1	801.41	1600.81	2	1600.81	-0.0069	0	32.15	0.0023	K	AQEIMTELEIAPTR	R				Cmpd 11554, AutoMSn(801.4103), 60.2 min (id=281475010797134)
14		P71658	Putative integration host factor MihF OS=Mycobacterium tuberculosis (strain ATCC 25618 / H37Rv) GN=mihF PE=1 SV=1	865	20993	33	32	4	4	18.4	10.35	17420	1	0	1	801.413	1600.81	2	1600.81	-0.0024	0	36.97	0.00079	K	AQEIMTELEIAPTR	R				Cmpd 11497, AutoMSn(801.4126), 60.0 min (id=281475010797077)
14		P71658	Putative integration host factor MihF OS=Mycobacterium tuberculosis (strain ATCC 25618 / H37Rv) GN=mihF PE=1 SV=1	865	20993	33	32	4	4	18.4	10.35	17422	1	0	1	801.414	1600.81	2	1600.81	0.001	0	52.36	1.3e-05	K	AQEIMTELEIAPTR	R				Cmpd 11231, AutoMSn(801.4143), 58.9 min (id=281475010796811)
14		P71658	Putative integration host factor MihF OS=Mycobacterium tuberculosis (strain ATCC 25618 / H37Rv) GN=mihF PE=1 SV=1	865	20993	33	32	4	4	18.4	10.35	17424	1	0	1	801.415	1600.81	2	1600.81	0.0015	0	69.83	5.1e-07	K	AQEIMTELEIAPTR	R				Cmpd 10907, AutoMSn(801.4145), 57.6 min (id=281475010796487)
14		P71658	Putative integration host factor MihF OS=Mycobacterium tuberculosis (strain ATCC 25618 / H37Rv) GN=mihF PE=1 SV=1	865	20993	33	32	4	4	18.4	10.35	17426	1	0	1	801.416	1600.82	2	1600.81	0.0037	0	70.03	4.5e-07	K	AQEIMTELEIAPTR	R				Cmpd 11037, AutoMSn(801.4157), 58.1 min (id=281475010796617)
14		P71658	Putative integration host factor MihF OS=Mycobacterium tuberculosis (strain ATCC 25618 / H37Rv) GN=mihF PE=1 SV=1	865	20993	33	32	4	4	18.4	10.35	17427	1	0	1	801.416	1600.82	2	1600.81	0.0038	0	70.06	3.4e-07	K	AQEIMTELEIAPTR	R				Cmpd 11164, AutoMSn(801.4157), 58.7 min (id=281475010796744)
14		P71658	Putative integration host factor MihF OS=Mycobacterium tuberculosis (strain ATCC 25618 / H37Rv) GN=mihF PE=1 SV=1	865	20993	33	32	4	4	18.4	10.35	17428	1	0	1	801.416	1600.82	2	1600.81	0.0041	0	69.98	3.2e-07	K	AQEIMTELEIAPTR	R				Cmpd 10971, AutoMSn(801.4158), 57.9 min (id=281475010796551)
14		P71658	Putative integration host factor MihF OS=Mycobacterium tuberculosis (strain ATCC 25618 / H37Rv) GN=mihF PE=1 SV=1	865	20993	33	32	4	4	18.4	10.35	17429	1	0	1	801.417	1600.82	2	1600.81	0.0056	0	56.04	6.7e-06	K	AQEIMTELEIAPTR	R				Cmpd 11298, AutoMSn(801.4166), 59.2 min (id=281475010796878)
14		P71658	Putative integration host factor MihF OS=Mycobacterium tuberculosis (strain ATCC 25618 / H37Rv) GN=mihF PE=1 SV=1	865	20993	33	32	4	4	18.4	10.35	17430	1	0	1	801.417	1600.82	2	1600.81	0.0058	0	69.81	4.8e-07	K	AQEIMTELEIAPTR	R				Cmpd 11099, AutoMSn(801.4167), 58.4 min (id=281475010796679)
14		P71658	Putative integration host factor MihF OS=Mycobacterium tuberculosis (strain ATCC 25618 / H37Rv) GN=mihF PE=1 SV=1	865	20993	33	32	4	4	18.4	10.35	17431	1	0	1	801.417	1600.82	2	1600.81	0.0067	0	24.95	0.0067	K	AQEIMTELEIAPTR	R				Cmpd 11434, AutoMSn(801.4171), 59.7 min (id=281475010797014)
14		P71658	Putative integration host factor MihF OS=Mycobacterium tuberculosis (strain ATCC 25618 / H37Rv) GN=mihF PE=1 SV=1	865	20993	33	32	4	4	18.4	10.35	17433	1	0	1	801.418	1600.82	2	1600.81	0.0078	0	31.93	0.0014	K	AQEIMTELEIAPTR	R				Cmpd 10848, AutoMSn(801.4177), 57.4 min (id=281475010796428)
14		P71658	Putative integration host factor MihF OS=Mycobacterium tuberculosis (strain ATCC 25618 / H37Rv) GN=mihF PE=1 SV=1	865	20993	33	32	4	4	18.4	10.35	17434	1	0	1	801.419	1600.82	2	1600.81	0.0112	0	38.6	0.00025	K	AQEIMTELEIAPTR	R				Cmpd 11365, AutoMSn(801.4194), 59.5 min (id=281475010796945)
14		P71658	Putative integration host factor MihF OS=Mycobacterium tuberculosis (strain ATCC 25618 / H37Rv) GN=mihF PE=1 SV=1	865	20993	33	32	4	4	18.4	10.35	17642	1	0	1	809.42	1616.83	2	1616.81	0.0186	0	53.81	1.6e-05	K	AQEIMTELEIAPTR	R	Oxidation (M)	0.00001000000000.0		Cmpd 6164, AutoMSn(809.4205), 38.9 min (id=281475010791744)
14		P71658	Putative integration host factor MihF OS=Mycobacterium tuberculosis (strain ATCC 25618 / H37Rv) GN=mihF PE=1 SV=1	865	20993	33	32	4	4	18.4	10.35	17644	1	0	1	809.422	1616.83	2	1616.81	0.0213	0	41.22	0.00055	K	AQEIMTELEIAPTR	R	Oxidation (M)	0.00001000000000.0		Cmpd 6308, AutoMSn(809.4219), 39.5 min (id=281475010791888)
14		P71658	Putative integration host factor MihF OS=Mycobacterium tuberculosis (strain ATCC 25618 / H37Rv) GN=mihF PE=1 SV=1	865	20993	33	32	4	4	18.4	10.35	20011	1	0	1	586.647	1756.92	3	1756.91	0.004	1	44.38	6.9e-05	K	AQEIMTELEIAPTRR	L				Cmpd 6276, AutoMSn(586.6467), 39.3 min (id=281475010791856)
14		P71658	Putative integration host factor MihF OS=Mycobacterium tuberculosis (strain ATCC 25618 / H37Rv) GN=mihF PE=1 SV=1	865	20993	33	32	4	4	18.4	10.35	20012	1	0	1	586.647	1756.92	3	1756.91	0.0046	1	37.4	0.00031	K	AQEIMTELEIAPTRR	L				Cmpd 6345, AutoMSn(586.6469), 39.6 min (id=281475010791925)
14		P71658	Putative integration host factor MihF OS=Mycobacterium tuberculosis (strain ATCC 25618 / H37Rv) GN=mihF PE=1 SV=1	865	20993	33	32	4	4	18.4	10.35	20014	1	0	1	586.647	1756.92	3	1756.91	0.005	1	25.04	0.007	K	AQEIMTELEIAPTRR	L				Cmpd 6484, AutoMSn(586.6470), 40.1 min (id=281475010792064)
14		P71658	Putative integration host factor MihF OS=Mycobacterium tuberculosis (strain ATCC 25618 / H37Rv) GN=mihF PE=1 SV=1	865	20993	33	32	4	4	18.4	10.35	20015	1	0	1	879.467	1756.92	2	1756.91	0.0059	1	29.49	0.0064	K	AQEIMTELEIAPTRR	L				Cmpd 6306, AutoMSn(879.4673), 39.5 min (id=281475010791886)
14		P71658	Putative integration host factor MihF OS=Mycobacterium tuberculosis (strain ATCC 25618 / H37Rv) GN=mihF PE=1 SV=1	865	20993	33	32	4	4	18.4	10.35	20016	1	0	1	586.648	1756.92	3	1756.91	0.0068	1	23.6	0.022	K	AQEIMTELEIAPTRR	L				Cmpd 6416, AutoMSn(586.6476), 39.9 min (id=281475010791996)
14		P71658	Putative integration host factor MihF OS=Mycobacterium tuberculosis (strain ATCC 25618 / H37Rv) GN=mihF PE=1 SV=1	865	20993	33	32	4	4	18.4	10.35	20019	1	0	1	879.468	1756.92	2	1756.91	0.0083	1	16.83	0.084	K	AQEIMTELEIAPTRR	L				Cmpd 6239, AutoMSn(879.4685), 39.2 min (id=281475010791819)
14		P71658	Putative integration host factor MihF OS=Mycobacterium tuberculosis (strain ATCC 25618 / H37Rv) GN=mihF PE=1 SV=1	865	20993	33	32	4	4	18.4	10.35	20020	1	0	1	586.648	1756.92	3	1756.91	0.0086	1	21.71	0.0092	K	AQEIMTELEIAPTRR	L				Cmpd 6211, AutoMSn(586.6482), 39.1 min (id=281475010791791)
15	1	B5TV89	ESAT-6-like protein OS=Mycobacterium tuberculosis (strain ATCC 25618 / H37Rv) GN=esat-6 PE=3 SV=1	1003	9898	31	29	4	3	93.7	4.48	22191	1	1	1	950.981	1899.95	2	1899.94	0.0039	0	87.86	9.9e-09	K	WDATATELNNALQNLAR	T				Cmpd 19354, AutoMSn(950.9811), 95.4 min (id=281475010804934)
15	1	B5TV89	ESAT-6-like protein OS=Mycobacterium tuberculosis (strain ATCC 25618 / H37Rv) GN=esat-6 PE=3 SV=1	1003	9898	31	29	4	3	93.7	4.48	22192	1	1	1	950.982	1899.95	2	1899.94	0.0049	0	68.21	6.8e-07	K	WDATATELNNALQNLAR	T				Cmpd 19312, AutoMSn(950.9816), 95.2 min (id=281475010804892)
15	1	B5TV89	ESAT-6-like protein OS=Mycobacterium tuberculosis (strain ATCC 25618 / H37Rv) GN=esat-6 PE=3 SV=1	1003	9898	31	29	4	3	93.7	4.48	22193	1	1	1	950.983	1899.95	2	1899.94	0.0068	0	93.62	1.7e-09	K	WDATATELNNALQNLAR	T				Cmpd 19439, AutoMSn(950.9826), 95.9 min (id=281475010805019)
15	1	B5TV89	ESAT-6-like protein OS=Mycobacterium tuberculosis (strain ATCC 25618 / H37Rv) GN=esat-6 PE=3 SV=1	1003	9898	31	29	4	3	93.7	4.48	22194	1	1	1	950.983	1899.95	2	1899.94	0.0074	0	47.07	4.6e-05	K	WDATATELNNALQNLAR	T				Cmpd 19563, AutoMSn(950.9829), 96.4 min (id=281475010805143)
15	1	B5TV89	ESAT-6-like protein OS=Mycobacterium tuberculosis (strain ATCC 25618 / H37Rv) GN=esat-6 PE=3 SV=1	1003	9898	31	29	4	3	93.7	4.48	22195	1	1	1	950.983	1899.95	2	1899.94	0.008	0	80.38	2.9e-08	K	WDATATELNNALQNLAR	T				Cmpd 19299, AutoMSn(950.9832), 95.2 min (id=281475010804879)
15	1	B5TV89	ESAT-6-like protein OS=Mycobacterium tuberculosis (strain ATCC 25618 / H37Rv) GN=esat-6 PE=3 SV=1	1003	9898	31	29	4	3	93.7	4.48	22196	1	1	1	950.983	1899.95	2	1899.94	0.0083	0	31.95	0.001	K	WDATATELNNALQNLAR	T				Cmpd 19471, AutoMSn(950.9834), 96.0 min (id=281475010805051)
15	1	B5TV89	ESAT-6-like protein OS=Mycobacterium tuberculosis (strain ATCC 25618 / H37Rv) GN=esat-6 PE=3 SV=1	1003	9898	31	29	4	3	93.7	4.48	22197	1	1	1	950.983	1899.95	2	1899.94	0.0083	0	36.31	0.00078	K	WDATATELNNALQNLAR	T				Cmpd 19519, AutoMSn(950.9833), 96.2 min (id=281475010805099)
15	1	B5TV89	ESAT-6-like protein OS=Mycobacterium tuberculosis (strain ATCC 25618 / H37Rv) GN=esat-6 PE=3 SV=1	1003	9898	31	29	4	3	93.7	4.48	22198	1	1	1	950.985	1899.95	2	1899.94	0.011	0	39.76	0.00052	K	WDATATELNNALQNLAR	T				Cmpd 19613, AutoMSn(950.9847), 96.7 min (id=281475010805193)
15	1	B5TV89	ESAT-6-like protein OS=Mycobacterium tuberculosis (strain ATCC 25618 / H37Rv) GN=esat-6 PE=3 SV=1	1003	9898	31	29	4	3	93.7	4.48	22199	1	1	1	950.985	1899.96	2	1899.94	0.0118	0	74.99	1.8e-07	K	WDATATELNNALQNLAR	T				Cmpd 19337, AutoMSn(950.9851), 95.4 min (id=281475010804917)
15	1	B5TV89	ESAT-6-like protein OS=Mycobacterium tuberculosis (strain ATCC 25618 / H37Rv) GN=esat-6 PE=3 SV=1	1003	9898	31	29	4	3	93.7	4.48	22200	1	1	1	950.986	1899.96	2	1899.94	0.0145	0	72.43	2e-07	K	WDATATELNNALQNLAR	T				Cmpd 19511, AutoMSn(950.9865), 96.2 min (id=281475010805091)
15	1	B5TV89	ESAT-6-like protein OS=Mycobacterium tuberculosis (strain ATCC 25618 / H37Rv) GN=esat-6 PE=3 SV=1	1003	9898	31	29	4	3	93.7	4.48	22201	1	1	1	950.988	1899.96	2	1899.94	0.0168	0	71.03	5e-07	K	WDATATELNNALQNLAR	T				Cmpd 19550, AutoMSn(950.9876), 96.4 min (id=281475010805130)
15	1	B5TV89	ESAT-6-like protein OS=Mycobacterium tuberculosis (strain ATCC 25618 / H37Rv) GN=esat-6 PE=3 SV=1	1003	9898	31	29	4	3	93.7	4.48	22213	1	1	1	951.475	1900.93	2	1899.94	0.9909	0	15.78	0.089	K	WDATATELNNALQNLAR	T				Cmpd 15844, AutoMSn(951.4747), 78.9 min (id=281475010801424)
15	1	B5TV89	ESAT-6-like protein OS=Mycobacterium tuberculosis (strain ATCC 25618 / H37Rv) GN=esat-6 PE=3 SV=1	1003	9898	31	29	4	3	93.7	4.48	22222	1	1	1	951.485	1900.96	2	1899.94	1.0124	0	55.19	6.7e-06	K	WDATATELNNALQNLAR	T				Cmpd 19455, AutoMSn(951.4854), 95.9 min (id=281475010805035)
15	1	B5TV89	ESAT-6-like protein OS=Mycobacterium tuberculosis (strain ATCC 25618 / H37Rv) GN=esat-6 PE=3 SV=1	1003	9898	31	29	4	3	93.7	4.48	22224	1	1	1	951.486	1900.96	2	1899.94	1.0138	0	55.48	1.9e-05	K	WDATATELNNALQNLAR	T				Cmpd 19494, AutoMSn(951.4861), 96.1 min (id=281475010805074)
15	1	B5TV89	ESAT-6-like protein OS=Mycobacterium tuberculosis (strain ATCC 25618 / H37Rv) GN=esat-6 PE=3 SV=1	1003	9898	31	29	4	3	93.7	4.48	22301	1	1	1	954.467	1906.92	2	1906.92	0.0016	0	57.96	8e-06	K	LAAAWGGSGSEAYQGVQQK	W				Cmpd 3025, AutoMSn(954.4667), 26.7 min (id=281475010788605)
15	1	B5TV89	ESAT-6-like protein OS=Mycobacterium tuberculosis (strain ATCC 25618 / H37Rv) GN=esat-6 PE=3 SV=1	1003	9898	31	29	4	3	93.7	4.48	22302	1	1	1	954.467	1906.92	2	1906.92	0.0023	0	78.9	4e-08	K	LAAAWGGSGSEAYQGVQQK	W				Cmpd 3159, AutoMSn(954.4671), 27.2 min (id=281475010788739)
15	1	B5TV89	ESAT-6-like protein OS=Mycobacterium tuberculosis (strain ATCC 25618 / H37Rv) GN=esat-6 PE=3 SV=1	1003	9898	31	29	4	3	93.7	4.48	22303	1	1	1	954.467	1906.92	2	1906.92	0.0026	0	60.15	2.4e-06	K	LAAAWGGSGSEAYQGVQQK	W				Cmpd 3373, AutoMSn(954.4672), 28.0 min (id=281475010788953)
15	1	B5TV89	ESAT-6-like protein OS=Mycobacterium tuberculosis (strain ATCC 25618 / H37Rv) GN=esat-6 PE=3 SV=1	1003	9898	31	29	4	3	93.7	4.48	22304	1	1	1	954.467	1906.92	2	1906.92	0.0031	0	94.8	1.3e-09	K	LAAAWGGSGSEAYQGVQQK	W				Cmpd 3089, AutoMSn(954.4675), 27.0 min (id=281475010788669)
15	1	B5TV89	ESAT-6-like protein OS=Mycobacterium tuberculosis (strain ATCC 25618 / H37Rv) GN=esat-6 PE=3 SV=1	1003	9898	31	29	4	3	93.7	4.48	22305	1	1	1	954.469	1906.92	2	1906.92	0.0053	0	64.63	8.7e-07	K	LAAAWGGSGSEAYQGVQQK	W				Cmpd 3302, AutoMSn(954.4686), 27.8 min (id=281475010788882)
15	1	B5TV89	ESAT-6-like protein OS=Mycobacterium tuberculosis (strain ATCC 25618 / H37Rv) GN=esat-6 PE=3 SV=1	1003	9898	31	29	4	3	93.7	4.48	22306	1	1	1	954.469	1906.92	2	1906.92	0.0067	0	27.8	0.0025	K	LAAAWGGSGSEAYQGVQQK	W				Cmpd 3440, AutoMSn(954.4693), 28.3 min (id=281475010789020)
15	1	B5TV89	ESAT-6-like protein OS=Mycobacterium tuberculosis (strain ATCC 25618 / H37Rv) GN=esat-6 PE=3 SV=1	1003	9898	31	29	4	3	93.7	4.48	22316	1	1	1	954.966	1907.92	2	1906.92	1.0009	0	37.25	0.00088	K	LAAAWGGSGSEAYQGVQQK	W				Cmpd 3583, AutoMSn(954.9664), 28.9 min (id=281475010789163)
15	1	B5TV89	ESAT-6-like protein OS=Mycobacterium tuberculosis (strain ATCC 25618 / H37Rv) GN=esat-6 PE=3 SV=1	1003	9898	31	29	4	3	93.7	4.48	23753	1	1	1	1036.97	2071.92	2	2071.92	-0.0012	0	27.15	0.0026	R	TISEAGQAMASTEGNVTGMFA	-				Cmpd 17505, AutoMSn(1036.9662), 86.8 min (id=281475010803085)
15	1	B5TV89	ESAT-6-like protein OS=Mycobacterium tuberculosis (strain ATCC 25618 / H37Rv) GN=esat-6 PE=3 SV=1	1003	9898	31	29	4	3	93.7	4.48	23754	1	1	1	1036.97	2071.92	2	2071.92	0.0002	0	27.64	0.0024	R	TISEAGQAMASTEGNVTGMFA	-				Cmpd 17523, AutoMSn(1036.9670), 86.9 min (id=281475010803103)
15	1	B5TV89	ESAT-6-like protein OS=Mycobacterium tuberculosis (strain ATCC 25618 / H37Rv) GN=esat-6 PE=3 SV=1	1003	9898	31	29	4	3	93.7	4.48	23755	1	1	1	1036.97	2071.92	2	2071.92	0.0017	0	34.37	0.00051	R	TISEAGQAMASTEGNVTGMFA	-				Cmpd 17639, AutoMSn(1036.9677), 87.4 min (id=281475010803219)
15	1	B5TV89	ESAT-6-like protein OS=Mycobacterium tuberculosis (strain ATCC 25618 / H37Rv) GN=esat-6 PE=3 SV=1	1003	9898	31	29	4	3	93.7	4.48	23757	1	1	1	1036.97	2071.92	2	2071.92	0.0046	0	43.4	6.6e-05	R	TISEAGQAMASTEGNVTGMFA	-				Cmpd 17581, AutoMSn(1036.9692), 87.1 min (id=281475010803161)
15	1	B5TV89	ESAT-6-like protein OS=Mycobacterium tuberculosis (strain ATCC 25618 / H37Rv) GN=esat-6 PE=3 SV=1	1003	9898	31	29	4	3	93.7	4.48	23758	1	1	1	1036.97	2071.93	2	2071.92	0.0066	0	24.37	0.0055	R	TISEAGQAMASTEGNVTGMFA	-				Cmpd 17695, AutoMSn(1036.9701), 87.7 min (id=281475010803275)
15	1	B5TV89	ESAT-6-like protein OS=Mycobacterium tuberculosis (strain ATCC 25618 / H37Rv) GN=esat-6 PE=3 SV=1	1003	9898	31	29	4	3	93.7	4.48	23759	1	1	1	1036.97	2071.93	2	2071.92	0.0066	0	15.46	0.043	R	TISEAGQAMASTEGNVTGMFA	-				Cmpd 17560, AutoMSn(1036.9701), 87.0 min (id=281475010803140)
15	1	B5TV89	ESAT-6-like protein OS=Mycobacterium tuberculosis (strain ATCC 25618 / H37Rv) GN=esat-6 PE=3 SV=1	1003	9898	31	29	4	3	93.7	4.48	23760	1	1	1	1036.97	2071.93	2	2071.92	0.0102	0	24.92	0.0048	R	TISEAGQAMASTEGNVTGMFA	-				Cmpd 17536, AutoMSn(1036.9720), 86.9 min (id=281475010803116)
15	1	B5TV89	ESAT-6-like protein OS=Mycobacterium tuberculosis (strain ATCC 25618 / H37Rv) GN=esat-6 PE=3 SV=1	1003	9898	31	29	4	3	93.7	4.48	23761	1	1	1	1036.97	2071.93	2	2071.92	0.0151	0	19.08	0.022	R	TISEAGQAMASTEGNVTGMFA	-				Cmpd 17455, AutoMSn(1036.9744), 86.6 min (id=281475010803035)
15	1	B5TV89	ESAT-6-like protein OS=Mycobacterium tuberculosis (strain ATCC 25618 / H37Rv) GN=esat-6 PE=3 SV=1	1003	9898	31	29	4	3	93.7	4.48	23763	1	1	1	1037.47	2072.93	2	2071.92	1.0137	0	22.38	0.0081	R	TISEAGQAMASTEGNVTGMFA	-				Cmpd 17549, AutoMSn(1037.4736), 87.0 min (id=281475010803129)
15	1	B5TV89	ESAT-6-like protein OS=Mycobacterium tuberculosis (strain ATCC 25618 / H37Rv) GN=esat-6 PE=3 SV=1	1003	9898	31	29	4	3	93.7	4.48	27775	1	1	1	1129.23	3384.67	3	3384.66	0.0114	0	15.24	0.14	M	TEQQWNFAGIEAAASAIQGNVTSIHSLLDEGK	Q				Cmpd 24759, AutoMSn(1129.2306), 122.9 min (id=281475010810339)	emPAI	1.47
16	1	I6YG71	DNA-directed RNA polymerase subunit alpha OS=Mycobacterium tuberculosis (strain ATCC 25618 / H37Rv) GN=LH57_18875 PE=3 SV=1	990	37740	36	36	9	9	35.4	4.64	8412	1	1	1	504.815	1007.62	2	1007.61	0.0036	0	18.3	0.015	K	LHQLGLSLK	D				Cmpd 793, AutoMSn(504.8154), 18.2 min (id=281475010786373)
16	1	I6YG71	DNA-directed RNA polymerase subunit alpha OS=Mycobacterium tuberculosis (strain ATCC 25618 / H37Rv) GN=LH57_18875 PE=3 SV=1	990	37740	36	36	9	9	35.4	4.64	8759	1	1	1	531.28	1060.55	2	1060.54	0.0056	0	56.7	1.5e-05	R	TESDLLDIR	N				Cmpd 4103, AutoMSn(531.2801), 30.9 min (id=281475010789683)
16	1	I6YG71	DNA-directed RNA polymerase subunit alpha OS=Mycobacterium tuberculosis (strain ATCC 25618 / H37Rv) GN=LH57_18875 PE=3 SV=1	990	37740	36	36	9	9	35.4	4.64	8761	1	1	1	531.282	1060.55	2	1060.54	0.0086	0	43.53	0.00028	R	TESDLLDIR	N				Cmpd 4169, AutoMSn(531.2816), 31.2 min (id=281475010789749)
16	1	I6YG71	DNA-directed RNA polymerase subunit alpha OS=Mycobacterium tuberculosis (strain ATCC 25618 / H37Rv) GN=LH57_18875 PE=3 SV=1	990	37740	36	36	9	9	35.4	4.64	8762	1	1	1	531.282	1060.55	2	1060.54	0.0094	0	25.71	0.0039	R	TESDLLDIR	N				Cmpd 4240, AutoMSn(531.2820), 31.5 min (id=281475010789820)
16	1	I6YG71	DNA-directed RNA polymerase subunit alpha OS=Mycobacterium tuberculosis (strain ATCC 25618 / H37Rv) GN=LH57_18875 PE=3 SV=1	990	37740	36	36	9	9	35.4	4.64	9240	1	1	1	559.832	1117.65	2	1117.65	0	0	54.65	1.3e-05	K	TLVELFGLAR	E				Cmpd 17289, AutoMSn(559.8320), 85.7 min (id=281475010802869)
16	1	I6YG71	DNA-directed RNA polymerase subunit alpha OS=Mycobacterium tuberculosis (strain ATCC 25618 / H37Rv) GN=LH57_18875 PE=3 SV=1	990	37740	36	36	9	9	35.4	4.64	9241	1	1	1	559.832	1117.65	2	1117.65	0.0005	0	53.16	1.9e-05	K	TLVELFGLAR	E				Cmpd 17305, AutoMSn(559.8323), 85.8 min (id=281475010802885)
16	1	I6YG71	DNA-directed RNA polymerase subunit alpha OS=Mycobacterium tuberculosis (strain ATCC 25618 / H37Rv) GN=LH57_18875 PE=3 SV=1	990	37740	36	36	9	9	35.4	4.64	9242	1	1	1	559.833	1117.65	2	1117.65	0.0016	0	43.15	0.00019	K	TLVELFGLAR	E				Cmpd 17411, AutoMSn(559.8328), 86.4 min (id=281475010802991)
16	1	I6YG71	DNA-directed RNA polymerase subunit alpha OS=Mycobacterium tuberculosis (strain ATCC 25618 / H37Rv) GN=LH57_18875 PE=3 SV=1	990	37740	36	36	9	9	35.4	4.64	9243	1	1	1	559.833	1117.65	2	1117.65	0.0022	0	55.82	1e-05	K	TLVELFGLAR	E				Cmpd 17237, AutoMSn(559.8331), 85.5 min (id=281475010802817)
16	1	I6YG71	DNA-directed RNA polymerase subunit alpha OS=Mycobacterium tuberculosis (strain ATCC 25618 / H37Rv) GN=LH57_18875 PE=3 SV=1	990	37740	36	36	9	9	35.4	4.64	9244	1	1	1	559.833	1117.65	2	1117.65	0.0028	0	42.98	0.00019	K	TLVELFGLAR	E				Cmpd 17223, AutoMSn(559.8335), 85.4 min (id=281475010802803)
16	1	I6YG71	DNA-directed RNA polymerase subunit alpha OS=Mycobacterium tuberculosis (strain ATCC 25618 / H37Rv) GN=LH57_18875 PE=3 SV=1	990	37740	36	36	9	9	35.4	4.64	9245	1	1	1	559.833	1117.65	2	1117.65	0.0029	0	67.64	6e-07	K	TLVELFGLAR	E				Cmpd 17154, AutoMSn(559.8335), 85.1 min (id=281475010802734)
16	1	I6YG71	DNA-directed RNA polymerase subunit alpha OS=Mycobacterium tuberculosis (strain ATCC 25618 / H37Rv) GN=LH57_18875 PE=3 SV=1	990	37740	36	36	9	9	35.4	4.64	9246	1	1	1	559.834	1117.65	2	1117.65	0.003	0	43.06	0.00017	K	TLVELFGLAR	E				Cmpd 17169, AutoMSn(559.8335), 85.2 min (id=281475010802749)
16	1	I6YG71	DNA-directed RNA polymerase subunit alpha OS=Mycobacterium tuberculosis (strain ATCC 25618 / H37Rv) GN=LH57_18875 PE=3 SV=1	990	37740	36	36	9	9	35.4	4.64	9247	1	1	1	559.834	1117.65	2	1117.65	0.003	0	48.78	4.6e-05	K	TLVELFGLAR	E				Cmpd 17213, AutoMSn(559.8336), 85.3 min (id=281475010802793)
16	1	I6YG71	DNA-directed RNA polymerase subunit alpha OS=Mycobacterium tuberculosis (strain ATCC 25618 / H37Rv) GN=LH57_18875 PE=3 SV=1	990	37740	36	36	9	9	35.4	4.64	9248	1	1	1	559.834	1117.65	2	1117.65	0.0033	0	51.87	2.3e-05	K	TLVELFGLAR	E				Cmpd 17061, AutoMSn(559.8337), 84.6 min (id=281475010802641)
16	1	I6YG71	DNA-directed RNA polymerase subunit alpha OS=Mycobacterium tuberculosis (strain ATCC 25618 / H37Rv) GN=LH57_18875 PE=3 SV=1	990	37740	36	36	9	9	35.4	4.64	9249	1	1	1	559.834	1117.65	2	1117.65	0.0033	0	51.26	2.6e-05	K	TLVELFGLAR	E				Cmpd 17105, AutoMSn(559.8337), 84.8 min (id=281475010802685)
16	1	I6YG71	DNA-directed RNA polymerase subunit alpha OS=Mycobacterium tuberculosis (strain ATCC 25618 / H37Rv) GN=LH57_18875 PE=3 SV=1	990	37740	36	36	9	9	35.4	4.64	9250	1	1	1	559.834	1117.65	2	1117.65	0.0035	0	53.26	1.7e-05	K	TLVELFGLAR	E				Cmpd 17048, AutoMSn(559.8338), 84.5 min (id=281475010802628)
16	1	I6YG71	DNA-directed RNA polymerase subunit alpha OS=Mycobacterium tuberculosis (strain ATCC 25618 / H37Rv) GN=LH57_18875 PE=3 SV=1	990	37740	36	36	9	9	35.4	4.64	9251	1	1	1	559.834	1117.65	2	1117.65	0.0044	0	47.05	6.9e-05	K	TLVELFGLAR	E				Cmpd 17186, AutoMSn(559.8342), 85.2 min (id=281475010802766)
16	1	I6YG71	DNA-directed RNA polymerase subunit alpha OS=Mycobacterium tuberculosis (strain ATCC 25618 / H37Rv) GN=LH57_18875 PE=3 SV=1	990	37740	36	36	9	9	35.4	4.64	9252	1	1	1	559.834	1117.65	2	1117.65	0.0045	0	38.16	0.00053	K	TLVELFGLAR	E				Cmpd 17253, AutoMSn(559.8343), 85.5 min (id=281475010802833)
16	1	I6YG71	DNA-directed RNA polymerase subunit alpha OS=Mycobacterium tuberculosis (strain ATCC 25618 / H37Rv) GN=LH57_18875 PE=3 SV=1	990	37740	36	36	9	9	35.4	4.64	9253	1	1	1	559.835	1117.65	2	1117.65	0.005	0	62.07	2.2e-06	K	TLVELFGLAR	E				Cmpd 17078, AutoMSn(559.8345), 84.7 min (id=281475010802658)
16	1	I6YG71	DNA-directed RNA polymerase subunit alpha OS=Mycobacterium tuberculosis (strain ATCC 25618 / H37Rv) GN=LH57_18875 PE=3 SV=1	990	37740	36	36	9	9	35.4	4.64	9254	1	1	1	559.835	1117.65	2	1117.65	0.0052	0	60.92	2.8e-06	K	TLVELFGLAR	E				Cmpd 17276, AutoMSn(559.8347), 85.7 min (id=281475010802856)
16	1	I6YG71	DNA-directed RNA polymerase subunit alpha OS=Mycobacterium tuberculosis (strain ATCC 25618 / H37Rv) GN=LH57_18875 PE=3 SV=1	990	37740	36	36	9	9	35.4	4.64	9255	1	1	1	559.835	1117.66	2	1117.65	0.0057	0	42.91	0.00016	K	TLVELFGLAR	E				Cmpd 17029, AutoMSn(559.8349), 84.4 min (id=281475010802609)
16	1	I6YG71	DNA-directed RNA polymerase subunit alpha OS=Mycobacterium tuberculosis (strain ATCC 25618 / H37Rv) GN=LH57_18875 PE=3 SV=1	990	37740	36	36	9	9	35.4	4.64	9256	1	1	1	559.835	1117.66	2	1117.65	0.006	0	41.8	0.00021	K	TLVELFGLAR	E				Cmpd 16977, AutoMSn(559.8351), 84.2 min (id=281475010802557)
16	1	I6YG71	DNA-directed RNA polymerase subunit alpha OS=Mycobacterium tuberculosis (strain ATCC 25618 / H37Rv) GN=LH57_18875 PE=3 SV=1	990	37740	36	36	9	9	35.4	4.64	9257	1	1	1	559.836	1117.66	2	1117.65	0.0071	0	43.06	0.00016	K	TLVELFGLAR	E				Cmpd 17363, AutoMSn(559.8356), 86.1 min (id=281475010802943)
16	1	I6YG71	DNA-directed RNA polymerase subunit alpha OS=Mycobacterium tuberculosis (strain ATCC 25618 / H37Rv) GN=LH57_18875 PE=3 SV=1	990	37740	36	36	9	9	35.4	4.64	11365	1	1	1	633.845	1265.67	2	1265.67	0.0016	0	32.05	0.00099	R	EGVHTVGELVAR	T				Cmpd 542, AutoMSn(633.8445), 17.2 min (id=281475010786122)
16	1	I6YG71	DNA-directed RNA polymerase subunit alpha OS=Mycobacterium tuberculosis (strain ATCC 25618 / H37Rv) GN=LH57_18875 PE=3 SV=1	990	37740	36	36	9	9	35.4	4.64	11366	1	1	1	633.846	1265.68	2	1265.67	0.0044	0	24.24	0.032	R	EGVHTVGELVAR	T				Cmpd 614, AutoMSn(633.8459), 17.5 min (id=281475010786194)
16	1	I6YG71	DNA-directed RNA polymerase subunit alpha OS=Mycobacterium tuberculosis (strain ATCC 25618 / H37Rv) GN=LH57_18875 PE=3 SV=1	990	37740	36	36	9	9	35.4	4.64	12427	1	1	1	665.886	1329.76	2	1329.75	0.0022	0	52.11	1.3e-05	R	IPVDSIYSPVLK	V				Cmpd 10890, AutoMSn(665.8855), 57.5 min (id=281475010796470)
16	1	I6YG71	DNA-directed RNA polymerase subunit alpha OS=Mycobacterium tuberculosis (strain ATCC 25618 / H37Rv) GN=LH57_18875 PE=3 SV=1	990	37740	36	36	9	9	35.4	4.64	12429	1	1	1	665.887	1329.76	2	1329.75	0.0042	0	31.69	0.0011	R	IPVDSIYSPVLK	V				Cmpd 11082, AutoMSn(665.8866), 58.3 min (id=281475010796662)
16	1	I6YG71	DNA-directed RNA polymerase subunit alpha OS=Mycobacterium tuberculosis (strain ATCC 25618 / H37Rv) GN=LH57_18875 PE=3 SV=1	990	37740	36	36	9	9	35.4	4.64	12430	1	1	1	665.888	1329.76	2	1329.75	0.006	0	59.98	2.4e-06	R	IPVDSIYSPVLK	V				Cmpd 11016, AutoMSn(665.8875), 58.1 min (id=281475010796596)
16	1	I6YG71	DNA-directed RNA polymerase subunit alpha OS=Mycobacterium tuberculosis (strain ATCC 25618 / H37Rv) GN=LH57_18875 PE=3 SV=1	990	37740	36	36	9	9	35.4	4.64	12431	1	1	1	665.888	1329.76	2	1329.75	0.0072	0	78.75	4.1e-08	R	IPVDSIYSPVLK	V				Cmpd 10951, AutoMSn(665.8881), 57.8 min (id=281475010796531)
16	1	I6YG71	DNA-directed RNA polymerase subunit alpha OS=Mycobacterium tuberculosis (strain ATCC 25618 / H37Rv) GN=LH57_18875 PE=3 SV=1	990	37740	36	36	9	9	35.4	4.64	15200	1	1	1	743.437	1484.86	2	1484.86	0.0031	0	23.57	0.019	R	TLLSSIPGAAVTSIR	I				Cmpd 14222, AutoMSn(743.4370), 71.5 min (id=281475010799802)
16	1	I6YG71	DNA-directed RNA polymerase subunit alpha OS=Mycobacterium tuberculosis (strain ATCC 25618 / H37Rv) GN=LH57_18875 PE=3 SV=1	990	37740	36	36	9	9	35.4	4.64	15201	1	1	1	743.438	1484.86	2	1484.86	0.0049	0	37.52	0.00072	R	TLLSSIPGAAVTSIR	I				Cmpd 14285, AutoMSn(743.4379), 71.8 min (id=281475010799865)
16	1	I6YG71	DNA-directed RNA polymerase subunit alpha OS=Mycobacterium tuberculosis (strain ATCC 25618 / H37Rv) GN=LH57_18875 PE=3 SV=1	990	37740	36	36	9	9	35.4	4.64	22771	1	1	1	977.478	1952.94	2	1952.94	0.0021	0	34	0.0018	K	SLVVSSEEDEPVTMYLR	K				Cmpd 14762, AutoMSn(977.4784), 73.9 min (id=281475010800342)
16	1	I6YG71	DNA-directed RNA polymerase subunit alpha OS=Mycobacterium tuberculosis (strain ATCC 25618 / H37Rv) GN=LH57_18875 PE=3 SV=1	990	37740	36	36	9	9	35.4	4.64	23874	1	1	1	696.698	2087.07	3	2087.07	0.0028	0	22.95	0.007	-	MLISQRPTLSEDVLTDNR	S				Cmpd 8823, AutoMSn(696.6976), 49.3 min (id=281475010794403)
16	1	I6YG71	DNA-directed RNA polymerase subunit alpha OS=Mycobacterium tuberculosis (strain ATCC 25618 / H37Rv) GN=LH57_18875 PE=3 SV=1	990	37740	36	36	9	9	35.4	4.64	23875	1	1	1	696.698	2087.07	3	2087.07	0.003	0	41.22	0.00025	-	MLISQRPTLSEDVLTDNR	S				Cmpd 8885, AutoMSn(696.6976), 49.6 min (id=281475010794465)
16	1	I6YG71	DNA-directed RNA polymerase subunit alpha OS=Mycobacterium tuberculosis (strain ATCC 25618 / H37Rv) GN=LH57_18875 PE=3 SV=1	990	37740	36	36	9	9	35.4	4.64	23876	1	1	1	696.699	2087.07	3	2087.07	0.0059	0	33.78	0.0033	-	MLISQRPTLSEDVLTDNR	S				Cmpd 8947, AutoMSn(696.6986), 49.8 min (id=281475010794527)
16	1	I6YG71	DNA-directed RNA polymerase subunit alpha OS=Mycobacterium tuberculosis (strain ATCC 25618 / H37Rv) GN=LH57_18875 PE=3 SV=1	990	37740	36	36	9	9	35.4	4.64	23877	1	1	1	696.699	2087.08	3	2087.07	0.0072	0	41.82	0.00015	-	MLISQRPTLSEDVLTDNR	S				Cmpd 9016, AutoMSn(696.6991), 50.1 min (id=281475010794596)
16	1	I6YG71	DNA-directed RNA polymerase subunit alpha OS=Mycobacterium tuberculosis (strain ATCC 25618 / H37Rv) GN=LH57_18875 PE=3 SV=1	990	37740	36	36	9	9	35.4	4.64	25578	1	1	1	1162.6	2323.2	2	2323.18	0.0103	0	46.69	7.6e-05	R	SQFVIEPLEPGFGYTLGNSLR	R				Cmpd 23602, AutoMSn(1162.6049), 117.2 min (id=281475010809182)	emPAI	1.13
17	1	I6Y5P6	5-methyltetrahydropteroyltriglutamate--homocysteine methyltransferase OS=Mycobacterium tuberculosis (strain ATCC 25618 / H37Rv) GN=LH57_06220 PE=3 SV=1	960	81816	40	38	16	16	29.4	5.13	4912	1	1	1	371.232	740.45	2	739.459	0.9908	0	32.03	0.0011	R	ELLPLR	R				Cmpd 2495, AutoMSn(371.2323), 24.7 min (id=281475010788075)
17	1	I6Y5P6	5-methyltetrahydropteroyltriglutamate--homocysteine methyltransferase OS=Mycobacterium tuberculosis (strain ATCC 25618 / H37Rv) GN=LH57_06220 PE=3 SV=1	960	81816	40	38	16	16	29.4	5.13	8245	1	1	1	493.785	985.555	2	985.556	-0.0004	0	48.05	0.00011	K	TLVAGVVDGR	N				Cmpd 1134, AutoMSn(493.7849), 19.5 min (id=281475010786714)
17	1	I6Y5P6	5-methyltetrahydropteroyltriglutamate--homocysteine methyltransferase OS=Mycobacterium tuberculosis (strain ATCC 25618 / H37Rv) GN=LH57_06220 PE=3 SV=1	960	81816	40	38	16	16	29.4	5.13	9756	1	1	1	580.32	1158.63	2	1158.62	0.0009	0	55.45	6.3e-06	R	SELEAVAATLR	R				Cmpd 6754, AutoMSn(580.3200), 41.2 min (id=281475010792334)
17	1	I6Y5P6	5-methyltetrahydropteroyltriglutamate--homocysteine methyltransferase OS=Mycobacterium tuberculosis (strain ATCC 25618 / H37Rv) GN=LH57_06220 PE=3 SV=1	960	81816	40	38	16	16	29.4	5.13	9757	1	1	1	580.321	1158.63	2	1158.62	0.003	0	86.42	1.1e-08	R	SELEAVAATLR	R				Cmpd 6612, AutoMSn(580.3210), 40.6 min (id=281475010792192)
17	1	I6Y5P6	5-methyltetrahydropteroyltriglutamate--homocysteine methyltransferase OS=Mycobacterium tuberculosis (strain ATCC 25618 / H37Rv) GN=LH57_06220 PE=3 SV=1	960	81816	40	38	16	16	29.4	5.13	9758	1	1	1	580.321	1158.63	2	1158.62	0.0034	0	76.33	2e-07	R	SELEAVAATLR	R				Cmpd 6543, AutoMSn(580.3211), 40.4 min (id=281475010792123)
17	1	I6Y5P6	5-methyltetrahydropteroyltriglutamate--homocysteine methyltransferase OS=Mycobacterium tuberculosis (strain ATCC 25618 / H37Rv) GN=LH57_06220 PE=3 SV=1	960	81816	40	38	16	16	29.4	5.13	9759	1	1	1	580.321	1158.63	2	1158.62	0.0039	0	42.61	0.0001	R	SELEAVAATLR	R				Cmpd 6824, AutoMSn(580.3214), 41.5 min (id=281475010792404)
17	1	I6Y5P6	5-methyltetrahydropteroyltriglutamate--homocysteine methyltransferase OS=Mycobacterium tuberculosis (strain ATCC 25618 / H37Rv) GN=LH57_06220 PE=3 SV=1	960	81816	40	38	16	16	29.4	5.13	9760	1	1	1	580.322	1158.63	2	1158.62	0.004	0	70.07	7.1e-07	R	SELEAVAATLR	R				Cmpd 6683, AutoMSn(580.3215), 40.9 min (id=281475010792263)
17	1	I6Y5P6	5-methyltetrahydropteroyltriglutamate--homocysteine methyltransferase OS=Mycobacterium tuberculosis (strain ATCC 25618 / H37Rv) GN=LH57_06220 PE=3 SV=1	960	81816	40	38	16	16	29.4	5.13	10422	1	1	1	601.306	1200.6	2	1200.6	0.0009	0	24.27	0.016	R	LWVNPDCGLK	T				Cmpd 4928, AutoMSn(601.3058), 34.1 min (id=281475010790508)
17	1	I6Y5P6	5-methyltetrahydropteroyltriglutamate--homocysteine methyltransferase OS=Mycobacterium tuberculosis (strain ATCC 25618 / H37Rv) GN=LH57_06220 PE=3 SV=1	960	81816	40	38	16	16	29.4	5.13	10425	1	1	1	601.307	1200.6	2	1200.6	0.0031	0	32.35	0.0025	R	LWVNPDCGLK	T				Cmpd 4999, AutoMSn(601.3069), 34.4 min (id=281475010790579)
17	1	I6Y5P6	5-methyltetrahydropteroyltriglutamate--homocysteine methyltransferase OS=Mycobacterium tuberculosis (strain ATCC 25618 / H37Rv) GN=LH57_06220 PE=3 SV=1	960	81816	40	38	16	16	29.4	5.13	11033	1	1	1	626.298	1250.58	2	1250.58	0.0039	0	73.68	1.3e-07	R	AGEIDEAEYVR	R				Cmpd 993, AutoMSn(626.2981), 18.9 min (id=281475010786573)
17	1	I6Y5P6	5-methyltetrahydropteroyltriglutamate--homocysteine methyltransferase OS=Mycobacterium tuberculosis (strain ATCC 25618 / H37Rv) GN=LH57_06220 PE=3 SV=1	960	81816	40	38	16	16	29.4	5.13	11524	1	1	1	638.34	1274.67	2	1274.66	0.0035	0	66.75	5.5e-07	R	QPFTATITGSPR	I				Cmpd 1977, AutoMSn(638.3399), 22.7 min (id=281475010787557)
17	1	I6Y5P6	5-methyltetrahydropteroyltriglutamate--homocysteine methyltransferase OS=Mycobacterium tuberculosis (strain ATCC 25618 / H37Rv) GN=LH57_06220 PE=3 SV=1	960	81816	40	38	16	16	29.4	5.13	11525	1	1	1	638.34	1274.67	2	1274.66	0.0036	0	31.04	0.0066	R	QPFTATITGSPR	I				Cmpd 1908, AutoMSn(638.3401), 22.4 min (id=281475010787488)
17	1	I6Y5P6	5-methyltetrahydropteroyltriglutamate--homocysteine methyltransferase OS=Mycobacterium tuberculosis (strain ATCC 25618 / H37Rv) GN=LH57_06220 PE=3 SV=1	960	81816	40	38	16	16	29.4	5.13	11950	1	1	1	652.331	1302.65	2	1302.65	-0.0025	0	15.13	0.15	R	GTDQIAPLEMTK	W				Cmpd 3975, AutoMSn(652.3305), 30.4 min (id=281475010789555)
17	1	I6Y5P6	5-methyltetrahydropteroyltriglutamate--homocysteine methyltransferase OS=Mycobacterium tuberculosis (strain ATCC 25618 / H37Rv) GN=LH57_06220 PE=3 SV=1	960	81816	40	38	16	16	29.4	5.13	11951	1	1	1	652.332	1302.65	2	1302.65	-0.0004	0	40.27	0.00047	R	GTDQIAPLEMTK	W				Cmpd 3712, AutoMSn(652.3315), 29.4 min (id=281475010789292)
17	1	I6Y5P6	5-methyltetrahydropteroyltriglutamate--homocysteine methyltransferase OS=Mycobacterium tuberculosis (strain ATCC 25618 / H37Rv) GN=LH57_06220 PE=3 SV=1	960	81816	40	38	16	16	29.4	5.13	11952	1	1	1	652.332	1302.65	2	1302.65	0.0008	0	25.16	0.0044	R	GTDQIAPLEMTK	W				Cmpd 3905, AutoMSn(652.3322), 30.2 min (id=281475010789485)
17	1	I6Y5P6	5-methyltetrahydropteroyltriglutamate--homocysteine methyltransferase OS=Mycobacterium tuberculosis (strain ATCC 25618 / H37Rv) GN=LH57_06220 PE=3 SV=1	960	81816	40	38	16	16	29.4	5.13	11953	1	1	1	652.333	1302.65	2	1302.65	0.0029	0	23.83	0.0058	R	GTDQIAPLEMTK	W				Cmpd 3767, AutoMSn(652.3332), 29.6 min (id=281475010789347)
17	1	I6Y5P6	5-methyltetrahydropteroyltriglutamate--homocysteine methyltransferase OS=Mycobacterium tuberculosis (strain ATCC 25618 / H37Rv) GN=LH57_06220 PE=3 SV=1	960	81816	40	38	16	16	29.4	5.13	11954	1	1	1	652.333	1302.65	2	1302.65	0.0035	0	44.08	7.4e-05	R	GTDQIAPLEMTK	W				Cmpd 3836, AutoMSn(652.3335), 29.9 min (id=281475010789416)
17	1	I6Y5P6	5-methyltetrahydropteroyltriglutamate--homocysteine methyltransferase OS=Mycobacterium tuberculosis (strain ATCC 25618 / H37Rv) GN=LH57_06220 PE=3 SV=1	960	81816	40	38	16	16	29.4	5.13	11964	1	1	1	652.813	1303.61	2	1303.61	0.0029	0	64.53	8.6e-07	R	VPSAEEMADSLR	A				Cmpd 4788, AutoMSn(652.8126), 33.6 min (id=281475010790368)
17	1	I6Y5P6	5-methyltetrahydropteroyltriglutamate--homocysteine methyltransferase OS=Mycobacterium tuberculosis (strain ATCC 25618 / H37Rv) GN=LH57_06220 PE=3 SV=1	960	81816	40	38	16	16	29.4	5.13	11965	1	1	1	652.813	1303.61	2	1303.61	0.0046	0	66.37	6e-07	R	VPSAEEMADSLR	A				Cmpd 4718, AutoMSn(652.8135), 33.3 min (id=281475010790298)
17	1	I6Y5P6	5-methyltetrahydropteroyltriglutamate--homocysteine methyltransferase OS=Mycobacterium tuberculosis (strain ATCC 25618 / H37Rv) GN=LH57_06220 PE=3 SV=1	960	81816	40	38	16	16	29.4	5.13	11966	1	1	1	652.814	1303.61	2	1303.61	0.0049	0	60.84	2.1e-06	R	VPSAEEMADSLR	A				Cmpd 4859, AutoMSn(652.8136), 33.9 min (id=281475010790439)
17	1	I6Y5P6	5-methyltetrahydropteroyltriglutamate--homocysteine methyltransferase OS=Mycobacterium tuberculosis (strain ATCC 25618 / H37Rv) GN=LH57_06220 PE=3 SV=1	960	81816	40	38	16	16	29.4	5.13	14378	1	1	1	714.888	1427.76	2	1427.76	0.0002	0	15.37	0.036	R	QEITEVIALQER	L				Cmpd 7790, AutoMSn(714.8884), 45.3 min (id=281475010793370)
17	1	I6Y5P6	5-methyltetrahydropteroyltriglutamate--homocysteine methyltransferase OS=Mycobacterium tuberculosis (strain ATCC 25618 / H37Rv) GN=LH57_06220 PE=3 SV=1	960	81816	40	38	16	16	29.4	5.13	14441	1	1	1	478.597	1432.77	3	1432.77	0.0026	0	40.37	0.00043	R	LGLDVLVHGEPER	N				Cmpd 7016, AutoMSn(478.5973), 42.2 min (id=281475010792596)
17	1	I6Y5P6	5-methyltetrahydropteroyltriglutamate--homocysteine methyltransferase OS=Mycobacterium tuberculosis (strain ATCC 25618 / H37Rv) GN=LH57_06220 PE=3 SV=1	960	81816	40	38	16	16	29.4	5.13	14454	1	1	1	478.925	1433.75	3	1432.77	0.9851	0	27.92	0.0024	R	LGLDVLVHGEPER	N				Cmpd 7086, AutoMSn(478.9248), 42.5 min (id=281475010792666)
17	1	I6Y5P6	5-methyltetrahydropteroyltriglutamate--homocysteine methyltransferase OS=Mycobacterium tuberculosis (strain ATCC 25618 / H37Rv) GN=LH57_06220 PE=3 SV=1	960	81816	40	38	16	16	29.4	5.13	19889	1	1	1	874.484	1746.95	2	1746.95	0.0037	0	26.74	0.0099	K	GMLTGPVTILAWSFVR	D				Cmpd 24878, AutoMSn(874.4837), 123.5 min (id=281475010810458)
17	1	I6Y5P6	5-methyltetrahydropteroyltriglutamate--homocysteine methyltransferase OS=Mycobacterium tuberculosis (strain ATCC 25618 / H37Rv) GN=LH57_06220 PE=3 SV=1	960	81816	40	38	16	16	29.4	5.13	19890	1	1	1	874.484	1746.95	2	1746.95	0.004	0	16.11	0.11	K	GMLTGPVTILAWSFVR	D				Cmpd 24885, AutoMSn(874.4838), 123.6 min (id=281475010810465)
17	1	I6Y5P6	5-methyltetrahydropteroyltriglutamate--homocysteine methyltransferase OS=Mycobacterium tuberculosis (strain ATCC 25618 / H37Rv) GN=LH57_06220 PE=3 SV=1	960	81816	40	38	16	16	29.4	5.13	20673	1	1	1	899.452	1796.89	2	1796.88	0.0045	0	57.45	8.2e-06	R	NVDEVTASLHNMVAAAR	E				Cmpd 9826, AutoMSn(899.4515), 53.3 min (id=281475010795406)
17	1	I6Y5P6	5-methyltetrahydropteroyltriglutamate--homocysteine methyltransferase OS=Mycobacterium tuberculosis (strain ATCC 25618 / H37Rv) GN=LH57_06220 PE=3 SV=1	960	81816	40	38	16	16	29.4	5.13	20674	1	1	1	899.453	1796.89	2	1796.88	0.0073	0	31.36	0.0034	R	NVDEVTASLHNMVAAAR	E				Cmpd 9896, AutoMSn(899.4529), 53.6 min (id=281475010795476)
17	1	I6Y5P6	5-methyltetrahydropteroyltriglutamate--homocysteine methyltransferase OS=Mycobacterium tuberculosis (strain ATCC 25618 / H37Rv) GN=LH57_06220 PE=3 SV=1	960	81816	40	38	16	16	29.4	5.13	20919	1	1	1	905.969	1809.92	2	1809.92	0.0012	0	21.75	0.0091	R	DDQPLADTANQVALAIR	D				Cmpd 16811, AutoMSn(905.9690), 83.4 min (id=281475010802391)
17	1	I6Y5P6	5-methyltetrahydropteroyltriglutamate--homocysteine methyltransferase OS=Mycobacterium tuberculosis (strain ATCC 25618 / H37Rv) GN=LH57_06220 PE=3 SV=1	960	81816	40	38	16	16	29.4	5.13	20920	1	1	1	905.969	1809.92	2	1809.92	0.0012	0	22.04	0.0086	R	DDQPLADTANQVALAIR	D				Cmpd 16709, AutoMSn(905.9689), 82.9 min (id=281475010802289)
17	1	I6Y5P6	5-methyltetrahydropteroyltriglutamate--homocysteine methyltransferase OS=Mycobacterium tuberculosis (strain ATCC 25618 / H37Rv) GN=LH57_06220 PE=3 SV=1	960	81816	40	38	16	16	29.4	5.13	20922	1	1	1	905.971	1809.93	2	1809.92	0.005	0	28.82	0.002	R	DDQPLADTANQVALAIR	D				Cmpd 16759, AutoMSn(905.9708), 83.1 min (id=281475010802339)
17	1	I6Y5P6	5-methyltetrahydropteroyltriglutamate--homocysteine methyltransferase OS=Mycobacterium tuberculosis (strain ATCC 25618 / H37Rv) GN=LH57_06220 PE=3 SV=1	960	81816	40	38	16	16	29.4	5.13	24443	1	1	1	1091.07	2180.12	2	2180.12	-0.001	0	46.1	6.8e-05	R	AMTVEWITYAQSLTDKPVK	G				Cmpd 17605, AutoMSn(1091.0662), 87.2 min (id=281475010803185)
17	1	I6Y5P6	5-methyltetrahydropteroyltriglutamate--homocysteine methyltransferase OS=Mycobacterium tuberculosis (strain ATCC 25618 / H37Rv) GN=LH57_06220 PE=3 SV=1	960	81816	40	38	16	16	29.4	5.13	24446	1	1	1	727.716	2180.13	3	2180.12	0.0086	0	22.69	0.0081	R	AMTVEWITYAQSLTDKPVK	G				Cmpd 17643, AutoMSn(727.7163), 87.4 min (id=281475010803223)
17	1	I6Y5P6	5-methyltetrahydropteroyltriglutamate--homocysteine methyltransferase OS=Mycobacterium tuberculosis (strain ATCC 25618 / H37Rv) GN=LH57_06220 PE=3 SV=1	960	81816	40	38	16	16	29.4	5.13	24454	1	1	1	1091.57	2181.12	2	2180.12	1.0029	0	47.99	3.2e-05	R	AMTVEWITYAQSLTDKPVK	G				Cmpd 17656, AutoMSn(1091.5682), 87.5 min (id=281475010803236)
17	1	I6Y5P6	5-methyltetrahydropteroyltriglutamate--homocysteine methyltransferase OS=Mycobacterium tuberculosis (strain ATCC 25618 / H37Rv) GN=LH57_06220 PE=3 SV=1	960	81816	40	38	16	16	29.4	5.13	24455	1	1	1	728.05	2181.13	3	2180.12	1.0081	0	36.33	0.00062	R	AMTVEWITYAQSLTDKPVK	G				Cmpd 17677, AutoMSn(728.0495), 87.6 min (id=281475010803257)
17	1	I6Y5P6	5-methyltetrahydropteroyltriglutamate--homocysteine methyltransferase OS=Mycobacterium tuberculosis (strain ATCC 25618 / H37Rv) GN=LH57_06220 PE=3 SV=1	960	81816	40	38	16	16	29.4	5.13	24456	1	1	1	728.052	2181.13	3	2180.12	1.0151	0	24.07	0.018	R	AMTVEWITYAQSLTDKPVK	G				Cmpd 17623, AutoMSn(728.0519), 87.3 min (id=281475010803203)
17	1	I6Y5P6	5-methyltetrahydropteroyltriglutamate--homocysteine methyltransferase OS=Mycobacterium tuberculosis (strain ATCC 25618 / H37Rv) GN=LH57_06220 PE=3 SV=1	960	81816	40	38	16	16	29.4	5.13	24998	1	1	1	755.088	2262.24	3	2262.24	0.0046	0	37.91	0.00028	R	LHLPPLPTTTIGSYPQTSAIR	V				Cmpd 15704, AutoMSn(755.0879), 78.2 min (id=281475010801284)
17	1	I6Y5P6	5-methyltetrahydropteroyltriglutamate--homocysteine methyltransferase OS=Mycobacterium tuberculosis (strain ATCC 25618 / H37Rv) GN=LH57_06220 PE=3 SV=1	960	81816	40	38	16	16	29.4	5.13	24999	1	1	1	755.088	2262.24	3	2262.24	0.005	0	41.68	0.00012	R	LHLPPLPTTTIGSYPQTSAIR	V				Cmpd 15677, AutoMSn(755.0880), 78.1 min (id=281475010801257)
17	1	I6Y5P6	5-methyltetrahydropteroyltriglutamate--homocysteine methyltransferase OS=Mycobacterium tuberculosis (strain ATCC 25618 / H37Rv) GN=LH57_06220 PE=3 SV=1	960	81816	40	38	16	16	29.4	5.13	25000	1	1	1	755.089	2262.25	3	2262.24	0.0079	0	44.07	0.0002	R	LHLPPLPTTTIGSYPQTSAIR	V				Cmpd 15763, AutoMSn(755.0890), 78.5 min (id=281475010801343)
17	1	I6Y5P6	5-methyltetrahydropteroyltriglutamate--homocysteine methyltransferase OS=Mycobacterium tuberculosis (strain ATCC 25618 / H37Rv) GN=LH57_06220 PE=3 SV=1	960	81816	40	38	16	16	29.4	5.13	25001	1	1	1	755.089	2262.25	3	2262.24	0.0081	0	33.96	0.002	R	LHLPPLPTTTIGSYPQTSAIR	V				Cmpd 15808, AutoMSn(755.0890), 78.7 min (id=281475010801388)
17	1	I6Y5P6	5-methyltetrahydropteroyltriglutamate--homocysteine methyltransferase OS=Mycobacterium tuberculosis (strain ATCC 25618 / H37Rv) GN=LH57_06220 PE=3 SV=1	960	81816	40	38	16	16	29.4	5.13	26258	1	1	1	835.173	2502.5	3	2502.49	0.0024	0	18.67	0.014	K	EALGQGIPARPVIIGPITFLLLSK	A				Cmpd 24717, AutoMSn(835.1727), 122.6 min (id=281475010810297)	emPAI	0.95
18	1	I6YD68	Secretion protein EspR OS=Mycobacterium tuberculosis (strain ATCC 25618 / H37Rv) GN=LH57_20985 PE=4 SV=1	953	14756	39	39	6	6	56.8	8.82	9899	1	1	1	582.807	1163.6	2	1163.6	0.0024	0	38.73	0.00023	R	LFDTVYPPGR	G				Cmpd 5832, AutoMSn(582.8072), 37.6 min (id=281475010791412)
18	1	I6YD68	Secretion protein EspR OS=Mycobacterium tuberculosis (strain ATCC 25618 / H37Rv) GN=LH57_20985 PE=4 SV=1	953	14756	39	39	6	6	56.8	8.82	9900	1	1	1	582.807	1163.6	2	1163.6	0.0028	0	42.17	0.00011	R	LFDTVYPPGR	G				Cmpd 5626, AutoMSn(582.8074), 36.8 min (id=281475010791206)
18	1	I6YD68	Secretion protein EspR OS=Mycobacterium tuberculosis (strain ATCC 25618 / H37Rv) GN=LH57_20985 PE=4 SV=1	953	14756	39	39	6	6	56.8	8.82	9901	1	1	1	582.808	1163.6	2	1163.6	0.0035	0	40.71	0.00017	R	LFDTVYPPGR	G				Cmpd 5695, AutoMSn(582.8078), 37.1 min (id=281475010791275)
18	1	I6YD68	Secretion protein EspR OS=Mycobacterium tuberculosis (strain ATCC 25618 / H37Rv) GN=LH57_20985 PE=4 SV=1	953	14756	39	39	6	6	56.8	8.82	9902	1	1	1	582.808	1163.6	2	1163.6	0.0039	0	36.02	0.0017	R	LFDTVYPPGR	G				Cmpd 6035, AutoMSn(582.8080), 38.4 min (id=281475010791615)
18	1	I6YD68	Secretion protein EspR OS=Mycobacterium tuberculosis (strain ATCC 25618 / H37Rv) GN=LH57_20985 PE=4 SV=1	953	14756	39	39	6	6	56.8	8.82	9903	1	1	1	582.808	1163.6	2	1163.6	0.005	0	55.29	6.5e-06	R	LFDTVYPPGR	G				Cmpd 5764, AutoMSn(582.8085), 37.3 min (id=281475010791344)
18	1	I6YD68	Secretion protein EspR OS=Mycobacterium tuberculosis (strain ATCC 25618 / H37Rv) GN=LH57_20985 PE=4 SV=1	953	14756	39	39	6	6	56.8	8.82	9904	1	1	1	582.809	1163.6	2	1163.6	0.006	0	33.11	0.0032	R	LFDTVYPPGR	G				Cmpd 5903, AutoMSn(582.8090), 37.9 min (id=281475010791483)
18	1	I6YD68	Secretion protein EspR OS=Mycobacterium tuberculosis (strain ATCC 25618 / H37Rv) GN=LH57_20985 PE=4 SV=1	953	14756	39	39	6	6	56.8	8.82	10753	1	1	1	618.798	1235.58	2	1235.58	0.0018	0	19.41	0.041	K	ELQWLCTMR	D				Cmpd 9273, AutoMSn(618.7977), 51.1 min (id=281475010794853)
18	1	I6YD68	Secretion protein EspR OS=Mycobacterium tuberculosis (strain ATCC 25618 / H37Rv) GN=LH57_20985 PE=4 SV=1	953	14756	39	39	6	6	56.8	8.82	10754	1	1	1	618.798	1235.58	2	1235.58	0.0026	0	46.51	8.9e-05	K	ELQWLCTMR	D				Cmpd 9202, AutoMSn(618.7981), 50.9 min (id=281475010794782)
18	1	I6YD68	Secretion protein EspR OS=Mycobacterium tuberculosis (strain ATCC 25618 / H37Rv) GN=LH57_20985 PE=4 SV=1	953	14756	39	39	6	6	56.8	8.82	10755	1	1	1	618.799	1235.58	2	1235.58	0.0035	0	38.79	0.0005	K	ELQWLCTMR	D				Cmpd 9131, AutoMSn(618.7986), 50.6 min (id=281475010794711)
18	1	I6YD68	Secretion protein EspR OS=Mycobacterium tuberculosis (strain ATCC 25618 / H37Rv) GN=LH57_20985 PE=4 SV=1	953	14756	39	39	6	6	56.8	8.82	11771	1	1	1	647.364	1292.71	2	1292.71	0.0043	0	51.25	3.5e-05	R	GPHTSAEVIAALK	A				Cmpd 933, AutoMSn(647.3638), 18.7 min (id=281475010786513)
18	1	I6YD68	Secretion protein EspR OS=Mycobacterium tuberculosis (strain ATCC 25618 / H37Rv) GN=LH57_20985 PE=4 SV=1	953	14756	39	39	6	6	56.8	8.82	15650	1	1	1	757.82	1513.63	2	1513.62	0.0002	0	45.17	3e-05	K	AAYFTDDEYYEK	L				Cmpd 3120, AutoMSn(757.8198), 27.1 min (id=281475010788700)
18	1	I6YD68	Secretion protein EspR OS=Mycobacterium tuberculosis (strain ATCC 25618 / H37Rv) GN=LH57_20985 PE=4 SV=1	953	14756	39	39	6	6	56.8	8.82	17949	1	1	1	818.923	1635.83	2	1635.83	0.0025	0	45.81	5.7e-05	K	AEGITMSAPYLSQLR	S				Cmpd 13338, AutoMSn(818.9230), 67.7 min (id=281475010798918)
18	1	I6YD68	Secretion protein EspR OS=Mycobacterium tuberculosis (strain ATCC 25618 / H37Rv) GN=LH57_20985 PE=4 SV=1	953	14756	39	39	6	6	56.8	8.82	17950	1	1	1	818.923	1635.83	2	1635.83	0.0028	0	42.21	0.00013	K	AEGITMSAPYLSQLR	S				Cmpd 13276, AutoMSn(818.9231), 67.4 min (id=281475010798856)
18	1	I6YD68	Secretion protein EspR OS=Mycobacterium tuberculosis (strain ATCC 25618 / H37Rv) GN=LH57_20985 PE=4 SV=1	953	14756	39	39	6	6	56.8	8.82	17951	1	1	1	818.924	1635.83	2	1635.83	0.0039	0	35.14	0.00069	K	AEGITMSAPYLSQLR	S				Cmpd 13394, AutoMSn(818.9237), 67.9 min (id=281475010798974)
18	1	I6YD68	Secretion protein EspR OS=Mycobacterium tuberculosis (strain ATCC 25618 / H37Rv) GN=LH57_20985 PE=4 SV=1	953	14756	39	39	6	6	56.8	8.82	18563	1	1	1	834.912	1667.81	2	1667.81	0	0	38.37	0.00025	R	TNPSGATMAALANFFR	I				Cmpd 20480, AutoMSn(834.9118), 100.5 min (id=281475010806060)
18	1	I6YD68	Secretion protein EspR OS=Mycobacterium tuberculosis (strain ATCC 25618 / H37Rv) GN=LH57_20985 PE=4 SV=1	953	14756	39	39	6	6	56.8	8.82	18564	1	1	1	834.912	1667.81	2	1667.81	0.0001	0	49.02	2.5e-05	R	TNPSGATMAALANFFR	I				Cmpd 20604, AutoMSn(834.9118), 101.1 min (id=281475010806184)
18	1	I6YD68	Secretion protein EspR OS=Mycobacterium tuberculosis (strain ATCC 25618 / H37Rv) GN=LH57_20985 PE=4 SV=1	953	14756	39	39	6	6	56.8	8.82	18566	1	1	1	834.913	1667.81	2	1667.81	0.0014	0	19.95	0.013	R	TNPSGATMAALANFFR	I				Cmpd 20441, AutoMSn(834.9125), 100.4 min (id=281475010806021)
18	1	I6YD68	Secretion protein EspR OS=Mycobacterium tuberculosis (strain ATCC 25618 / H37Rv) GN=LH57_20985 PE=4 SV=1	953	14756	39	39	6	6	56.8	8.82	18567	1	1	1	834.913	1667.81	2	1667.81	0.0016	0	37.25	0.00032	R	TNPSGATMAALANFFR	I				Cmpd 20499, AutoMSn(834.9125), 100.6 min (id=281475010806079)
18	1	I6YD68	Secretion protein EspR OS=Mycobacterium tuberculosis (strain ATCC 25618 / H37Rv) GN=LH57_20985 PE=4 SV=1	953	14756	39	39	6	6	56.8	8.82	18569	1	1	1	834.913	1667.81	2	1667.81	0.003	0	55.22	6.6e-06	R	TNPSGATMAALANFFR	I				Cmpd 20582, AutoMSn(834.9133), 101.0 min (id=281475010806162)
18	1	I6YD68	Secretion protein EspR OS=Mycobacterium tuberculosis (strain ATCC 25618 / H37Rv) GN=LH57_20985 PE=4 SV=1	953	14756	39	39	6	6	56.8	8.82	18570	1	1	1	834.913	1667.81	2	1667.81	0.0031	0	29.83	0.0016	R	TNPSGATMAALANFFR	I				Cmpd 20633, AutoMSn(834.9133), 101.2 min (id=281475010806213)
18	1	I6YD68	Secretion protein EspR OS=Mycobacterium tuberculosis (strain ATCC 25618 / H37Rv) GN=LH57_20985 PE=4 SV=1	953	14756	39	39	6	6	56.8	8.82	18571	1	1	1	834.913	1667.81	2	1667.81	0.0034	0	53.66	9.3e-06	R	TNPSGATMAALANFFR	I				Cmpd 20489, AutoMSn(834.9135), 100.6 min (id=281475010806069)
18	1	I6YD68	Secretion protein EspR OS=Mycobacterium tuberculosis (strain ATCC 25618 / H37Rv) GN=LH57_20985 PE=4 SV=1	953	14756	39	39	6	6	56.8	8.82	18572	1	1	1	834.914	1667.81	2	1667.81	0.0039	0	31.87	0.001	R	TNPSGATMAALANFFR	I				Cmpd 20449, AutoMSn(834.9137), 100.4 min (id=281475010806029)
18	1	I6YD68	Secretion protein EspR OS=Mycobacterium tuberculosis (strain ATCC 25618 / H37Rv) GN=LH57_20985 PE=4 SV=1	953	14756	39	39	6	6	56.8	8.82	18573	1	1	1	834.914	1667.81	2	1667.81	0.0039	0	35.78	0.00044	R	TNPSGATMAALANFFR	I				Cmpd 20614, AutoMSn(834.9137), 101.1 min (id=281475010806194)
18	1	I6YD68	Secretion protein EspR OS=Mycobacterium tuberculosis (strain ATCC 25618 / H37Rv) GN=LH57_20985 PE=4 SV=1	953	14756	39	39	6	6	56.8	8.82	18575	1	1	1	834.914	1667.81	2	1667.81	0.0044	0	43.5	8.3e-05	R	TNPSGATMAALANFFR	I				Cmpd 20515, AutoMSn(834.9140), 100.7 min (id=281475010806095)
18	1	I6YD68	Secretion protein EspR OS=Mycobacterium tuberculosis (strain ATCC 25618 / H37Rv) GN=LH57_20985 PE=4 SV=1	953	14756	39	39	6	6	56.8	8.82	18576	1	1	1	834.914	1667.81	2	1667.81	0.0047	0	60.7	2e-06	R	TNPSGATMAALANFFR	I				Cmpd 20538, AutoMSn(834.9141), 100.8 min (id=281475010806118)
18	1	I6YD68	Secretion protein EspR OS=Mycobacterium tuberculosis (strain ATCC 25618 / H37Rv) GN=LH57_20985 PE=4 SV=1	953	14756	39	39	6	6	56.8	8.82	18577	1	1	1	834.914	1667.81	2	1667.81	0.0049	0	64.71	8.6e-07	R	TNPSGATMAALANFFR	I				Cmpd 20528, AutoMSn(834.9142), 100.7 min (id=281475010806108)
18	1	I6YD68	Secretion protein EspR OS=Mycobacterium tuberculosis (strain ATCC 25618 / H37Rv) GN=LH57_20985 PE=4 SV=1	953	14756	39	39	6	6	56.8	8.82	18578	1	1	1	834.914	1667.81	2	1667.81	0.0052	0	18.83	0.017	R	TNPSGATMAALANFFR	I				Cmpd 20641, AutoMSn(834.9144), 101.2 min (id=281475010806221)
18	1	I6YD68	Secretion protein EspR OS=Mycobacterium tuberculosis (strain ATCC 25618 / H37Rv) GN=LH57_20985 PE=4 SV=1	953	14756	39	39	6	6	56.8	8.82	18579	1	1	1	834.914	1667.81	2	1667.81	0.0052	0	60.64	2.1e-06	R	TNPSGATMAALANFFR	I				Cmpd 20466, AutoMSn(834.9144), 100.5 min (id=281475010806046)
18	1	I6YD68	Secretion protein EspR OS=Mycobacterium tuberculosis (strain ATCC 25618 / H37Rv) GN=LH57_20985 PE=4 SV=1	953	14756	39	39	6	6	56.8	8.82	18580	1	1	1	834.914	1667.81	2	1667.81	0.0055	0	43.63	8.1e-05	R	TNPSGATMAALANFFR	I				Cmpd 20596, AutoMSn(834.9145), 101.0 min (id=281475010806176)
18	1	I6YD68	Secretion protein EspR OS=Mycobacterium tuberculosis (strain ATCC 25618 / H37Rv) GN=LH57_20985 PE=4 SV=1	953	14756	39	39	6	6	56.8	8.82	18581	1	1	1	834.914	1667.81	2	1667.81	0.0055	0	44.16	7.2e-05	R	TNPSGATMAALANFFR	I				Cmpd 20552, AutoMSn(834.9145), 100.9 min (id=281475010806132)
18	1	I6YD68	Secretion protein EspR OS=Mycobacterium tuberculosis (strain ATCC 25618 / H37Rv) GN=LH57_20985 PE=4 SV=1	953	14756	39	39	6	6	56.8	8.82	18582	1	1	1	834.915	1667.82	2	1667.81	0.0062	0	42.77	9.8e-05	R	TNPSGATMAALANFFR	I				Cmpd 20573, AutoMSn(834.9149), 100.9 min (id=281475010806153)
18	1	I6YD68	Secretion protein EspR OS=Mycobacterium tuberculosis (strain ATCC 25618 / H37Rv) GN=LH57_20985 PE=4 SV=1	953	14756	39	39	6	6	56.8	8.82	18583	1	1	1	834.915	1667.82	2	1667.81	0.0063	0	41.66	0.00012	R	TNPSGATMAALANFFR	I				Cmpd 20691, AutoMSn(834.9149), 101.4 min (id=281475010806271)
18	1	I6YD68	Secretion protein EspR OS=Mycobacterium tuberculosis (strain ATCC 25618 / H37Rv) GN=LH57_20985 PE=4 SV=1	953	14756	39	39	6	6	56.8	8.82	18584	1	1	1	834.915	1667.82	2	1667.81	0.0066	0	48.35	2.9e-05	R	TNPSGATMAALANFFR	I				Cmpd 20563, AutoMSn(834.9150), 100.9 min (id=281475010806143)
18	1	I6YD68	Secretion protein EspR OS=Mycobacterium tuberculosis (strain ATCC 25618 / H37Rv) GN=LH57_20985 PE=4 SV=1	953	14756	39	39	6	6	56.8	8.82	18585	1	1	1	834.915	1667.82	2	1667.81	0.0074	0	44.46	6.8e-05	R	TNPSGATMAALANFFR	I				Cmpd 20622, AutoMSn(834.9155), 101.1 min (id=281475010806202)
18	1	I6YD68	Secretion protein EspR OS=Mycobacterium tuberculosis (strain ATCC 25618 / H37Rv) GN=LH57_20985 PE=4 SV=1	953	14756	39	39	6	6	56.8	8.82	18586	1	1	1	834.916	1667.82	2	1667.81	0.0078	0	22.79	0.0073	R	TNPSGATMAALANFFR	I				Cmpd 20650, AutoMSn(834.9157), 101.3 min (id=281475010806230)
18	1	I6YD68	Secretion protein EspR OS=Mycobacterium tuberculosis (strain ATCC 25618 / H37Rv) GN=LH57_20985 PE=4 SV=1	953	14756	39	39	6	6	56.8	8.82	18587	1	1	1	834.916	1667.82	2	1667.81	0.008	0	24.86	0.0047	R	TNPSGATMAALANFFR	I				Cmpd 20683, AutoMSn(834.9158), 101.4 min (id=281475010806263)
18	1	I6YD68	Secretion protein EspR OS=Mycobacterium tuberculosis (strain ATCC 25618 / H37Rv) GN=LH57_20985 PE=4 SV=1	953	14756	39	39	6	6	56.8	8.82	18588	1	1	1	834.916	1667.82	2	1667.81	0.0082	0	33.3	0.00075	R	TNPSGATMAALANFFR	I				Cmpd 20663, AutoMSn(834.9158), 101.3 min (id=281475010806243)
18	1	I6YD68	Secretion protein EspR OS=Mycobacterium tuberculosis (strain ATCC 25618 / H37Rv) GN=LH57_20985 PE=4 SV=1	953	14756	39	39	6	6	56.8	8.82	18589	1	1	1	834.916	1667.82	2	1667.81	0.0085	0	19.45	0.015	R	TNPSGATMAALANFFR	I				Cmpd 20647, AutoMSn(834.9160), 101.2 min (id=281475010806227)
18	1	I6YD68	Secretion protein EspR OS=Mycobacterium tuberculosis (strain ATCC 25618 / H37Rv) GN=LH57_20985 PE=4 SV=1	953	14756	39	39	6	6	56.8	8.82	18593	1	1	1	834.919	1667.82	2	1667.81	0.0147	0	15.09	0.038	R	TNPSGATMAALANFFR	I				Cmpd 20726, AutoMSn(834.9191), 101.6 min (id=281475010806306)	emPAI	2.47
19	1	I6YCV1	Glutamine synthetase OS=Mycobacterium tuberculosis (strain ATCC 25618 / H37Rv) GN=LH57_12095 PE=4 SV=1	899	53707	53	48	8	8	31.4	5.04	17123	1	1	1	793.379	1584.74	2	1584.74	0.0016	0	55.51	8.6e-06	K	SVFDDGLAFDGSSIR	G				Cmpd 15005, AutoMSn(793.3791), 75.1 min (id=281475010800585)
19	1	I6YCV1	Glutamine synthetase OS=Mycobacterium tuberculosis (strain ATCC 25618 / H37Rv) GN=LH57_12095 PE=4 SV=1	899	53707	53	48	8	8	31.4	5.04	17124	1	1	1	793.379	1584.74	2	1584.74	0.0016	0	46.37	7e-05	K	SVFDDGLAFDGSSIR	G				Cmpd 15063, AutoMSn(793.3791), 75.3 min (id=281475010800643)
19	1	I6YCV1	Glutamine synthetase OS=Mycobacterium tuberculosis (strain ATCC 25618 / H37Rv) GN=LH57_12095 PE=4 SV=1	899	53707	53	48	8	8	31.4	5.04	17125	1	1	1	793.379	1584.74	2	1584.74	0.0019	0	45.89	7.9e-05	K	SVFDDGLAFDGSSIR	G				Cmpd 14983, AutoMSn(793.3792), 74.9 min (id=281475010800563)
19	1	I6YCV1	Glutamine synthetase OS=Mycobacterium tuberculosis (strain ATCC 25618 / H37Rv) GN=LH57_12095 PE=4 SV=1	899	53707	53	48	8	8	31.4	5.04	17126	1	1	1	793.38	1584.75	2	1584.74	0.0031	0	30.69	0.0027	K	SVFDDGLAFDGSSIR	G				Cmpd 14971, AutoMSn(793.3799), 74.9 min (id=281475010800551)
19	1	I6YCV1	Glutamine synthetase OS=Mycobacterium tuberculosis (strain ATCC 25618 / H37Rv) GN=LH57_12095 PE=4 SV=1	899	53707	53	48	8	8	31.4	5.04	17127	1	1	1	793.381	1584.75	2	1584.74	0.0053	0	52.92	1.6e-05	K	SVFDDGLAFDGSSIR	G				Cmpd 15017, AutoMSn(793.3809), 75.1 min (id=281475010800597)
19	1	I6YCV1	Glutamine synthetase OS=Mycobacterium tuberculosis (strain ATCC 25618 / H37Rv) GN=LH57_12095 PE=4 SV=1	899	53707	53	48	8	8	31.4	5.04	17128	1	1	1	793.381	1584.75	2	1584.74	0.0054	0	63.78	1.3e-06	K	SVFDDGLAFDGSSIR	G				Cmpd 15037, AutoMSn(793.3810), 75.2 min (id=281475010800617)
19	1	I6YCV1	Glutamine synthetase OS=Mycobacterium tuberculosis (strain ATCC 25618 / H37Rv) GN=LH57_12095 PE=4 SV=1	899	53707	53	48	8	8	31.4	5.04	17129	1	1	1	793.381	1584.75	2	1584.74	0.0065	0	36.2	0.00076	K	SVFDDGLAFDGSSIR	G				Cmpd 15084, AutoMSn(793.3815), 75.4 min (id=281475010800664)
19	1	I6YCV1	Glutamine synthetase OS=Mycobacterium tuberculosis (strain ATCC 25618 / H37Rv) GN=LH57_12095 PE=4 SV=1	899	53707	53	48	8	8	31.4	5.04	17130	1	1	1	793.382	1584.75	2	1584.74	0.007	0	30.57	0.0028	K	SVFDDGLAFDGSSIR	G				Cmpd 15386, AutoMSn(793.3818), 76.8 min (id=281475010800966)
19	1	I6YCV1	Glutamine synthetase OS=Mycobacterium tuberculosis (strain ATCC 25618 / H37Rv) GN=LH57_12095 PE=4 SV=1	899	53707	53	48	8	8	31.4	5.04	17131	1	1	1	793.382	1584.75	2	1584.74	0.0075	0	31.65	0.0022	K	SVFDDGLAFDGSSIR	G				Cmpd 15145, AutoMSn(793.3820), 75.7 min (id=281475010800725)
19	1	I6YCV1	Glutamine synthetase OS=Mycobacterium tuberculosis (strain ATCC 25618 / H37Rv) GN=LH57_12095 PE=4 SV=1	899	53707	53	48	8	8	31.4	5.04	17133	1	1	1	793.383	1584.75	2	1584.74	0.0103	0	22.23	0.018	K	SVFDDGLAFDGSSIR	G				Cmpd 15401, AutoMSn(793.3834), 76.8 min (id=281475010800981)
19	1	I6YCV1	Glutamine synthetase OS=Mycobacterium tuberculosis (strain ATCC 25618 / H37Rv) GN=LH57_12095 PE=4 SV=1	899	53707	53	48	8	8	31.4	5.04	17204	1	1	1	796.938	1591.86	2	1591.86	-0.0022	0	31.73	0.0011	K	MLTNLINSGFILEK	G				Cmpd 19203, AutoMSn(796.9383), 94.7 min (id=281475010804783)
19	1	I6YCV1	Glutamine synthetase OS=Mycobacterium tuberculosis (strain ATCC 25618 / H37Rv) GN=LH57_12095 PE=4 SV=1	899	53707	53	48	8	8	31.4	5.04	17205	1	1	1	796.939	1591.86	2	1591.86	-0.0007	0	45.45	5.5e-05	K	MLTNLINSGFILEK	G				Cmpd 19362, AutoMSn(796.9391), 95.5 min (id=281475010804942)
19	1	I6YCV1	Glutamine synthetase OS=Mycobacterium tuberculosis (strain ATCC 25618 / H37Rv) GN=LH57_12095 PE=4 SV=1	899	53707	53	48	8	8	31.4	5.04	17206	1	1	1	796.939	1591.86	2	1591.86	0	0	28.56	0.0021	K	MLTNLINSGFILEK	G				Cmpd 19214, AutoMSn(796.9395), 94.8 min (id=281475010804794)
19	1	I6YCV1	Glutamine synthetase OS=Mycobacterium tuberculosis (strain ATCC 25618 / H37Rv) GN=LH57_12095 PE=4 SV=1	899	53707	53	48	8	8	31.4	5.04	17207	1	1	1	796.94	1591.87	2	1591.86	0.0009	0	48.74	2.7e-05	K	MLTNLINSGFILEK	G				Cmpd 19249, AutoMSn(796.9399), 95.0 min (id=281475010804829)
19	1	I6YCV1	Glutamine synthetase OS=Mycobacterium tuberculosis (strain ATCC 25618 / H37Rv) GN=LH57_12095 PE=4 SV=1	899	53707	53	48	8	8	31.4	5.04	17208	1	1	1	796.941	1591.87	2	1591.86	0.0022	0	59.37	2.7e-06	K	MLTNLINSGFILEK	G				Cmpd 19275, AutoMSn(796.9406), 95.1 min (id=281475010804855)
19	1	I6YCV1	Glutamine synthetase OS=Mycobacterium tuberculosis (strain ATCC 25618 / H37Rv) GN=LH57_12095 PE=4 SV=1	899	53707	53	48	8	8	31.4	5.04	17209	1	1	1	796.941	1591.87	2	1591.86	0.0029	0	26.4	0.0033	K	MLTNLINSGFILEK	G				Cmpd 19466, AutoMSn(796.9409), 96.0 min (id=281475010805046)
19	1	I6YCV1	Glutamine synthetase OS=Mycobacterium tuberculosis (strain ATCC 25618 / H37Rv) GN=LH57_12095 PE=4 SV=1	899	53707	53	48	8	8	31.4	5.04	17210	1	1	1	796.941	1591.87	2	1591.86	0.0032	0	28.25	0.0022	K	MLTNLINSGFILEK	G				Cmpd 19311, AutoMSn(796.9410), 95.2 min (id=281475010804891)
19	1	I6YCV1	Glutamine synthetase OS=Mycobacterium tuberculosis (strain ATCC 25618 / H37Rv) GN=LH57_12095 PE=4 SV=1	899	53707	53	48	8	8	31.4	5.04	17211	1	1	1	796.942	1591.87	2	1591.86	0.005	0	52.26	1.3e-05	K	MLTNLINSGFILEK	G				Cmpd 19294, AutoMSn(796.9420), 95.2 min (id=281475010804874)
19	1	I6YCV1	Glutamine synthetase OS=Mycobacterium tuberculosis (strain ATCC 25618 / H37Rv) GN=LH57_12095 PE=4 SV=1	899	53707	53	48	8	8	31.4	5.04	17212	1	1	1	796.944	1591.87	2	1591.86	0.0093	0	49.98	5e-05	K	MLTNLINSGFILEK	G				Cmpd 19235, AutoMSn(796.9441), 94.9 min (id=281475010804815)
19	1	I6YCV1	Glutamine synthetase OS=Mycobacterium tuberculosis (strain ATCC 25618 / H37Rv) GN=LH57_12095 PE=4 SV=1	899	53707	53	48	8	8	31.4	5.04	20910	1	1	1	905.941	1809.87	2	1809.87	-0.0011	0	31.22	0.0031	K	GGYFPVAPNDQYVDLR	D				Cmpd 14163, AutoMSn(905.9410), 71.2 min (id=281475010799743)
19	1	I6YCV1	Glutamine synthetase OS=Mycobacterium tuberculosis (strain ATCC 25618 / H37Rv) GN=LH57_12095 PE=4 SV=1	899	53707	53	48	8	8	31.4	5.04	20911	1	1	1	905.943	1809.87	2	1809.87	0.0027	0	43.64	0.00019	K	GGYFPVAPNDQYVDLR	D				Cmpd 14225, AutoMSn(905.9429), 71.5 min (id=281475010799805)
19	1	I6YCV1	Glutamine synthetase OS=Mycobacterium tuberculosis (strain ATCC 25618 / H37Rv) GN=LH57_12095 PE=4 SV=1	899	53707	53	48	8	8	31.4	5.04	20912	1	1	1	905.943	1809.87	2	1809.87	0.0033	0	35.22	0.0013	K	GGYFPVAPNDQYVDLR	D				Cmpd 14046, AutoMSn(905.9432), 70.7 min (id=281475010799626)
19	1	I6YCV1	Glutamine synthetase OS=Mycobacterium tuberculosis (strain ATCC 25618 / H37Rv) GN=LH57_12095 PE=4 SV=1	899	53707	53	48	8	8	31.4	5.04	20915	1	1	1	905.945	1809.88	2	1809.87	0.0071	0	39.05	0.00055	K	GGYFPVAPNDQYVDLR	D				Cmpd 14109, AutoMSn(905.9451), 71.0 min (id=281475010799689)
19	1	I6YCV1	Glutamine synthetase OS=Mycobacterium tuberculosis (strain ATCC 25618 / H37Rv) GN=LH57_12095 PE=4 SV=1	899	53707	53	48	8	8	31.4	5.04	21005	1	1	1	909.991	1817.97	2	1817.97	0.0003	0	25.91	0.0046	R	LVPGYEAPINLVYSQR	N				Cmpd 15747, AutoMSn(909.9912), 78.4 min (id=281475010801327)
19	1	I6YCV1	Glutamine synthetase OS=Mycobacterium tuberculosis (strain ATCC 25618 / H37Rv) GN=LH57_12095 PE=4 SV=1	899	53707	53	48	8	8	31.4	5.04	21006	1	1	1	909.992	1817.97	2	1817.97	0.0015	0	40.01	0.00022	R	LVPGYEAPINLVYSQR	N				Cmpd 15703, AutoMSn(909.9918), 78.2 min (id=281475010801283)
19	1	I6YCV1	Glutamine synthetase OS=Mycobacterium tuberculosis (strain ATCC 25618 / H37Rv) GN=LH57_12095 PE=4 SV=1	899	53707	53	48	8	8	31.4	5.04	21007	1	1	1	909.992	1817.97	2	1817.97	0.0028	0	23.35	0.0065	R	LVPGYEAPINLVYSQR	N				Cmpd 15764, AutoMSn(909.9924), 78.5 min (id=281475010801344)
19	1	I6YCV1	Glutamine synthetase OS=Mycobacterium tuberculosis (strain ATCC 25618 / H37Rv) GN=LH57_12095 PE=4 SV=1	899	53707	53	48	8	8	31.4	5.04	21008	1	1	1	909.994	1817.97	2	1817.97	0.0049	0	31.4	0.0011	R	LVPGYEAPINLVYSQR	N				Cmpd 15617, AutoMSn(909.9935), 77.8 min (id=281475010801197)
19	1	I6YCV1	Glutamine synthetase OS=Mycobacterium tuberculosis (strain ATCC 25618 / H37Rv) GN=LH57_12095 PE=4 SV=1	899	53707	53	48	8	8	31.4	5.04	21009	1	1	1	909.994	1817.97	2	1817.97	0.0059	0	35.74	0.00044	R	LVPGYEAPINLVYSQR	N				Cmpd 15669, AutoMSn(909.9940), 78.1 min (id=281475010801249)
19	1	I6YCV1	Glutamine synthetase OS=Mycobacterium tuberculosis (strain ATCC 25618 / H37Rv) GN=LH57_12095 PE=4 SV=1	899	53707	53	48	8	8	31.4	5.04	21011	1	1	1	607	1817.98	3	1817.97	0.009	0	24.27	0.0053	R	LVPGYEAPINLVYSQR	N				Cmpd 15694, AutoMSn(606.9994), 78.2 min (id=281475010801274)
19	1	I6YCV1	Glutamine synthetase OS=Mycobacterium tuberculosis (strain ATCC 25618 / H37Rv) GN=LH57_12095 PE=4 SV=1	899	53707	53	48	8	8	31.4	5.04	23980	1	1	1	1051.97	2101.93	2	2101.93	-0.0011	0	52.31	6.8e-06	K	DGAPLMYDETGYAGLSDTAR	H				Cmpd 13417, AutoMSn(1051.9699), 68.0 min (id=281475010798997)
19	1	I6YCV1	Glutamine synthetase OS=Mycobacterium tuberculosis (strain ATCC 25618 / H37Rv) GN=LH57_12095 PE=4 SV=1	899	53707	53	48	8	8	31.4	5.04	23981	1	1	1	1051.97	2101.93	2	2101.93	0.0028	0	29.51	0.0015	K	DGAPLMYDETGYAGLSDTAR	H				Cmpd 13540, AutoMSn(1051.9718), 68.6 min (id=281475010799120)
19	1	I6YCV1	Glutamine synthetase OS=Mycobacterium tuberculosis (strain ATCC 25618 / H37Rv) GN=LH57_12095 PE=4 SV=1	899	53707	53	48	8	8	31.4	5.04	23982	1	1	1	1051.97	2101.93	2	2101.93	0.0033	0	20.25	0.012	K	DGAPLMYDETGYAGLSDTAR	H				Cmpd 13609, AutoMSn(1051.9720), 68.9 min (id=281475010799189)
19	1	I6YCV1	Glutamine synthetase OS=Mycobacterium tuberculosis (strain ATCC 25618 / H37Rv) GN=LH57_12095 PE=4 SV=1	899	53707	53	48	8	8	31.4	5.04	23983	1	1	1	1051.97	2101.93	2	2101.93	0.0043	0	42.77	7.1e-05	K	DGAPLMYDETGYAGLSDTAR	H				Cmpd 13364, AutoMSn(1051.9725), 67.8 min (id=281475010798944)
19	1	I6YCV1	Glutamine synthetase OS=Mycobacterium tuberculosis (strain ATCC 25618 / H37Rv) GN=LH57_12095 PE=4 SV=1	899	53707	53	48	8	8	31.4	5.04	23984	1	1	1	1051.98	2101.94	2	2101.93	0.0153	0	41.25	0.00012	K	DGAPLMYDETGYAGLSDTAR	H				Cmpd 13478, AutoMSn(1051.9780), 68.3 min (id=281475010799058)
19	1	I6YCV1	Glutamine synthetase OS=Mycobacterium tuberculosis (strain ATCC 25618 / H37Rv) GN=LH57_12095 PE=4 SV=1	899	53707	53	48	8	8	31.4	5.04	24959	1	1	1	752.703	2255.09	3	2255.09	-0.0033	0	38.12	0.00076	R	GFQSIHESDMLLLPDPETAR	I				Cmpd 14854, AutoMSn(752.7026), 74.3 min (id=281475010800434)
19	1	I6YCV1	Glutamine synthetase OS=Mycobacterium tuberculosis (strain ATCC 25618 / H37Rv) GN=LH57_12095 PE=4 SV=1	899	53707	53	48	8	8	31.4	5.04	24960	1	1	1	752.705	2255.09	3	2255.09	0.0044	0	35.47	0.00053	R	GFQSIHESDMLLLPDPETAR	I				Cmpd 14801, AutoMSn(752.7051), 74.1 min (id=281475010800381)
19	1	I6YCV1	Glutamine synthetase OS=Mycobacterium tuberculosis (strain ATCC 25618 / H37Rv) GN=LH57_12095 PE=4 SV=1	899	53707	53	48	8	8	31.4	5.04	24961	1	1	1	752.707	2255.1	3	2255.09	0.0093	0	39.93	0.00023	R	GFQSIHESDMLLLPDPETAR	I				Cmpd 14750, AutoMSn(752.7068), 73.8 min (id=281475010800330)
19	1	I6YCV1	Glutamine synthetase OS=Mycobacterium tuberculosis (strain ATCC 25618 / H37Rv) GN=LH57_12095 PE=4 SV=1	899	53707	53	48	8	8	31.4	5.04	25321	1	1	1	765.701	2294.08	3	2294.09	-0.0062	0	19.83	0.032	R	FCDLPGIMQHFTIPASAFDK	S				Cmpd 22129, AutoMSn(765.7007), 108.6 min (id=281475010807709)
19	1	I6YCV1	Glutamine synthetase OS=Mycobacterium tuberculosis (strain ATCC 25618 / H37Rv) GN=LH57_12095 PE=4 SV=1	899	53707	53	48	8	8	31.4	5.04	25326	1	1	1	765.703	2294.09	3	2294.09	0.0021	0	17.26	0.066	R	FCDLPGIMQHFTIPASAFDK	S				Cmpd 22117, AutoMSn(765.7034), 108.5 min (id=281475010807697)
19	1	I6YCV1	Glutamine synthetase OS=Mycobacterium tuberculosis (strain ATCC 25618 / H37Rv) GN=LH57_12095 PE=4 SV=1	899	53707	53	48	8	8	31.4	5.04	25330	1	1	1	765.704	2294.09	3	2294.09	0.0037	0	23.16	0.017	R	FCDLPGIMQHFTIPASAFDK	S				Cmpd 22118, AutoMSn(765.7040), 108.5 min (id=281475010807698)
19	1	I6YCV1	Glutamine synthetase OS=Mycobacterium tuberculosis (strain ATCC 25618 / H37Rv) GN=LH57_12095 PE=4 SV=1	899	53707	53	48	8	8	31.4	5.04	25331	1	1	1	765.705	2294.09	3	2294.09	0.0052	0	23.07	0.018	R	FCDLPGIMQHFTIPASAFDK	S				Cmpd 22050, AutoMSn(765.7045), 108.1 min (id=281475010807630)
19	1	I6YCV1	Glutamine synthetase OS=Mycobacterium tuberculosis (strain ATCC 25618 / H37Rv) GN=LH57_12095 PE=4 SV=1	899	53707	53	48	8	8	31.4	5.04	25333	1	1	1	765.705	2294.09	3	2294.09	0.0072	0	17.2	0.07	R	FCDLPGIMQHFTIPASAFDK	S				Cmpd 22044, AutoMSn(765.7051), 108.0 min (id=281475010807624)
19	1	I6YCV1	Glutamine synthetase OS=Mycobacterium tuberculosis (strain ATCC 25618 / H37Rv) GN=LH57_12095 PE=4 SV=1	899	53707	53	48	8	8	31.4	5.04	25334	1	1	1	765.705	2294.09	3	2294.09	0.0074	0	26.2	0.0088	R	FCDLPGIMQHFTIPASAFDK	S				Cmpd 22094, AutoMSn(765.7052), 108.4 min (id=281475010807674)
19	1	I6YCV1	Glutamine synthetase OS=Mycobacterium tuberculosis (strain ATCC 25618 / H37Rv) GN=LH57_12095 PE=4 SV=1	899	53707	53	48	8	8	31.4	5.04	25336	1	1	1	765.705	2294.09	3	2294.09	0.0077	0	17.38	0.069	R	FCDLPGIMQHFTIPASAFDK	S				Cmpd 22047, AutoMSn(765.7053), 108.0 min (id=281475010807627)
19	1	I6YCV1	Glutamine synthetase OS=Mycobacterium tuberculosis (strain ATCC 25618 / H37Rv) GN=LH57_12095 PE=4 SV=1	899	53707	53	48	8	8	31.4	5.04	25337	1	1	1	765.706	2294.1	3	2294.09	0.0086	0	20.16	0.037	R	FCDLPGIMQHFTIPASAFDK	S				Cmpd 22104, AutoMSn(765.7056), 108.4 min (id=281475010807684)
19	1	I6YCV1	Glutamine synthetase OS=Mycobacterium tuberculosis (strain ATCC 25618 / H37Rv) GN=LH57_12095 PE=4 SV=1	899	53707	53	48	8	8	31.4	5.04	25338	1	1	1	765.706	2294.1	3	2294.09	0.0092	0	19.8	0.04	R	FCDLPGIMQHFTIPASAFDK	S				Cmpd 22092, AutoMSn(765.7058), 108.3 min (id=281475010807672)
19	1	I6YCV1	Glutamine synthetase OS=Mycobacterium tuberculosis (strain ATCC 25618 / H37Rv) GN=LH57_12095 PE=4 SV=1	899	53707	53	48	8	8	31.4	5.04	25339	1	1	1	765.706	2294.1	3	2294.09	0.0094	0	32.98	0.0019	R	FCDLPGIMQHFTIPASAFDK	S				Cmpd 22100, AutoMSn(765.7059), 108.4 min (id=281475010807680)
19	1	I6YCV1	Glutamine synthetase OS=Mycobacterium tuberculosis (strain ATCC 25618 / H37Rv) GN=LH57_12095 PE=4 SV=1	899	53707	53	48	8	8	31.4	5.04	25341	1	1	1	765.706	2294.1	3	2294.09	0.0101	0	15.16	0.12	R	FCDLPGIMQHFTIPASAFDK	S				Cmpd 22076, AutoMSn(765.7061), 108.2 min (id=281475010807656)
19	1	I6YCV1	Glutamine synthetase OS=Mycobacterium tuberculosis (strain ATCC 25618 / H37Rv) GN=LH57_12095 PE=4 SV=1	899	53707	53	48	8	8	31.4	5.04	25343	1	1	1	765.707	2294.1	3	2294.09	0.013	0	15.68	0.11	R	FCDLPGIMQHFTIPASAFDK	S				Cmpd 22059, AutoMSn(765.7071), 108.1 min (id=281475010807639)
19	1	I6YCV1	Glutamine synthetase OS=Mycobacterium tuberculosis (strain ATCC 25618 / H37Rv) GN=LH57_12095 PE=4 SV=1	899	53707	53	48	8	8	31.4	5.04	25344	1	1	1	765.707	2294.1	3	2294.09	0.0136	0	25.03	0.013	R	FCDLPGIMQHFTIPASAFDK	S				Cmpd 22084, AutoMSn(765.7073), 108.3 min (id=281475010807664)
19	1	I6YCV1	Glutamine synthetase OS=Mycobacterium tuberculosis (strain ATCC 25618 / H37Rv) GN=LH57_12095 PE=4 SV=1	899	53707	53	48	8	8	31.4	5.04	25348	1	1	1	765.708	2294.1	3	2294.09	0.0147	0	19.05	0.05	R	FCDLPGIMQHFTIPASAFDK	S				Cmpd 22064, AutoMSn(765.7076), 108.1 min (id=281475010807644)
19	1	I6YCV1	Glutamine synthetase OS=Mycobacterium tuberculosis (strain ATCC 25618 / H37Rv) GN=LH57_12095 PE=4 SV=1	899	53707	53	48	8	8	31.4	5.04	25351	1	1	1	765.708	2294.1	3	2294.09	0.0165	0	20.63	0.037	R	FCDLPGIMQHFTIPASAFDK	S				Cmpd 22127, AutoMSn(765.7083), 108.6 min (id=281475010807707)
19	1	I6YCV1	Glutamine synthetase OS=Mycobacterium tuberculosis (strain ATCC 25618 / H37Rv) GN=LH57_12095 PE=4 SV=1	899	53707	53	48	8	8	31.4	5.04	27408	1	1	1	1015.79	3044.35	3	3042.34	2.0132	0	24.11	0.0039	R	ANGSFYEVDAISGWWNTGAATEADGSPNR	G				Cmpd 23748, AutoMSn(1015.7910), 117.9 min (id=281475010809328)	emPAI	0.71
20	1	B5TV88	ESAT-6-like protein OS=Mycobacterium tuberculosis (strain ATCC 25618 / H37Rv) GN=cfp-10 PE=3 SV=1	860	10787	26	25	5	5	61	4.59	12189	1	1	1	659.337	1316.66	2	1316.66	0.0021	0	30.95	0.0013	K	QELDEISTNIR	Q				Cmpd 3163, AutoMSn(659.3369), 27.2 min (id=281475010788743)
20	1	B5TV88	ESAT-6-like protein OS=Mycobacterium tuberculosis (strain ATCC 25618 / H37Rv) GN=cfp-10 PE=3 SV=1	860	10787	26	25	5	5	61	4.59	12190	1	1	1	659.337	1316.66	2	1316.66	0.0032	0	50.77	1.7e-05	K	QELDEISTNIR	Q				Cmpd 3090, AutoMSn(659.3375), 27.0 min (id=281475010788670)
20	1	B5TV88	ESAT-6-like protein OS=Mycobacterium tuberculosis (strain ATCC 25618 / H37Rv) GN=cfp-10 PE=3 SV=1	860	10787	26	25	5	5	61	4.59	12191	1	1	1	659.338	1316.66	2	1316.66	0.0049	0	50.43	3.3e-05	K	QELDEISTNIR	Q				Cmpd 3019, AutoMSn(659.3383), 26.7 min (id=281475010788599)
20	1	B5TV88	ESAT-6-like protein OS=Mycobacterium tuberculosis (strain ATCC 25618 / H37Rv) GN=cfp-10 PE=3 SV=1	860	10787	26	25	5	5	61	4.59	16895	1	1	1	787.409	1572.8	2	1572.81	-0.007	1	34.2	0.00062	K	QKQELDEISTNIR	Q				Cmpd 813, AutoMSn(787.4091), 18.3 min (id=281475010786393)
20	1	B5TV88	ESAT-6-like protein OS=Mycobacterium tuberculosis (strain ATCC 25618 / H37Rv) GN=cfp-10 PE=3 SV=1	860	10787	26	25	5	5	61	4.59	16896	1	1	1	787.412	1572.81	2	1572.81	-0.0015	1	44.63	6.5e-05	K	QKQELDEISTNIR	Q				Cmpd 744, AutoMSn(787.4119), 18.0 min (id=281475010786324)
20	1	B5TV88	ESAT-6-like protein OS=Mycobacterium tuberculosis (strain ATCC 25618 / H37Rv) GN=cfp-10 PE=3 SV=1	860	10787	26	25	5	5	61	4.59	16897	1	1	1	525.278	1572.81	3	1572.81	0.0028	1	23.59	0.0061	K	QKQELDEISTNIR	Q				Cmpd 725, AutoMSn(525.2784), 17.9 min (id=281475010786305)
20	1	B5TV88	ESAT-6-like protein OS=Mycobacterium tuberculosis (strain ATCC 25618 / H37Rv) GN=cfp-10 PE=3 SV=1	860	10787	26	25	5	5	61	4.59	16898	1	1	1	525.279	1572.82	3	1572.81	0.0059	1	48.16	3.6e-05	K	QKQELDEISTNIR	Q				Cmpd 794, AutoMSn(525.2795), 18.2 min (id=281475010786374)
20	1	B5TV88	ESAT-6-like protein OS=Mycobacterium tuberculosis (strain ATCC 25618 / H37Rv) GN=cfp-10 PE=3 SV=1	860	10787	26	25	5	5	61	4.59	17264	1	1	1	797.38	1592.75	2	1592.74	0.0023	0	58.32	4.6e-06	K	TDAATLAQEAGNFER	I				Cmpd 7392, AutoMSn(797.3799), 43.7 min (id=281475010792972)
20	1	B5TV88	ESAT-6-like protein OS=Mycobacterium tuberculosis (strain ATCC 25618 / H37Rv) GN=cfp-10 PE=3 SV=1	860	10787	26	25	5	5	61	4.59	17265	1	1	1	797.38	1592.75	2	1592.74	0.0028	0	57.25	5.9e-06	K	TDAATLAQEAGNFER	I				Cmpd 7324, AutoMSn(797.3802), 43.4 min (id=281475010792904)
20	1	B5TV88	ESAT-6-like protein OS=Mycobacterium tuberculosis (strain ATCC 25618 / H37Rv) GN=cfp-10 PE=3 SV=1	860	10787	26	25	5	5	61	4.59	17266	1	1	1	797.381	1592.75	2	1592.74	0.0035	0	53.03	1.5e-05	K	TDAATLAQEAGNFER	I				Cmpd 7596, AutoMSn(797.3805), 44.5 min (id=281475010793176)
20	1	B5TV88	ESAT-6-like protein OS=Mycobacterium tuberculosis (strain ATCC 25618 / H37Rv) GN=cfp-10 PE=3 SV=1	860	10787	26	25	5	5	61	4.59	17268	1	1	1	797.381	1592.75	2	1592.74	0.0046	0	59.4	3.6e-06	K	TDAATLAQEAGNFER	I				Cmpd 7526, AutoMSn(797.3811), 44.2 min (id=281475010793106)
20	1	B5TV88	ESAT-6-like protein OS=Mycobacterium tuberculosis (strain ATCC 25618 / H37Rv) GN=cfp-10 PE=3 SV=1	860	10787	26	25	5	5	61	4.59	17269	1	1	1	797.382	1592.75	2	1592.74	0.0066	0	61.58	2.3e-06	K	TDAATLAQEAGNFER	I				Cmpd 7457, AutoMSn(797.3821), 44.0 min (id=281475010793037)
20	1	B5TV88	ESAT-6-like protein OS=Mycobacterium tuberculosis (strain ATCC 25618 / H37Rv) GN=cfp-10 PE=3 SV=1	860	10787	26	25	5	5	61	4.59	17270	1	1	1	797.384	1592.75	2	1592.74	0.011	0	49.3	3.8e-05	K	TDAATLAQEAGNFER	I				Cmpd 7266, AutoMSn(797.3843), 43.2 min (id=281475010792846)
20	1	B5TV88	ESAT-6-like protein OS=Mycobacterium tuberculosis (strain ATCC 25618 / H37Rv) GN=cfp-10 PE=3 SV=1	860	10787	26	25	5	5	61	4.59	18553	1	1	1	834.864	1667.71	2	1667.71	0.0033	0	40.06	9.9e-05	R	ADEEQQQALSSQMGF	-				Cmpd 10229, AutoMSn(834.8638), 54.9 min (id=281475010795809)
20	1	B5TV88	ESAT-6-like protein OS=Mycobacterium tuberculosis (strain ATCC 25618 / H37Rv) GN=cfp-10 PE=3 SV=1	860	10787	26	25	5	5	61	4.59	18554	1	1	1	834.865	1667.72	2	1667.71	0.0062	0	39.27	0.00012	R	ADEEQQQALSSQMGF	-				Cmpd 10162, AutoMSn(834.8652), 54.7 min (id=281475010795742)
20	1	B5TV88	ESAT-6-like protein OS=Mycobacterium tuberculosis (strain ATCC 25618 / H37Rv) GN=cfp-10 PE=3 SV=1	860	10787	26	25	5	5	61	4.59	18555	1	1	1	834.865	1667.72	2	1667.71	0.0066	0	47.2	1.9e-05	R	ADEEQQQALSSQMGF	-				Cmpd 10296, AutoMSn(834.8654), 55.2 min (id=281475010795876)
20	1	B5TV88	ESAT-6-like protein OS=Mycobacterium tuberculosis (strain ATCC 25618 / H37Rv) GN=cfp-10 PE=3 SV=1	860	10787	26	25	5	5	61	4.59	23271	1	1	1	668.662	2002.96	3	2002.97	-0.0062	0	17.54	0.071	K	TQIDQVESTAGSLQGQWR	G				Cmpd 10249, AutoMSn(668.6622), 55.0 min (id=281475010795829)
20	1	B5TV88	ESAT-6-like protein OS=Mycobacterium tuberculosis (strain ATCC 25618 / H37Rv) GN=cfp-10 PE=3 SV=1	860	10787	26	25	5	5	61	4.59	23272	1	1	1	1002.49	2002.97	2	2002.97	0.0012	0	58.86	5.7e-06	K	TQIDQVESTAGSLQGQWR	G				Cmpd 10259, AutoMSn(1002.4933), 55.0 min (id=281475010795839)
20	1	B5TV88	ESAT-6-like protein OS=Mycobacterium tuberculosis (strain ATCC 25618 / H37Rv) GN=cfp-10 PE=3 SV=1	860	10787	26	25	5	5	61	4.59	23273	1	1	1	1002.49	2002.97	2	2002.97	0.0014	0	76.19	1e-07	K	TQIDQVESTAGSLQGQWR	G				Cmpd 10329, AutoMSn(1002.4934), 55.3 min (id=281475010795909)
20	1	B5TV88	ESAT-6-like protein OS=Mycobacterium tuberculosis (strain ATCC 25618 / H37Rv) GN=cfp-10 PE=3 SV=1	860	10787	26	25	5	5	61	4.59	23274	1	1	1	1002.49	2002.97	2	2002.97	0.0017	0	77.78	7.3e-08	K	TQIDQVESTAGSLQGQWR	G				Cmpd 10120, AutoMSn(1002.4935), 54.5 min (id=281475010795700)
20	1	B5TV88	ESAT-6-like protein OS=Mycobacterium tuberculosis (strain ATCC 25618 / H37Rv) GN=cfp-10 PE=3 SV=1	860	10787	26	25	5	5	61	4.59	23275	1	1	1	668.665	2002.97	3	2002.97	0.003	0	51.6	3e-05	K	TQIDQVESTAGSLQGQWR	G				Cmpd 10043, AutoMSn(668.6652), 54.2 min (id=281475010795623)
20	1	B5TV88	ESAT-6-like protein OS=Mycobacterium tuberculosis (strain ATCC 25618 / H37Rv) GN=cfp-10 PE=3 SV=1	860	10787	26	25	5	5	61	4.59	23276	1	1	1	668.666	2002.98	3	2002.97	0.0065	0	44.85	0.00016	K	TQIDQVESTAGSLQGQWR	G				Cmpd 10182, AutoMSn(668.6664), 54.7 min (id=281475010795762)
20	1	B5TV88	ESAT-6-like protein OS=Mycobacterium tuberculosis (strain ATCC 25618 / H37Rv) GN=cfp-10 PE=3 SV=1	860	10787	26	25	5	5	61	4.59	23277	1	1	1	668.667	2002.98	3	2002.97	0.0074	0	54.89	1.6e-05	K	TQIDQVESTAGSLQGQWR	G				Cmpd 10111, AutoMSn(668.6667), 54.5 min (id=281475010795691)
20	1	B5TV88	ESAT-6-like protein OS=Mycobacterium tuberculosis (strain ATCC 25618 / H37Rv) GN=cfp-10 PE=3 SV=1	860	10787	26	25	5	5	61	4.59	23278	1	1	1	1002.5	2002.98	2	2002.97	0.0103	0	18.96	0.017	K	TQIDQVESTAGSLQGQWR	G				Cmpd 10394, AutoMSn(1002.4979), 55.6 min (id=281475010795974)
[truncated: 3,057 more rows]

## Sheet: Table S2.2
Table S2.2 List of the second time identifications in MTB-CFPs from M. tuberculosis H37Rv using LC-MS/MS
[truncated: 3,920 more rows]

## Sheet: Table S2.3
Table S2.3 List of the third time identifions in MTB-CFPs from M. tuberculosis H37Rv using LC-MS/MS
[truncated: 3,726 more rows]
