# Supplementary material for: emPAI‐assisted strategy enhances screening and assessment of Mycobacterium tuberculosis infection serological markers
Source: Microb Biotechnol. 2021 Jun 26;14(4):1827–38. doi: 10.1111/1751-7915.13829 (PMC8313264; doi:10.1111/1751-7915.13829)
Supplement: Supplementary file 4 — Table S3. The list of the sequences of primers for target genes PCR reaction. [file MBT2-14-1827-s004.xlsx]

## Sheet: Table S3
Table S3. The list of the sequences of primers for target genes PCR reaction
Gene	Primer sequences	Sites for Restriction Digest	base pair	Molecular weight	Vector
Rv0475F	5’-GGAATTCCATATGGCTGAAAACTCGAACATTG-3’	NdeI	620	21.5	pET28a
Rv0475R	5’-CCCAAGCTTGGCTACTTCTGGGTGACCTTCTTG-3’	HindIII
Rv0577F	5’-GGAATTCCATATGCCCAAGAGAAGCGAATACAG-3’	NdeI	807	27.3	pET28a
Rv0577R	5’-CCCAAGCTTGGCTATTGCTGCGGTGCGGGCTTC-3’	HindIII	807	27.3
Rv0871F	5’-GGAATTCCATATGCCGACCGGCAAGGTGAAGT-3’	NdeI	429	15	pET28a
Rv0871R	5’-CCGCTCGAGTTAGGACTCGAACTCCCGCGTCACC-3’	XhoI	429	15
Rv0934F	5’-GGTATTCCATATGTGTGGCTCGAAACCACCGAGC-3’	NdeI	1122	38.2	pET28a
Rv0934R	5’-CCGGAATTCCTGGAAATCGTCGCGATCAAC-3’	EcoRI	1122	38.2
Rv2031F	5’-GGAATTCCATATGGCCACCACCCTTCCCGTTCA-3’	NdeI	432	16.2	pET28a
Rv2031R	5’-CCGCTCGAGGTTGGTGGACCGGATCTGAA-3’	XhoI	432	16.2
Rv2462F	5’-GGAATTCCATATGAAGAGCACCGTCGAGCAGTT-3’	NdeI	1422	50.6	pET28a
Rv2462R	5’-CCCAAGCTTGGTCACGTTGTCGCTTCGTCGGACG-3’	HindIII	1422	50.6
Rv2660F*	5‘-ATAGGATCCGTGATAGCGGGCGTCGAC-3'	BamHI	228	7.6	pET32a
Rv2660R*	5’-CCGCTCGAGGTGAAACTGGTTCAATCCCA-3'	XhoI	228	7.6
Rv3048F	5’-GGAATTCCATATGACTGGAAACGCAAAGCTAAT-3’	NdeI	996	37	pET28a
Rv3048R	5’-CCCAAGCTTGGCTAGAAGTCCCAGTCATCGTCCT-3’	HindIII	996	37
Rv3248F	5’-GGAATTCCATATGACCGGAAATTTGGTGACCAAAAATT-3’	NdeI	1509	54.3	pET28a
Rv3248R	5’-CCCAAGCTTGGTCAGTAGCGGTAGTGGTCCGCGT-3’	HindIII	1509	54.3
Rv3417F	5’-GGAATTCCATATGAGCAAGCTGATCGAATACGACG-3’	NdeI	1641	55.9	pET28a
Rv3417R	5’-CCGGAATTCCTCAGTGCGCGTGCCCGTGGTGAT-3’	EcoRI	1641	55.9
Rv3457F	5’-GGAATTCCATATGCTGATCTCACAGCGCCCCACCCTGTC-3’	NdeI	1074	37.7	pET28a
Rv3457R	5’-CCGCTCGAGAGGACTACGCCGAAACCGAACAGCTT-3’	XhoI	1074	37.7
rv3568F	5’-GGTATTCCATATG-ATGAGCATCCGGTCGCTGGGCT-3’	NdeI	933	33.6	pET28a
Rv3568R	5’-ATAGGATCC GCCGCGAGCGCCTACGGTGAAA-3’	BamHI	933	33.6
RV3875F*	5’-GGAATTCCATATG ACA GAGCAGCAGTGGAAT TT-3'	NdeI	309	9.9	pET32a
RV3875R*	5’-CCGCTCGAGCTATGCGAACATCCCAGTGAC GT-3'	XhoI	309	9.9
